# Supplementary material for: Human regulatory proteins associate with non-coding RNAs from the EBV IR1 region
Source: BMC Res Notes. 2018 Feb 20;11:139. doi: 10.1186/s13104-018-3250-8 (PMC5819218; doi:10.1186/s13104-018-3250-8)
Supplement: Supplementary file 2 — Additional file 2. Mass spectrometry results. List of proteins that bound biotinylated forms of ebv-sisRNA-1 after mass spectrometry from gel slices indicated in Fig. 1B. Hits resulting from either the top (60-65 kDa) or bottom (35-40 kDa) are indicated. [file 13104_2018_3250_MOESM2_ESM.xlsx]

## Sheet: Table S1 Mass Spec Results
Score	Expectation	Protein ID	Protein Name	MW	% Coverage	Comment	empai	Band
1855	0	K1C10_HUMAN	Keratin, type I cytoskeletal 10 OS=Homo sapiens GN=KRT10 PE=1 SV=6	58792	51		6.19	upper
1698	0	K2C1_HUMAN	Keratin, type II cytoskeletal 1 OS=Homo sapiens GN=KRT1 PE=1 SV=6	65999	46.1		4.55	upper
1077	4.2e-104	K22E_HUMAN	Keratin, type II cytoskeletal 2 epidermal OS=Homo sapiens GN=KRT2 PE=1 SV=2	65393	39		3.07	upper
670	2e-63	HNRPL_HUMAN	Heterogeneous nuclear ribonucleoprotein L OS=Homo sapiens GN=HNRNPL PE=1 SV=2	64092	30.9		1.15	upper
487	4.1e-45	K1C9_HUMAN	Keratin, type I cytoskeletal 9 OS=Homo sapiens GN=KRT9 PE=1 SV=3	62027	32.6		1.2	upper
483	9.2e-45	K1C14_HUMAN	Keratin, type I cytoskeletal 14 OS=Homo sapiens GN=KRT14 PE=1 SV=4	51529	21.8		0.81	upper
452	1.3e-41	K1C16_HUMAN	Keratin, type I cytoskeletal 16 OS=Homo sapiens GN=KRT16 PE=1 SV=4	51236	18	Tentative 1 significant peptide	0.71	upper
412	1.3e-37	KPYM_HUMAN	Pyruvate kinase PKM OS=Homo sapiens GN=PKM PE=1 SV=4	57900	21.3		0.52	upper
395	5.8e-36	K2C5_HUMAN	Keratin, type II cytoskeletal 5 OS=Homo sapiens GN=KRT5 PE=1 SV=3	62340	19.2		1.09	upper
280	2e-24	K2C6B_HUMAN	Keratin, type II cytoskeletal 6B OS=Homo sapiens GN=KRT6B PE=1 SV=5	60030	13.5		0.84	upper
136	5.6e-10	FILA2_HUMAN	Filaggrin-2 OS=Homo sapiens GN=FLG2 PE=1 SV=1	247928	1.7		0.04	upper
116	4.6e-08	ALBU_HUMAN	Serum albumin OS=Homo sapiens GN=ALB PE=1 SV=2	69321	16.6		0.36	upper
93	9.2e-06	TRFE_HUMAN	Serotransferrin OS=Homo sapiens GN=TF PE=1 SV=3	77014	13.5		0.17	upper
92	1.3e-05	K2C74_HUMAN	Keratin, type II cytoskeletal 74 OS=Homo sapiens GN=KRT74 PE=1 SV=2	57830	5.3	Tentative 1 significant peptide	0.3	upper
86	5.2e-05	STAU2_HUMAN	Double-stranded RNA-binding protein Staufen homolog 2 OS=Homo sapiens GN=STAU2 PE=1 SV=1	62601	7.9		0.1	upper
83	0.00011	PIP_HUMAN	Prolactin-inducible protein OS=Homo sapiens GN=PIP PE=1 SV=1	16562	13.7	Tentative 1 significant peptide	0.2	upper
81	0.00015	ALDOB_HUMAN	Fructose-bisphosphate aldolase B OS=Homo sapiens GN=ALDOB PE=1 SV=2	39448	7.4	Tentative 1 significant peptide	0.08	upper
79	0.00028	DSG1_HUMAN	Desmoglein-1 OS=Homo sapiens GN=DSG1 PE=1 SV=2	113676	4.6		0.06	upper
77	0.0004	DCD_HUMAN	Dermcidin OS=Homo sapiens GN=DCD PE=1 SV=2	11277	16.4		0.66	upper
72	0.0014	MCCA_HUMAN	Methylcrotonoyl-CoA carboxylase subunit alpha, mitochondrial OS=Homo sapiens GN=MCCC1 PE=1 SV=3	80422	1.8	Tentative 1 significant peptide	0.04	upper
67	0.0044	RS27A_HUMAN	Ubiquitin-40S ribosomal protein S27a OS=Homo sapiens GN=RPS27A PE=1 SV=2	17953	16	Tentative 1 significant peptide	0.18	upper
56	0.045	LA_HUMAN	Lupus La protein OS=Homo sapiens GN=SSB PE=1 SV=2	46808	12	Tentative 1 significant peptide	0.07	upper
56	0.056	YBOX1_HUMAN	Nuclease-sensitive element-binding protein 1 OS=Homo sapiens GN=YBX1 PE=1 SV=3	35903	5.2	Tentative 1 significant peptide	0.09	upper
53	0.098	C19L1_HUMAN	CWF19-like protein 1 OS=Homo sapiens GN=CWF19L1 PE=1 SV=2	60581	2.2	Tentative 1 significant peptide	0.05	upper
53	0.1	CASPE_HUMAN	Caspase-14 OS=Homo sapiens GN=CASP14 PE=1 SV=2	27662	12	Tentative 1 significant peptide	0.11	upper
52	0.13	THIO_HUMAN	Thioredoxin OS=Homo sapiens GN=TXN PE=1 SV=3	11730	12.4	Tentative 1 significant peptide	0.28	upper
46	0.47	ZA2G_HUMAN	Zinc-alpha-2-glycoprotein OS=Homo sapiens GN=AZGP1 PE=1 SV=2	34237	3.4	Tentative 1 significant peptide	0.09	upper
46	0.48	HNRPD_HUMAN	Heterogeneous nuclear ribonucleoprotein D0 OS=Homo sapiens GN=HNRNPD PE=1 SV=1	38410	3.9	Tentative 1 significant peptide	0.08	upper
45	0.67	CLUS_HUMAN	Clusterin OS=Homo sapiens GN=CLU PE=1 SV=1	52461	2.4	Tentative 1 significant peptide	0.06	upper
44	0.73	ANKH1_HUMAN	Ankyrin repeat and KH domain-containing protein 1 OS=Homo sapiens GN=ANKHD1 PE=1 SV=1	269291	0.3	Tentative 1 significant peptide	0.01	upper
42	1.4	STAU1_HUMAN	Double-stranded RNA-binding protein Staufen homolog 1 OS=Homo sapiens GN=STAU1 PE=1 SV=2	63143	5.7	Tentative 1 significant peptide	0.05	upper
39	2.4	ELMO1_HUMAN	Engulfment and cell motility protein 1 OS=Homo sapiens GN=ELMO1 PE=1 SV=2	83776	2.6	Tentative 1 significant peptide	0.04	upper
34	8.4	IGHG1_HUMAN	Ig gamma-1 chain C region OS=Homo sapiens GN=IGHG1 PE=1 SV=1	36083	2.1	Tentative 1 significant peptide	0.09	upper
33	9.3	HNRC1_HUMAN	Heterogeneous nuclear ribonucleoprotein C-like 1 OS=Homo sapiens GN=HNRNPCL1 PE=1 SV=1	32123	2.7	Tentative 1 significant peptide	0.1	upper
33	11	H2A1B_HUMAN	Histone H2A type 1-B/E OS=Homo sapiens GN=HIST1H2AB PE=1 SV=2	14127	22.3	Tentative 1 significant peptide	0.23	upper
31	17	IF2B3_HUMAN	Insulin-like growth factor 2 mRNA-binding protein 3 OS=Homo sapiens GN=IGF2BP3 PE=1 SV=2	63666	1.4	Tentative 1 significant peptide	0.05	upper
30	19	HNRPQ_HUMAN	Heterogeneous nuclear ribonucleoprotein Q OS=Homo sapiens GN=SYNCRIP PE=1 SV=2	69560	1.9	Tentative 1 significant peptide	0.04	upper
29	23	NUCL_HUMAN	Nucleolin OS=Homo sapiens GN=NCL PE=1 SV=3	76568	2.7	Tentative 1 significant peptide	0.04	upper
29	27	TEX22_HUMAN	Testis-expressed sequence 22 protein OS=Homo sapiens GN=TEX22 PE=2 SV=1	16870	7.3	Tentative 1 significant peptide	0.19	upper
29	28	CALL5_HUMAN	Calmodulin-like protein 5 OS=Homo sapiens GN=CALML5 PE=1 SV=2	15883	5.5	Tentative 1 significant peptide	0.2	upper
28	29	ATD3B_HUMAN	ATPase family AAA domain-containing protein 3B OS=Homo sapiens GN=ATAD3B PE=1 SV=1	72527	2.6	Tentative 1 significant peptide	0.04	upper
28	34	MSRB1_HUMAN	Methionine-R-sulfoxide reductase B1 OS=Homo sapiens GN=MSRB1 PE=1 SV=3	12753	7.8	Tentative 1 significant peptide	0.26	upper
28	33	PRKDC_HUMAN	DNA-dependent protein kinase catalytic subunit OS=Homo sapiens GN=PRKDC PE=1 SV=3	468788	5.5	Tentative 1 significant peptide	0.01	upper
27	36	KI26A_HUMAN	Kinesin-like protein KIF26A OS=Homo sapiens GN=KIF26A PE=2 SV=3	194468	1.7	Tentative 1 significant peptide	0.02	upper
27	39	PARP1_HUMAN	Poly [ADP-ribose] polymerase 1 OS=Homo sapiens GN=PARP1 PE=1 SV=4	113012	2.6	Tentative 1 significant peptide	0.03	upper
27	37	CYTA_HUMAN	Cystatin-A OS=Homo sapiens GN=CSTA PE=1 SV=1	11000	18.4	Tentative 1 significant peptide	0.3	upper
27	42	K1875_HUMAN	WD repeat-containing protein KIAA1875 OS=Homo sapiens GN=KIAA1875 PE=2 SV=2	180192	2.4	Tentative 1 significant peptide	0.02	upper
26	51	PGTA_HUMAN	Geranylgeranyl transferase type-2 subunit alpha OS=Homo sapiens GN=RABGGTA PE=1 SV=2	65030	1.8	Tentative 1 significant peptide	0.05	upper
26	48	AN36A_HUMAN	Ankyrin repeat domain-containing protein 36A OS=Homo sapiens GN=ANKRD36 PE=2 SV=3	217331	3.2	Tentative 1 significant peptide	0.01	upper
26	47	EMAL4_HUMAN	Echinoderm microtubule-associated protein-like 4 OS=Homo sapiens GN=EML4 PE=1 SV=3	108848	2.9	Tentative 1 significant peptide	0.03	upper
26	56	STOX2_HUMAN	Storkhead-box protein 2 OS=Homo sapiens GN=STOX2 PE=2 SV=2	102608	0.9	Tentative 1 significant peptide	0.03	upper
25	69	MUC19_HUMAN	Mucin-19 OS=Homo sapiens GN=MUC19 PE=1 SV=2	597790	2.6	Tentative 1 significant peptide	0.01	upper
25	66	DYHC2_HUMAN	Cytoplasmic dynein 2 heavy chain 1 OS=Homo sapiens GN=DYNC2H1 PE=1 SV=4	492311	0.3	Tentative 1 significant peptide	0.01	upper
24	90	LUZP1_HUMAN	Leucine zipper protein 1 OS=Homo sapiens GN=LUZP1 PE=1 SV=2	120202	0.8	Tentative 1 significant peptide	0.03	upper
23	94	BUB1_HUMAN	Mitotic checkpoint serine/threonine-protein kinase BUB1 OS=Homo sapiens GN=BUB1 PE=1 SV=1	122297	4.3	Tentative 1 significant peptide	0.03	upper
23	100	APOD_HUMAN	Apolipoprotein D OS=Homo sapiens GN=APOD PE=1 SV=1	21262	6.9	Tentative 1 significant peptide	0.15	upper
22	130	ZEP3_HUMAN	Transcription factor HIVEP3 OS=Homo sapiens GN=HIVEP3 PE=2 SV=1	259304	0.5	Tentative 1 significant peptide	0.01	upper
22	120	SAMH1_HUMAN	Deoxynucleoside triphosphate triphosphohydrolase SAMHD1 OS=Homo sapiens GN=SAMHD1 PE=1 SV=2	72155	2.9	Tentative 1 significant peptide	0.04	upper
22	130	SRSF5_HUMAN	Serine/arginine-rich splicing factor 5 OS=Homo sapiens GN=SRSF5 PE=1 SV=1	31245	8.1	Tentative 1 significant peptide	0.1	upper
22	130	RMXL3_HUMAN	RNA-binding motif protein, X-linked-like-3 OS=Homo sapiens GN=RBMXL3 PE=2 SV=2	114868	0.9	Tentative 1 significant peptide	0.03	upper
21	150	SBSN_HUMAN	Suprabasin OS=Homo sapiens GN=SBSN PE=2 SV=2	60505	4.2	Tentative 1 significant peptide	0.05	upper
21	160	MAGL2_HUMAN	MAGE-like protein 2 OS=Homo sapiens GN=MAGEL2 PE=1 SV=1	58633	3.6	Tentative 1 significant peptide	0.05	upper
21	160	IF2B1_HUMAN	Insulin-like growth factor 2 mRNA-binding protein 1 OS=Homo sapiens GN=IGF2BP1 PE=1 SV=2	63441	2.3	Tentative 1 significant peptide	0.05	upper
21	170	EFS_HUMAN	Embryonal Fyn-associated substrate OS=Homo sapiens GN=EFS PE=2 SV=1	58779	1.6	Tentative 1 significant peptide	0.05	upper
21	180	DDX6L_HUMAN	Probable ATP-dependent RNA helicase DDX60-like OS=Homo sapiens GN=DDX60L PE=2 SV=2	197547	2	Tentative 1 significant peptide	0.02	upper
20	180	UBP40_HUMAN	Ubiquitin carboxyl-terminal hydrolase 40 OS=Homo sapiens GN=USP40 PE=2 SV=3	140041	1.7	Tentative 1 significant peptide	0.02	upper
1212	1.4e-117	K2C1_HUMAN	Keratin, type II cytoskeletal 1 OS=Homo sapiens GN=KRT1 PE=1 SV=6	65999	34.6		2.49	bottom
1135	6.4e-110	K1C10_HUMAN	Keratin, type I cytoskeletal 10 OS=Homo sapiens GN=KRT10 PE=1 SV=6	58792	38.7		2.66	bottom
1093	9.2e-106	HNRPD_HUMAN	Heterogeneous nuclear ribonucleoprotein D0 OS=Homo sapiens GN=HNRNPD PE=1 SV=1	38410	29.6		4.25	bottom
840	2.2e-80	K22E_HUMAN	Keratin, type II cytoskeletal 2 epidermal OS=Homo sapiens GN=KRT2 PE=1 SV=2	65393	36.9		1.43	bottom
739	2.5e-70	K1C9_HUMAN	Keratin, type I cytoskeletal 9 OS=Homo sapiens GN=KRT9 PE=1 SV=3	62027	28.9		1.43	bottom
594	8.9e-56	ILF2_HUMAN	Interleukin enhancer-binding factor 2 OS=Homo sapiens GN=ILF2 PE=1 SV=2	43035	44.1		1.88	bottom
424	7.4e-39	LA_HUMAN	Lupus La protein OS=Homo sapiens GN=SSB PE=1 SV=2	46808	33.6		1.04	bottom
311	1.5e-27	K1C14_HUMAN	Keratin, type I cytoskeletal 14 OS=Homo sapiens GN=KRT14 PE=1 SV=4	51529	22.2		0.7	bottom
234	7.8e-20	K2C5_HUMAN	Keratin, type II cytoskeletal 5 OS=Homo sapiens GN=KRT5 PE=1 SV=3	62340	13.9		0.48	bottom
220	1.9e-18	YBOX1_HUMAN	Nuclease-sensitive element-binding protein 1 OS=Homo sapiens GN=YBX1 PE=1 SV=3	35903	14.5		0.29	bottom
197	4.3e-16	TRBP2_HUMAN	RISC-loading complex subunit TARBP2 OS=Homo sapiens GN=TARBP2 PE=1 SV=3	39015	21		0.6	bottom
176	4.6e-14	CYTA_HUMAN	Cystatin-A OS=Homo sapiens GN=CSTA PE=1 SV=1	11000	56.1		1.19	bottom
164	7.3e-13	ACTB_HUMAN	Actin, cytoplasmic 1 OS=Homo sapiens GN=ACTB PE=1 SV=1	41710	21.3		0.79	bottom
142	1.3e-10	S10A7_HUMAN	Protein S100-A7 OS=Homo sapiens GN=S100A7 PE=1 SV=4	11464	34.7		1.13	bottom
137	3.7e-10	FA98B_HUMAN	Protein FAM98B OS=Homo sapiens GN=FAM98B PE=1 SV=1	37167	7.3		0.18	bottom
105	6.8e-07	EFTU_HUMAN	Elongation factor Tu, mitochondrial OS=Homo sapiens GN=TUFM PE=1 SV=2	49510	4.9		0.13	bottom
88	3.3e-05	RSSA_HUMAN	40S ribosomal protein SA OS=Homo sapiens GN=RPSA PE=1 SV=4	32833	10.2		0.2	bottom
71	0.0016	DCD_HUMAN	Dermcidin OS=Homo sapiens GN=DCD PE=1 SV=2	11277	23.6	Tentative 1 significant peptide	0.29	bottom
65	0.0063	RS27A_HUMAN	Ubiquitin-40S ribosomal protein S27a OS=Homo sapiens GN=RPS27A PE=1 SV=2	17953	16		0.39	bottom
57	0.041	CASPE_HUMAN	Caspase-14 OS=Homo sapiens GN=CASP14 PE=1 SV=2	27662	5.4	Tentative 1 significant peptide	0.11	bottom
57	0.041	CALL5_HUMAN	Calmodulin-like protein 5 OS=Homo sapiens GN=CALML5 PE=1 SV=2	15883	16.4		0.45	bottom
56	0.049	IGHA1_HUMAN	Ig alpha-1 chain C region OS=Homo sapiens GN=IGHA1 PE=1 SV=2	37631	5.4		0.17	bottom
55	0.065	K2C73_HUMAN	Keratin, type II cytoskeletal 73 OS=Homo sapiens GN=KRT73 PE=1 SV=1	58887	8.7	Tentative 1 significant peptide	0.11	bottom
52	0.12	LCN1_HUMAN	Lipocalin-1 OS=Homo sapiens GN=LCN1 PE=1 SV=1	19238	6.2	Tentative 1 significant peptide	0.17	bottom
49	0.27	RTCA_HUMAN	RNA 3'-terminal phosphate cyclase OS=Homo sapiens GN=RTCA PE=1 SV=1	39311	3.6	Tentative 1 significant peptide	0.08	bottom
48	0.32	DSG1_HUMAN	Desmoglein-1 OS=Homo sapiens GN=DSG1 PE=1 SV=2	113676	2.4	Tentative 1 significant peptide	0.03	bottom
41	1.7	ALDOB_HUMAN	Fructose-bisphosphate aldolase B OS=Homo sapiens GN=ALDOB PE=1 SV=2	39448	18.1	Tentative 1 significant peptide	0.08	bottom
40	2	EF1A2_HUMAN	Elongation factor 1-alpha 2 OS=Homo sapiens GN=EEF1A2 PE=1 SV=1	50438	5		0.13	bottom
39	2.6	ZA2G_HUMAN	Zinc-alpha-2-glycoprotein OS=Homo sapiens GN=AZGP1 PE=1 SV=2	34237	6.4	Tentative 1 significant peptide	0.09	bottom
39	2.8	IGHG1_HUMAN	Ig gamma-1 chain C region OS=Homo sapiens GN=IGHG1 PE=1 SV=1	36083	2.1	Tentative 1 significant peptide	0.09	bottom
35	5.7	STAU2_HUMAN	Double-stranded RNA-binding protein Staufen homolog 2 OS=Homo sapiens GN=STAU2 PE=1 SV=1	62601	8.8	Tentative 1 significant peptide	0.05	bottom
33	11	NUCL_HUMAN	Nucleolin OS=Homo sapiens GN=NCL PE=1 SV=3	76568	1	Tentative 1 significant peptide	0.04	bottom
32	13	ANM1_HUMAN	Protein arginine N-methyltransferase 1 OS=Homo sapiens GN=PRMT1 PE=1 SV=2	41489	3.3	Tentative 1 significant peptide	0.08	bottom
31	16	ANXA2_HUMAN	Annexin A2 OS=Homo sapiens GN=ANXA2 PE=1 SV=2	38580	2.9	Tentative 1 significant peptide	0.08	bottom
31	18	HNRC1_HUMAN	Heterogeneous nuclear ribonucleoprotein C-like 1 OS=Homo sapiens GN=HNRNPCL1 PE=1 SV=1	32123	2.7	Tentative 1 significant peptide	0.1	bottom
30	20	ZN823_HUMAN	Zinc finger protein 823 OS=Homo sapiens GN=ZNF823 PE=2 SV=2	70225	3.1	Tentative 1 significant peptide	0.04	bottom
29	23	TV23C_HUMAN	Golgi apparatus membrane protein TVP23 homolog C OS=Homo sapiens GN=TVP23C PE=1 SV=3	31085	2.5	Tentative 1 significant peptide	0.1	bottom
28	29	HNRPF_HUMAN	Heterogeneous nuclear ribonucleoprotein F OS=Homo sapiens GN=HNRNPF PE=1 SV=3	45643	12.8		0.14	bottom
28	35	HV105_HUMAN	Ig heavy chain V-I region WOL OS=Homo sapiens PE=1 SV=1	13676	9.7	Tentative 1 significant peptide	0.24	bottom
27	44	NPHP3_HUMAN	Nephrocystin-3 OS=Homo sapiens GN=NPHP3 PE=1 SV=1	150769	3.1	Tentative 1 significant peptide	0.02	bottom
26	51	CCD87_HUMAN	Coiled-coil domain-containing protein 87 OS=Homo sapiens GN=CCDC87 PE=2 SV=2	96342	3.8		0.03	bottom
26	53	FILA2_HUMAN	Filaggrin-2 OS=Homo sapiens GN=FLG2 PE=1 SV=1	247928	0.5	Tentative 1 significant peptide	0.01	bottom
26	57	PARP1_HUMAN	Poly [ADP-ribose] polymerase 1 OS=Homo sapiens GN=PARP1 PE=1 SV=4	113012	3.2	Tentative 1 significant peptide	0.03	bottom
25	61	EMAL4_HUMAN	Echinoderm microtubule-associated protein-like 4 OS=Homo sapiens GN=EML4 PE=1 SV=3	108848	2.9	Tentative 1 significant peptide	0.03	bottom
25	64	TEX22_HUMAN	Testis-expressed sequence 22 protein OS=Homo sapiens GN=TEX22 PE=2 SV=1	16870	7.3	Tentative 1 significant peptide	0.19	bottom
25	69	VAT1L_HUMAN	Synaptic vesicle membrane protein VAT-1 homolog-like OS=Homo sapiens GN=VAT1L PE=1 SV=2	45870	15	Tentative 1 significant peptide	0.07	bottom
24	73	PTHD3_HUMAN	Patched domain-containing protein 3 OS=Homo sapiens GN=PTCHD3 PE=1 SV=3	86816	1.3	Tentative 1 significant peptide	0.04	bottom
23	92	CD027_HUMAN	UPF0609 protein C4orf27 OS=Homo sapiens GN=C4orf27 PE=1 SV=2	39411	4	Tentative 1 significant peptide	0.08	bottom
23	110	TSTD2_HUMAN	Thiosulfate sulfurtransferase/rhodanese-like domain-containing protein 2 OS=Homo sapiens GN=TSTD2 PE=1 SV=1	58225	7.6	Tentative 1 significant peptide	0.05	bottom
23	110	GLI2_HUMAN	Zinc finger protein GLI2 OS=Homo sapiens GN=GLI2 PE=1 SV=4	167678	0.5	Tentative 1 significant peptide	0.02	bottom
23	98	CNBD2_HUMAN	Cyclic nucleotide-binding domain-containing protein 2 OS=Homo sapiens GN=CNBD2 PE=2 SV=2	67468	3.1	Tentative 1 significant peptide	0.05	bottom
23	97	BTC_HUMAN	Probetacellulin OS=Homo sapiens GN=BTC PE=1 SV=1	19733	4.5	Tentative 1 significant peptide	0.16	bottom
23	96	S10A9_HUMAN	Protein S100-A9 OS=Homo sapiens GN=S100A9 PE=1 SV=1	13234	11.4	Tentative 1 significant peptide	0.25	bottom
23	95	BARD1_HUMAN	BRCA1-associated RING domain protein 1 OS=Homo sapiens GN=BARD1 PE=1 SV=2	86593	2.3	Tentative 1 significant peptide	0.04	bottom
23	93	YRDC_HUMAN	YrdC domain-containing protein, mitochondrial OS=Homo sapiens GN=YRDC PE=1 SV=1	29309	2.5	Tentative 1 significant peptide	0.1	bottom
22	140	RPGF6_HUMAN	Rap guanine nucleotide exchange factor 6 OS=Homo sapiens GN=RAPGEF6 PE=1 SV=2	179310	0.7	Tentative 1 significant peptide	0.02	bottom
22	140	ATD3B_HUMAN	ATPase family AAA domain-containing protein 3B OS=Homo sapiens GN=ATAD3B PE=1 SV=1	72527	2.6	Tentative 1 significant peptide	0.04	bottom
22	140	PIGR_HUMAN	Polymeric immunoglobulin receptor OS=Homo sapiens GN=PIGR PE=1 SV=4	83232	2.1	Tentative 1 significant peptide	0.04	bottom
22	130	NCK5L_HUMAN	Nck-associated protein 5-like OS=Homo sapiens GN=NCKAP5L PE=1 SV=2	138927	0.5	Tentative 1 significant peptide	0.02	bottom
22	120	ERAP1_HUMAN	Endoplasmic reticulum aminopeptidase 1 OS=Homo sapiens GN=ERAP1 PE=1 SV=3	107166	3.9	Tentative 1 significant peptide	0.03	bottom
21	160	ADA12_HUMAN	Disintegrin and metalloproteinase domain-containing protein 12 OS=Homo sapiens GN=ADAM12 PE=1 SV=3	99477	1.7	Tentative 1 significant peptide	0.03	bottom
21	150	COBL_HUMAN	Protein cordon-bleu OS=Homo sapiens GN=COBL PE=1 SV=2	135533	2.1	Tentative 1 significant peptide	0.02	bottom
