# Supplementary material for: Human regulatory proteins associate with non-coding RNAs from the EBV IR1 region
Source: BMC Res Notes. 2018 Feb 20;11:139. doi: 10.1186/s13104-018-3250-8 (PMC5819218; doi:10.1186/s13104-018-3250-8)
Supplement: Supplementary file 3 — Additional file 3. Fold enrichment individual experimental results from all RIPs. [file 13104_2018_3250_MOESM3_ESM.xlsx]

## Sheet: RIP Raw Data
BJAB-B1											BJAB-B1
Fold Enrichment											Average					Standard Deviation
				Repeat
IP	ebv-sisRNA1	ebv-sisRNA2	SIS1toW2	ebv-sisRNA1	ebv-sisRNA2	SIS1toW2						SIS1	SIS2	SIS1toW2			SIS1	SIS2	SIS1toW2
IgG	1	1	1								IgG	1	1	1		IgG
FUS	3.5	4	3.4								FUS	1.58	4	3.4		FUS
hnRNPA1	2.3	3	2.7		3.1	3					hnRNPA1	2.28599	3.01537	2.88441		hnRNPA1		0.0489698	0.22004
hnRNPC1/C2	13.3	14.9	13.8	19.3	15	25.6					hnRNPC1/C2	16.3016	14.9345	19.692		hnRNPC1/C2	4.30845	0.0689416	8.37722
hnRNPD	13.3	16.3	14.8								hnRNPD	13.34	14.8	16.25		hnRNPD
hnRNPL	18.6	8.2	11.8								hnRNPL	18.6449	11.8372	8.19489		hnRNPL	5.57892	2.8669	0.615034
HuR	2.8	2.7	2.5	2.6	2.2	3.3					HuR	2.66612	2.49209	2.87352		HuR	0.123161	0.358703	0.567121
IGF2BP2	0.7	0.6	0.5	1.3	1.1	1.5					IGF2BP2	0.984957	0.83722	1.02009		IGF2BP2	0.411746	0.335157	0.697255
IGF2BP3	1	0.9	0.8	1	0.9	1.1					IGF2BP3	0.971435	0.89771	0.933988		IGF2BP3	0.0217182	0.0108626	0.205617
LIN28	13.4	15.4	17.4	8	7.3	10.6					LIN28	10.7153	11.3499	14.02		LIN28	3.78249	5.66587	4.76702
Nono	3.5	3.9	3.9	5.4	5.8	9.3					Nono	4.4454	4.84271	6.59328		Nono	1.37098	1.35697	3.83299
panAGO	0.8	0.6	0.7								panAGO	0.846734	0.595123	0.664477		panAGO
Raji											Raji
Fold Enrichment											Average					Standard Deviation
				Repeat			Repeat
IP	ebv-sisRNA1	ebv-sisRNA2	SIS1toW2	ebv-sisRNA1	ebv-sisRNA2	SIS1toW2	ebv-sisRNA1	ebv-sisRNA2	SIS1toW2			SIS1	SIS2	SIStoW2			SIS1	SIS2	SIStoW2
IgG	1	1	1								IgG	1	1	1		IgG
FUS		3.1	1.5								FUS		3.1	1.5		FUS
hnRNPA1	15.3	56.1	13.6								hnRNPA1	15.2637	56.1148	13.6317		hnRNPA1
hnRNPC1/C2	115	95.3	118.9	44.4	78.3	40.6					hnRNPC1/C2	79.6728	86.7969	79.7815		hnRNPC1/C2	49.9421	11.9843	55.3685
hnRNPD	12.4	20.7	23.3	7.4	13.4	9.6	9.2	16.8	10.6		hnRNPD	9.67615	16.9673	14.4905		hnRNPD	2.55515	3.65281	7.63512
hnRNPL	4	2.6	2.5	6.1	2.8	3.2					hnRNPL	5.05347	2.67947	2.85593		hnRNPL	1.51811	0.126524	0.460937
HuR	3.7	3.2	4	4.7	8	4.4					HuR	4.17123	5.5735	4.19488		HuR	0.691159	3.40105	0.262186
IGF2BP2	1.8	1.4	1.6	1	1.8	0.9					IGF2BP2	1.40506	1.61924	1.27906		IGF2BP2	0.526101	0.268212	0.48104
IGF2BP3	1.4	0.9	0.9	0.2	0.3	0.2					IGF2BP3	0.780241	0.573323	0.549587		IGF2BP3	0.808281	0.435195	0.510155
LIN28	17	13.7	24.8	28.7	72.7	40.2					LIN28	22.8582	43.2291	32.4818		LIN28	8.25509	41.7453	10.8589
MBNL1	1.9	1.9	2.3								MBNL1	1.93562	1.90077	2.25435		MBNL1
Nono	5.6	4.7	5.4	8.5	21.7	8.9					Nono	7.0442	13.1603	7.15872		Nono	2.09473	12.0149	2.49156
