# Supplementary material for: Human regulatory proteins associate with non-coding RNAs from the EBV IR1 region
Source: BMC Res Notes. 2018 Feb 20;11:139. doi: 10.1186/s13104-018-3250-8 (PMC5819218; doi:10.1186/s13104-018-3250-8)
Supplement: Supplementary file 4 — Additional file 4. RBPmap of EBV W1s1W2s2. Human or mouse proteins predicted (RBPmap) to bind W1s1W2s2 RNA (see Fig. 2A) from the IR1 region of EBV. Results from both EBV type 1 and type 2 sequences are included as well as a comparison. [file 13104_2018_3250_MOESM4_ESM.xlsx]

## Sheet: Type 1
Protein	Sequence Position	Motif	K-mer	Z-score	P-value
A1CF	78	wuaauur	uuaauuu	1.722	0.0425
ANKHD1	798	agacgww	agaagua	1.667	0.0478
ANKHD1	1162	agacgww	ggacggu	2.246	0.0124
BRUNOL4	2739	kgugukk	uguuugu	2.878	0.002
BRUNOL4	2741	kgugukk	uuuguga	2.622	0.00437
BRUNOL5	2739	ugugukk	uguuugu	2.537	0.00559
BRUNOL5	2741	ugugukk	uuuguga	2.175	0.0148
BRUNOL6	998	ugugdkg	ucugggg	2.427	0.00761
BRUNOL6	1000	ugugdkg	uggggug	2.44	0.00734
CNOT4	119	gacaga	cacaca	2.554	0.00532
CNOT4	126	gacaga	uacaca	2.457	0.00701
CNOT4	128	gacaga	cacaca	2.554	0.00532
CNOT4	523	gacaga	gacaca	2.728	0.00319
CNOT4	532	gacaga	gccaga	2.565	0.00516
CNOT4	904	gacaga	ggcaga	2.88	0.00199
CNOT4	910	gacaga	gacagg	2.88	0.00199
CNOT4	1185	gacaga	gacaga	2.141	0.0161
CNOT4	2723	gacaga	gacagg	2.109	0.0175
CPEB2	80	chuuuuu	aauuuuu	2.694	0.00353
CPEB2	81	chuuuuu	auuuuuu	2.776	0.00275
CPEB2	82	chuuuuu	uuuuuuc	2.5	0.00621
CPEB2	502	chuuuuu	cccuuuu	2.041	0.0206
CPEB2	503	chuuuuu	ccuuuua	2.041	0.0206
CPEB2	2275	chuuuuu	cccuuuu	2.071	0.0192
CPEB2	2276	chuuuuu	ccuuuug	2.143	0.0161
CPEB4	80	uuuuuu	aauuuu	2.626	0.00432
CPEB4	81	uuuuuu	auuuuu	3.009	0.00131
CPEB4	82	uuuuuu	uuuuuu	3.026	0.00124
CPEB4	83	uuuuuu	uuuuuc	2.539	0.00556
CPEB4	333	uuuuuu	cuucuu	1.739	0.041
CPEB4	339	uuuuuu	gcuuuu	1.722	0.0425
CPEB4	340	uuuuuu	cuuuuc	1.765	0.0388
CPEB4	2021	uuuuuu	gcuuuu	1.678	0.0467
CPEB4	2022	uuuuuu	cuuuuc	1.722	0.0425
CPEB4	2607	uuuuuu	cauuuu	1.817	0.0346
CPEB4	2608	uuuuuu	auuuug	1.678	0.0467
CPEB4	2996	uuuuuu	acuuuu	1.678	0.0467
CPEB4	2997	uuuuuu	cuuuuc	1.713	0.0434
CUG-BP	331	ugcug	ugcuu	1.779	0.0376
CUG-BP	338	ugcug	ugcuu	1.805	0.0355
CUG-BP	591	ugcug	ugcug	2.85	0.00219
CUG-BP	594	ugcug	ugcuc	2.319	0.0102
CUG-BP	602	ugcug	uccug	2.319	0.0102
CUG-BP	967	ugcug	ggcug	1.743	0.0407
CUG-BP	972	ugcug	ggcug	1.779	0.0376
CUG-BP	1014	ugcug	ugcug	2.257	0.012
CUG-BP	2660	ugcug	agcgg	1.673	0.0472
CUG-BP	2670	ugcug	ugguu	1.743	0.0407
CUG-BP	2671	ugcug	gguug	1.743	0.0407
CUG-BP	2675	ugcug	ggcug	2.575	0.00501
CUG-BP	2678	ugcug	ugcgc	1.743	0.0407
CUG-BP	2680	ugcug	cgcug	2.575	0.00501
CUG-BP	2683	ugcug	ugcug	3.018	0.00127
CUG-BP	2686	ugcug	ugcua	2.558	0.00526
CUG-BP	2881	ugcug	uccug	2.035	0.0209
CUG-BP	2884	ugcug	ugcag	2.035	0.0209
CUG-BP	2893	ugcug	uucug	2	0.0227
DAZAP1	377	uagkwwr	uaggcug	1.985	0.0236
ENOX1	908	hrkacag	gagacag	2.906	0.00183
ENOX1	912	hrkacag	caggcag	2.594	0.00474
ENOX1	1183	hrkacag	cagacag	3.391	0.000348
ENOX1	1203	hrkacag	caggcag	1.75	0.0401
ENOX1	2822	hrkacag	cagacag	2.203	0.0138
ESRP2	355	ugggrad	ugggggc	2.974	0.00147
ESRP2	371	ugggrad	ugggauu	2.842	0.00224
ESRP2	991	ugggrad	ugggagg	2.013	0.0221
ESRP2	1000	ugggrad	uggggug	2.171	0.015
ESRP2	1005	ugggrad	uggcgag	2.039	0.0207
ESRP2	1089	ugggrad	cggggaa	2.908	0.00182
ESRP2	1101	ugggrad	gggggau	3.039	0.00119
ESRP2	2196	ugggrad	gggggac	2.487	0.00644
ESRP2	2846	ugggrad	uagggag	2.066	0.0194
ESRP2	2852	ugggrad	gggggac	2.105	0.0176
FMR1	722	kgacarg	ggccagg	2.347	0.00946
FMR1	1184	kgacarg	agacaga	1.903	0.0285
FMR1	2722	kgacarg	agacagg	1.792	0.0366
FUS	1289	cgcgc	cccgc	2.373	0.00882
FUS	1291	cgcgc	cgcgc	3.205	0.000675
FUS	1298	cgcgc	ggcgc	3.205	0.000675
FUS	1316	cgcgc	gccgc	2.373	0.00882
FUS	1393	cgcgc	cccgc	2.349	0.00941
FUS	1403	cgcgc	ggcgc	2.675	0.00374
FUS	1418	cgcgc	uccgc	2.614	0.00447
FUS	2430	cgcgc	ugcgc	2.12	0.017
FUS	2432	cgcgc	cgcgc	1.952	0.0255
FUS	2602	cgcgc	ggcgc	3.325	0.000442
FUS	2618	cgcgc	cacgc	2.916	0.00177
FUS	2620	cgcgc	cgcgc	3.325	0.000442
FUS	2622	cgcgc	cgcgc	3.325	0.000442
FUS	3026	cgcgc	ugcgc	1.892	0.0292
FXR2	214	dgacrrr	agacgag	3.014	0.00129
HNRNPA1	258	rgnyag	gguaag	2.073	0.0191
HNRNPA1	376	duagggw	uuaggcu	1.932	0.0267
HNRNPA1	796	guaguagu	gaagaagu	2.967	0.0015
HNRNPA1	799	guaguagu	gaaguaga	2.754	0.00294
HNRNPA1	903	rgnyag	gggcag	2.236	0.0127
HNRNPA1	909	rgnyag	agacag	2.382	0.00861
HNRNPA1	913	rgnyag	aggcag	2.345	0.00951
HNRNPA1	1067	rgnyag	aggcag	2.182	0.0146
HNRNPA1	1071	duagggw	agagggu	1.811	0.0351
HNRNPA1	1204	rgnyag	aggcag	2.345	0.00951
HNRNPA1	1206	duagggw	gcagggu	1.905	0.0284
HNRNPA1	2459	rgnyag	agccag	2.236	0.0127
HNRNPA1	2480	rgnyag	aggcag	2.218	0.0133
HNRNPA1	2496	guaguagu	ggugcagu	2.361	0.00911
HNRNPA1	2516	guaguagu	cugguagu	2.508	0.00607
HNRNPA1	2519	guaguagu	guagugau	2.459	0.00697
HNRNPA1	2760	duagggw	ucagggc	1.797	0.0362
HNRNPA1	2819	rgnyag	agccag	2.273	0.0115
HNRNPA1	2823	rgnyag	agacag	2.891	0.00192
HNRNPA1	2845	duagggw	cuaggga	1.986	0.0235
HNRNPA1L2	376	duagggw	uuaggcu	2.239	0.0126
HNRNPA1L2	1071	duagggw	agagggu	1.958	0.0251
HNRNPA1L2	1206	duagggw	gcagggu	2.113	0.0173
HNRNPA1L2	2760	duagggw	ucagggc	1.845	0.0325
HNRNPA1L2	2845	duagggw	cuaggga	1.817	0.0346
HNRNPA2B1	255	gguaguag	ggugguaa	2.862	0.0021
HNRNPA2B1	795	gguaguag	agaagaag	2.446	0.00722
HNRNPA2B1	798	gguaguag	agaaguag	2.8	0.00256
HNRNPA2B1	801	gguaguag	aguagagg	2.4	0.0082
HNRNPA2B1	1206	duagggw	gcagggu	2.04	0.0207
HNRNPA2B1	2518	gguaguag	gguaguga	2.385	0.00854
HNRNPA2B1	2845	duagggw	cuaggga	2.04	0.0207
HNRNPC	80	huuuuuk	aauuuuu	2.982	0.00143
HNRNPC	81	huuuuuk	auuuuuu	3.33	0.000434
HNRNPC	82	huuuuuk	uuuuuuc	3.08	0.00103
HNRNPC	83	huuuuuk	uuuuucu	2.759	0.0029
HNRNPC	2608	huuuuuk	auuuugu	1.768	0.0385
HNRNPCL1	80	huuuuuk	aauuuuu	2.965	0.00151
HNRNPCL1	81	huuuuuk	auuuuuu	3.298	0.000487
HNRNPCL1	82	huuuuuk	uuuuuuc	3.061	0.0011
HNRNPCL1	83	huuuuuk	uuuuucu	2.772	0.00279
HNRNPCL1	2608	huuuuuk	auuuugu	1.754	0.0397
HNRNPF	356	gggug	ggggg	2.062	0.0196
HNRNPF	368	gggug	gggug	2.509	0.00605
HNRNPF	379	gggug	ggcug	2.062	0.0196
HNRNPF	967	gggug	ggcug	2.286	0.0111
HNRNPF	972	gggug	ggcug	2.286	0.0111
HNRNPF	986	gggug	ggguc	2.732	0.00315
HNRNPF	992	gggug	gggag	2.732	0.00315
HNRNPF	1002	gggug	gggug	2.509	0.00605
HNRNPF	1043	gggug	gggug	2.509	0.00605
HNRNPF	1054	gggug	gggua	2.509	0.00605
HNRNPF	1064	gggug	gggag	2.509	0.00605
HNRNPH1	215	gargag	gacgag	2.4	0.0082
HNRNPH1	227	gargag	gaaggg	3.32	0.00045
HNRNPH1	247	gargag	gaagag	3.67	0.000121
HNRNPH1	250	gargag	gaggag	3.48	0.000251
HNRNPH1	791	gargag	gcagag	2.94	0.00164
HNRNPH1	796	gargag	gaagaa	3.08	0.00103
HNRNPH1	802	gargag	guagag	2.94	0.00164
HNRNPH1	1093	gargag	gaagug	2.59	0.0048
HNRNPH1	1679	gargag	ggagag	1.96	0.025
HNRNPH1	2702	gargag	gaaaag	2.9	0.00187
HNRNPH1	2704	gargag	aaagag	2.88	0.00199
HNRNPH1	2707	gargag	gaggaa	2.75	0.00298
HNRNPH1	2931	gargag	uaagag	1.99	0.0233
HNRNPH2	900	gggaggg	ggggggc	2.056	0.0199
HNRNPH2	914	gggaggg	ggcaggg	2.233	0.0128
HNRNPH2	941	gggaggg	aggaggc	2.144	0.016
HNRNPH2	992	gggaggg	gggaggu	3	0.00135
HNRNPH2	1002	gggaggg	ggguggc	2.9	0.00187
HNRNPH2	1023	gggaggg	aggaggg	2.933	0.00168
HNRNPH2	1043	gggaggg	ggguggc	2.711	0.00335
HNRNPH2	1064	gggaggg	gggaggc	2.833	0.00231
HNRNPH2	1097	gggaggg	uggaggg	2.9	0.00187
HNRNPH2	2475	gggaggg	gggagag	2.033	0.021
HNRNPH2	2848	gggaggg	gggaggg	2.722	0.00324
HNRNPK	31	ccawmcc	ccaaccc	2.058	0.0198
HNRNPK	91	ccawmcc	cuaagcc	2.812	0.00246
HNRNPK	97	ccawmcc	ccaacac	3.101	0.000964
HNRNPK	108	ccawmcc	ccacacc	3.087	0.00101
HNRNPK	607	ccawmcc	ccacccc	3.739	9.24e-05
HNRNPK	612	ccawmcc	ccagccu	3.261	0.000555
HNRNPK	623	ccawmcc	cccuccc	3.261	0.000555
HNRNPK	629	ccawmcc	ccguccc	3.275	0.000528
HNRNPK	675	ccawmcc	ccugccc	1.797	0.0362
HNRNPK	696	ccawmcc	ccugccc	1.783	0.0373
HNRNPK	724	ccawmcc	ccaggcc	3.029	0.00123
HNRNPK	744	ccawmcc	ccaagcc	3.942	4.04e-05
HNRNPK	745	ccawmcc	caagccc	3.391	0.000348
HNRNPK	750	ccawmcc	cccaucc	3.304	0.000477
HNRNPK	751	ccawmcc	ccauccc	3.971	3.58e-05
HNRNPK	1254	ccawmcc	ccagacc	2.928	0.00171
HNRNPK	1271	ccawmcc	ccagccg	2.681	0.00367
HNRNPK	1531	ccawmcc	ccaggcc	2.638	0.00417
HNRNPK	1536	ccawmcc	ccagccg	2.536	0.00561
HNRNPK	1656	ccawmcc	ccaggcc	2.058	0.0198
HNRNPK	1776	ccawmcc	ccaaccu	2.42	0.00776
HNRNPK	1788	ccawmcc	ccacccu	2.609	0.00454
HNRNPK	1825	ccawmcc	ccaggcc	2.638	0.00417
HNRNPK	1830	ccawmcc	ccagccg	2.536	0.00561
HNRNPK	1865	ccawmcc	ccuuccc	2.087	0.0184
HNRNPK	1887	ccawmcc	ccuuccc	3.145	0.00083
HNRNPK	1898	ccawmcc	cccaccc	3.203	0.00068
HNRNPK	1899	ccawmcc	ccacccg	2.957	0.00155
HNRNPK	1904	ccawmcc	cgagccc	2.957	0.00155
HNRNPK	2081	ccawmcc	ccacgcc	2.594	0.00474
HNRNPK	2106	ccawmcc	ccagccu	3.203	0.00068
HNRNPK	2116	ccawmcc	ccacccc	3.319	0.000452
HNRNPK	2120	ccawmcc	cccuccc	3.029	0.00123
HNRNPK	2148	ccawmcc	ccacccg	2.768	0.00282
HNRNPK	2157	ccawmcc	ccauccc	4.101	2.06e-05
HNRNPK	2177	ccawmcc	ccacccc	3.826	6.51e-05
HNRNPK	2182	ccawmcc	ccagucc	3.609	0.000154
HNRNPK	2296	ccawmcc	ccagccc	3.652	0.00013
HNRNPK	2301	ccawmcc	ccgaccc	3.464	0.000266
HNRNPK	2318	ccawmcc	ccaaacu	3.464	0.000266
HNRNPK	2360	ccawmcc	ccagccc	3.362	0.000387
HNRNPK	2366	ccawmcc	cccuccc	3.014	0.00129
HNRNPK	2444	ccawmcc	ccaggcc	1.986	0.0235
HNRNPK	2954	ccawmcc	ccuagcc	1.855	0.0318
HNRNPK	2955	ccawmcc	cuagccc	1.884	0.0298
HNRNPL	100	amayama	acacucc	3.293	0.000496
HNRNPL	108	amayama	ccacacc	4.027	2.82e-05
HNRNPL	110	amayama	acaccca	4.227	1.18e-05
HNRNPL	118	amayama	gcacaca	4.4	5.41e-06
HNRNPL	120	amayama	acacacu	4.4	5.41e-06
HNRNPL	122	acacrav	acacuac	4.042	2.65e-05
HNRNPL	125	amayama	cuacaca	3.947	3.96e-05
HNRNPL	127	amayama	acacaca	4.76	9.68e-07
HNRNPL	129	amayama	acacacc	4.52	3.09e-06
HNRNPL	131	amayama	acaccca	4.213	1.26e-05
HNRNPL	522	amayama	ggacaca	1.8	0.0359
HNRNPL	524	amayama	acacaug	1.787	0.037
HNRNPL	1182	amayama	ccagaca	2.013	0.0221
HNRNPL	1184	amayama	agacaga	1.933	0.0266
HNRNPL	1186	amayama	acagacc	2.067	0.0194
HNRNPL	2920	amayama	ccacaca	2.04	0.0207
HNRNPL	2922	amayama	acacaaa	2.12	0.017
HNRNPM	369	gguugguu	ggugggau	2.063	0.0196
HNRNPM	963	gguugguu	ggucggcu	2.079	0.0188
HNRNPM	2671	gguugguu	gguuggcu	1.73	0.0418
HNRPLL	108	rcahaca	ccacacc	3.937	4.13e-05
HNRPLL	110	rcahaca	acaccca	4.633	1.8e-06
HNRPLL	114	rcahaca	ccaggca	3.924	4.35e-05
HNRPLL	118	rcahaca	gcacaca	4.873	5.5e-07
HNRPLL	120	rcahaca	acacacu	4.456	4.18e-06
HNRPLL	125	rcahaca	cuacaca	3.937	4.13e-05
HNRPLL	127	rcahaca	acacaca	5.051	2.2e-07
HNRPLL	129	rcahaca	acacacc	4.456	4.18e-06
HNRPLL	131	rcahaca	acaccca	4.633	1.8e-06
HNRPLL	303	rcahaca	gcucaca	2.835	0.00229
HNRPLL	305	rcahaca	ucacaua	2.722	0.00324
HNRPLL	307	rcahaca	acauaaa	2.886	0.00195
HNRPLL	907	rcahaca	agagaca	2.215	0.0134
HNRPLL	911	rcahaca	acaggca	2.405	0.00809
HNRPLL	1182	rcahaca	ccagaca	2.418	0.0078
HNRPLL	1186	rcahaca	acagacc	2.241	0.0125
HNRPLL	1202	rcahaca	ccaggca	2.127	0.0167
HNRPLL	2920	rcahaca	ccacaca	2.038	0.0208
HNRPLL	2922	rcahaca	acacaaa	1.861	0.0314
HuR	77	uukruuu	uuuaauu	2.187	0.0144
HuR	78	uukruuu	uuaauuu	2.516	0.00593
HuR	81	uukruuu	auuuuuu	2.286	0.0111
IGF2BP2	110	vmahwca	acaccca	3.301	0.000482
IGF2BP2	118	vmahwca	gcacaca	3.37	0.000376
IGF2BP2	127	vmahwca	acacaca	3.562	0.000184
IGF2BP2	131	vmahwca	acaccca	3.301	0.000482
IGF2BP3	110	amahwca	acaccca	3.463	0.000267
IGF2BP3	118	amahwca	gcacaca	3.299	0.000485
IGF2BP3	127	amahwca	acacaca	3.716	0.000101
IGF2BP3	129	amahwca	acacacc	3.179	0.000739
IGF2BP3	131	amahwca	acaccca	3.463	0.000267
KHDRBS1	2566	auaaaav	uuaaaac	2.794	0.0026
KHDRBS1	2574	auaaaav	cuaaaaa	2.794	0.0026
KHDRBS1	2580	auaaaav	aucaaaa	2.732	0.00315
KHDRBS2	2565	rauaaam	uuuaaaa	1.871	0.0307
KHDRBS2	2573	rauaaam	ucuaaaa	1.929	0.0269
KHDRBS2	2579	rauaaam	aaucaaa	2.047	0.0203
KHDRBS3	308	auaaav	cauaaa	1.651	0.0494
KHDRBS3	2565	auaaav	uuuaaa	2.113	0.0173
KHDRBS3	2573	auaaav	ucuaaa	2.113	0.0173
KHDRBS3	2575	auaaav	uaaaaa	2.113	0.0173
KHDRBS3	2579	auaaav	aaucaa	2.151	0.0157
LIN28A	792	hggagwa	cagagaa	3.054	0.00113
LIN28A	795	hggagwa	agaagaa	3.014	0.00129
LIN28A	951	hggagwa	cggagug	1.905	0.0284
LIN28A	2698	hggagwa	aggggaa	2.095	0.0181
LIN28A	2700	hggagwa	gggaaaa	1.959	0.0251
MATR3	3016	maucuur	cgucuug	2.27	0.0116
MBNL1	318	gcuugc	ggcuua	2.857	0.00214
MBNL1	331	ygcuky	ugcuuc	3.216	0.00065
MBNL1	334	gcuugc	uucuug	3.039	0.00119
MBNL1	335	ygcuky	ucuugc	1.99	0.0233
MBNL1	338	ygcuky	ugcuuu	3.216	0.00065
MBNL1	340	ygcuky	cuuuuc	1.99	0.0233
MBNL1	379	ygcuky	ggcugc	2.196	0.014
MBNL1	382	ygcuky	ugccuc	2.196	0.014
MBNL1	392	ygcuky	ugcauc	2.392	0.00838
MBNL1	404	ygcuky	ggcuuc	2.402	0.00815
MBNL1	437	ygcuky	ggcuuc	1.686	0.0459
MBNL1	476	ygcuky	ggcuuc	2.392	0.00838
MBNL1	485	ygcuky	cccugc	2.441	0.00732
MBNL1	488	ygcuky	ugccuc	2.431	0.00753
MBNL1	491	ygcuky	cucucc	1.647	0.0498
MBNL1	494	ygcuky	uccugu	2.441	0.00732
MBNL1	497	ygcuky	uguuac	1.647	0.0498
MBNL1	502	ygcuky	cccuuu	2.373	0.00882
MBNL1	566	ygcuky	cccugg	1.863	0.0312
MBNL1	574	ygcuky	cccggc	1.99	0.0233
MBNL1	577	ygcuky	ggccuc	2.039	0.0207
MBNL1	580	ygcuky	cucagc	2.039	0.0207
MBNL1	588	ygcuky	cccugc	2.804	0.00252
MBNL1	591	ygcuky	ugcugc	3.216	0.00065
MBNL1	594	ygcuky	ugcucc	2.804	0.00252
MBNL1	598	ygcuky	ccccuc	2.039	0.0207
MBNL1	599	ygcuky	cccucc	2.039	0.0207
MBNL1	602	ygcuky	uccugc	2.814	0.00245
MBNL1	605	ygcuky	ugccac	2.039	0.0207
MBNL1	611	ygcuky	cccagc	2.069	0.0193
MBNL1	614	ygcuky	agccuc	2.039	0.0207
MBNL1	635	ygcuky	cccuuc	2.098	0.018
MBNL1	640	ygcuky	cgcucc	2.098	0.018
MBNL1	682	ygcuky	cccugc	1.686	0.0459
MBNL1	1014	ygcuky	ugcugu	2.48	0.00657
MBNL1	1017	ygcuky	ugucuc	1.657	0.0488
MBNL1	1033	ygcuky	uggcuc	1.676	0.0469
MBNL1	1034	ygcuky	ggcucc	1.676	0.0469
MBNL1	1036	ygcuky	cuccgc	1.676	0.0469
MBNL1	1039	ygcuky	cgccgg	1.657	0.0488
MBNL1	1300	ygcuky	cgccuc	1.676	0.0469
MBNL1	1327	ygcuky	ugguuc	2.402	0.00815
MBNL1	1330	ygcuky	uucugc	2.402	0.00815
MBNL1	1342	ygcuky	cucugu	2.402	0.00815
MBNL1	1347	ygcuky	uccuuc	2.392	0.00838
MBNL1	1395	ygcuky	cgccuc	2.069	0.0193
MBNL1	1420	ygcuky	cgcucc	2.098	0.018
MBNL1	1577	ygcuky	cgguuc	2.275	0.0115
MBNL1	1588	ygcuky	cccuuc	2.245	0.0124
MBNL1	1598	ygcuky	ggcuuc	2.245	0.0124
MBNL1	1749	ygcuky	cccuuc	2.392	0.00838
MBNL1	1756	ygcuky	cucugu	2.402	0.00815
MBNL1	1764	ygcuky	cccugc	2.451	0.00712
MBNL1	1767	ygcuky	ugcucc	2.451	0.00712
MBNL1	1769	ygcuky	cuccuc	1.657	0.0488
MBNL1	1770	ygcuky	uccucu	1.657	0.0488
MBNL1	1772	ygcuky	cucucc	1.657	0.0488
MBNL1	1779	ygcuky	accuuc	1.657	0.0488
MBNL1	1784	ygcuky	cgcucc	2.402	0.00815
MBNL1	1802	ygcuky	agcuuc	2.039	0.0207
MBNL1	1863	ygcuky	cgccuu	2.098	0.018
MBNL1	1886	ygcuky	uccuuc	2.294	0.0109
MBNL1	1893	ygcuky	cgccuc	2.098	0.018
MBNL1	1967	ygcuky	cggugu	2.275	0.0115
MBNL1	1980	ygcuky	cccugc	2.441	0.00732
MBNL1	1983	ygcuky	ugcagc	2.441	0.00732
MBNL1	1997	ygcuky	cucugc	2.431	0.00753
MBNL1	2000	ygcuky	ugccuc	2.441	0.00732
MBNL1	2020	ygcuky	agcuuu	2.275	0.0115
MBNL1	2051	ygcuky	uccugu	2.088	0.0184
MBNL1	2058	ygcuky	cacugu	2.078	0.0189
MBNL1	2142	ygcuky	cucugu	1.657	0.0488
MBNL1	2169	ygcuky	cccugu	1.657	0.0488
MBNL1	2250	ygcuky	ugccuc	2.245	0.0124
MBNL1	2263	ygcuky	ugccuc	2.294	0.0109
MBNL1	2275	ygcuky	cccuuu	2.294	0.0109
MBNL1	2375	ygcuky	cccugu	2.088	0.0184
MBNL1	2382	ygcuky	cacugc	2.088	0.0184
MBNL1	2498	ygcuky	ugcagu	1.892	0.0292
MBNL1	2523	ygcuky	ugauuu	1.892	0.0292
MBNL1	2544	ygcuky	cacuuu	1.892	0.0292
MBNL1	2662	ygcuky	cggguc	2.196	0.014
MBNL1	2670	ygcuky	ugguug	2.225	0.013
MBNL1	2675	ygcuky	ggcugc	2.99	0.00139
MBNL1	2678	ygcuky	ugcgcu	2.225	0.013
MBNL1	2680	ygcuky	cgcugc	3.598	0.00016
MBNL1	2683	ygcuky	ugcugc	3.598	0.00016
MBNL1	2686	ygcuky	ugcuau	2.99	0.00139
MBNL1	2690	ygcuky	aucuuu	2.196	0.014
MBNL1	2735	gcuugc	ggcuug	2.026	0.0214
MBNL1	2739	gcuugc	uguuug	1.662	0.0483
MBNL1	2778	ygcuky	cgcguu	2.069	0.0193
MBNL1	2780	ygcuky	cguugc	2.069	0.0193
MBNL1	2807	ygcuky	cgcguu	1.657	0.0488
MBNL1	2859	ygcuky	cacugc	2.275	0.0115
MBNL1	2881	ygcuky	uccugc	2.402	0.00815
MBNL1	2884	ygcuky	ugcagc	2.402	0.00815
MBNL1	2900	ygcuky	cgcauc	2.275	0.0115
MBNL1	3003	ygcuky	cccuuc	2.098	0.018
MBNL1	3023	ygcuky	cccugc	2.098	0.018
MSI1	257	uaguwrg	ugguaag	2	0.0227
MSI1	2670	uaguwrg	ugguugg	2.03	0.0212
NOVA1	729	ycay	ccac	2.75	0.00298
NOVA1	751	ycay	ccau	2.75	0.00298
NOVA1	1237	ycay	ucac	2.75	0.00298
NOVA1	1240	ycay	ccac	2.75	0.00298
NOVA1	1243	ycay	ccac	2.75	0.00298
NOVA1	2091	ycay	ccac	2.75	0.00298
NOVA1	2116	ycay	ccac	2.75	0.00298
NOVA1	2126	ycay	ccac	2.75	0.00298
NOVA1	2148	ycay	ccac	2.75	0.00298
NOVA1	2157	ycay	ccau	2.75	0.00298
NOVA1	3037	ycay	ccac	2.75	0.00298
NOVA1	3043	ycay	ucau	3.38	0.000362
NOVA1	3046	ycay	ucac	3.38	0.000362
PABPC1	2574	araaaam	cuaaaaa	2.206	0.0137
PABPC3	2567	raaaacm	uaaaacu	3.091	0.000997
PABPC3	2576	raaaacm	aaaaauc	3.068	0.00108
PABPC3	2577	raaaacm	aaaauca	2.739	0.00308
PABPC3	2582	raaaacm	caaaacu	3.091	0.000997
PABPC3	2646	raaaacm	uaaaacc	1.773	0.0381
PABPC4	2574	aaaaaar	cuaaaaa	2.073	0.0191
PABPC4	2575	aaaaaar	uaaaaau	2.082	0.0187
PABPC4	2576	aaaaaar	aaaaauc	2.173	0.0149
PABPC5	2575	agaaadu	uaaaaau	2.102	0.0178
PABPC5	2576	agaaadu	aaaaauc	2.068	0.0193
PABPN1	226	araaga	agaagg	2.796	0.00259
PABPN1	246	araaga	agaaga	2.75	0.00298
PABPN1	249	araaga	agagga	2.37	0.00889
PABPN1	790	araaga	agcaga	2.972	0.00148
PABPN1	795	araaga	agaaga	3.352	0.000401
PABPN1	798	araaga	agaagu	2.972	0.00148
PABPN1	801	araaga	aguaga	2.972	0.00148
PABPN1	2400	araaga	agaagc	1.917	0.0276
PABPN1	2413	araaga	aguaga	1.917	0.0276
PABPN1	2703	araaga	aaaaga	2.324	0.0101
PABPN1	2706	araaga	agagga	2.111	0.0174
PCBP1	185	ccwwhcc	ccagucc	1.909	0.0281
PCBP1	447	ccwwhcc	ccccucc	2.026	0.0214
PCBP1	452	ccwwhcc	ccguccc	2.156	0.0155
PCBP1	457	ccwwhcc	cccgucc	2.026	0.0214
PCBP1	598	ccwwhcc	ccccucc	3.026	0.00124
PCBP1	607	ccwwhcc	ccacccc	3.091	0.000997
PCBP1	611	ccwwhcc	cccagcc	3.104	0.000955
PCBP1	616	ccwwhcc	ccucccc	3.351	0.000403
PCBP1	622	ccwwhcc	ccccucc	3.13	0.000874
PCBP1	623	ccwwhcc	cccuccc	3.416	0.000318
PCBP1	624	ccwwhcc	ccucccc	3.351	0.000403
PCBP1	628	ccwwhcc	cccgucc	3.143	0.000836
PCBP1	629	ccwwhcc	ccguccc	3.377	0.000366
PCBP1	636	ccwwhcc	ccuucgc	3.052	0.00114
PCBP1	650	ccwwhcc	ccucccc	3.156	0.0008
PCBP1	656	ccwwhcc	ccggucc	2.455	0.00704
PCBP1	675	ccwwhcc	ccugccc	3.013	0.00129
PCBP1	696	ccwwhcc	ccugccc	2.195	0.0141
PCBP1	744	ccwwhcc	ccaagcc	2.831	0.00232
PCBP1	750	ccwwhcc	cccaucc	2.987	0.00141
PCBP1	751	ccwwhcc	ccauccc	3.065	0.00109
PCBP1	1254	ccwwhcc	ccagacc	1.922	0.0273
PCBP1	1582	ccwwhcc	ccucgcc	2.506	0.00611
PCBP1	1588	ccwwhcc	cccuucc	2.844	0.00223
PCBP1	1589	ccwwhcc	ccuuccc	2.974	0.00147
PCBP1	1643	ccwwhcc	ccucucc	3.442	0.000289
PCBP1	1648	ccwwhcc	ccucccc	3.299	0.000485
PCBP1	1651	ccwwhcc	ccccucc	3.091	0.000997
PCBP1	1667	ccwwhcc	ccucucc	3.442	0.000289
PCBP1	1740	ccwwhcc	ccccacc	2.208	0.0136
PCBP1	1750	ccwwhcc	ccuucuc	2.688	0.00359
PCBP1	1771	ccwwhcc	ccucucc	2.714	0.00332
PCBP1	1780	ccwwhcc	ccuucgc	1.961	0.0249
PCBP1	1865	ccwwhcc	ccuuccc	4.13	1.81e-05
PCBP1	1870	ccwwhcc	ccucucc	3.883	5.16e-05
PCBP1	1877	ccwwhcc	ccuggcc	3.571	0.000178
PCBP1	1882	ccwwhcc	ccucucc	3.935	4.16e-05
PCBP1	1887	ccwwhcc	ccuuccc	4.182	1.44e-05
PCBP1	1898	ccwwhcc	cccaccc	3.494	0.000238
PCBP1	1916	ccwwhcc	gcuugcc	2.675	0.00374
PCBP1	1921	ccwwhcc	ccucccc	2.896	0.00189
PCBP1	1924	ccwwhcc	ccccacc	2.442	0.0073
PCBP1	2086	ccwwhcc	cccgucc	1.831	0.0336
PCBP1	2105	ccwwhcc	cccagcc	2.987	0.00141
PCBP1	2116	ccwwhcc	ccacccc	2.818	0.00242
PCBP1	2119	ccwwhcc	ccccucc	2.961	0.00153
PCBP1	2120	ccwwhcc	cccuccc	3.182	0.000731
PCBP1	2121	ccwwhcc	ccucccc	3.13	0.000874
PCBP1	2157	ccwwhcc	ccauccc	3.273	0.000532
PCBP1	2177	ccwwhcc	ccacccc	2.987	0.00141
PCBP1	2182	ccwwhcc	ccagucc	3.13	0.000874
PCBP1	2187	ccwwhcc	cccgucc	2.649	0.00404
PCBP1	2295	ccwwhcc	cccagcc	2.364	0.00904
PCBP1	2296	ccwwhcc	ccagccc	2.364	0.00904
PCBP1	2300	ccwwhcc	cccgacc	2.364	0.00904
PCBP1	2301	ccwwhcc	ccgaccc	2.403	0.00813
PCBP1	2359	ccwwhcc	cccagcc	3.065	0.00109
PCBP1	2360	ccwwhcc	ccagccc	3.065	0.00109
PCBP1	2365	ccwwhcc	ccccucc	3.117	0.000914
PCBP1	2366	ccwwhcc	cccuccc	3.377	0.000366
PCBP1	2376	ccwwhcc	ccugucc	3.429	0.000303
PCBP1	2389	ccwwhcc	ccggucc	2.935	0.00167
PCBP1	2948	ccwwhcc	ccucucc	2.987	0.00141
PCBP1	2954	ccwwhcc	ccuagcc	2.974	0.00147
PCBP1	2967	ccwwhcc	ccccucc	2.662	0.00388
PCBP1	2997	ccwwhcc	cuuuucc	3.377	0.000366
PCBP1	3003	ccwwhcc	cccuucc	3.649	0.000132
PCBP1	3004	ccwwhcc	ccuuccc	3.766	8.29e-05
PCBP1	3008	ccwwhcc	cccuccc	3.506	0.000227
PCBP1	3018	ccwwhcc	ucuugcc	3.117	0.000914
PCBP2	448	ccyycch	cccuccg	2.737	0.0031
PCBP2	452	ccyycch	ccguccc	2.862	0.0021
PCBP2	453	ccyycch	cgucccc	2.675	0.00374
PCBP2	485	ccyycch	cccugcc	1.838	0.033
PCBP2	486	ccyycch	ccugccu	1.863	0.0312
PCBP2	490	ccyycch	ccucucc	1.925	0.0271
PCBP2	595	ccyycch	gcucccc	3.175	0.000749
PCBP2	599	ccyycch	cccuccu	3.488	0.000243
PCBP2	603	ccyycch	ccugcca	3.312	0.000463
PCBP2	607	ccyycch	ccacccc	3.45	0.00028
PCBP2	616	ccyycch	ccucccc	3.938	4.11e-05
PCBP2	619	ccyycch	ccccccc	3.7	0.000108
PCBP2	623	ccyycch	cccuccc	3.888	5.05e-05
PCBP2	624	ccyycch	ccucccc	3.938	4.11e-05
PCBP2	629	ccyycch	ccguccc	3.688	0.000113
PCBP2	630	ccyycch	cgucccc	3.363	0.000385
PCBP2	636	ccyycch	ccuucgc	3.438	0.000293
PCBP2	649	ccyycch	uccuccc	3.225	0.00063
PCBP2	650	ccyycch	ccucccc	3.625	0.000144
PCBP2	675	ccyycch	ccugccc	3.325	0.000442
PCBP2	696	ccyycch	ccugccc	2.425	0.00765
PCBP2	1407	ccyycch	cccuccu	1.975	0.0241
PCBP2	1421	ccyycch	gcucccc	1.9	0.0287
PCBP2	1582	ccyycch	ccucgcc	2.787	0.00266
PCBP2	1588	ccyycch	cccuucc	2.812	0.00246
PCBP2	1589	ccyycch	ccuuccc	3.25	0.000577
PCBP2	1590	ccyycch	cuucccc	2.887	0.00194
PCBP2	1638	ccyycch	cgucccc	3.05	0.00114
PCBP2	1643	ccyycch	ccucucc	3.237	0.000604
PCBP2	1647	ccyycch	uccuccc	3.125	0.000889
PCBP2	1648	ccyycch	ccucccc	3.525	0.000212
PCBP2	1652	ccyycch	cccucca	3.275	0.000528
PCBP2	1667	ccyycch	ccucucc	3.225	0.00063
PCBP2	1668	ccyycch	cucuccc	3.175	0.000749
PCBP2	1738	ccyycch	cccccca	2.525	0.00578
PCBP2	1750	ccyycch	ccuucuc	2.762	0.00287
PCBP2	1771	ccyycch	ccucucc	2.438	0.00738
PCBP2	1780	ccyycch	ccuucgc	1.925	0.0271
PCBP2	1865	ccyycch	ccuuccc	4.075	2.3e-05
PCBP2	1870	ccyycch	ccucucc	3.55	0.000193
PCBP2	1871	ccyycch	cucuccc	3.5	0.000233
PCBP2	1872	ccyycch	ucucccc	3.5	0.000233
PCBP2	1882	ccyycch	ccucucc	3.563	0.000183
PCBP2	1887	ccyycch	ccuuccc	4.15	1.66e-05
PCBP2	1895	ccyycch	ccuccca	3.475	0.000255
PCBP2	1898	ccyycch	cccaccc	3.525	0.000212
PCBP2	1921	ccyycch	ccucccc	2.987	0.00141
PCBP2	2026	ccyycch	ucucccc	2.275	0.0115
PCBP2	2029	ccyycch	cccccca	2.2	0.0139
PCBP2	2077	ccyycch	ccuccca	2.013	0.0221
PCBP2	2116	ccyycch	ccacccc	2.85	0.00219
PCBP2	2120	ccyycch	cccuccc	3.2	0.000687
PCBP2	2121	ccyycch	ccucccc	3.237	0.000604
PCBP2	2157	ccyycch	ccauccc	3.05	0.00114
PCBP2	2158	ccyycch	caucccc	2.837	0.00228
PCBP2	2162	ccyycch	cccgccc	2.937	0.00166
PCBP2	2163	ccyycch	ccgcccc	2.987	0.00141
PCBP2	2177	ccyycch	ccacccc	2.987	0.00141
PCBP2	2366	ccyycch	cccuccc	3.4	0.000337
PCBP2	2367	ccyycch	ccucccg	3.188	0.000716
PCBP2	2370	ccyycch	cccgccc	3.175	0.000749
PCBP2	2371	ccyycch	ccgcccc	3.175	0.000749
PCBP2	2394	ccyycch	cccccca	2.612	0.0045
PCBP2	2948	ccyycch	ccucucc	2.95	0.00159
PCBP2	2949	ccyycch	cucuccc	2.9	0.00187
PCBP2	2959	ccyycch	cccuccg	2.925	0.00172
PCBP2	2963	ccyycch	ccgcccc	2.937	0.00166
PCBP2	2968	ccyycch	cccucca	2.975	0.00146
PCBP2	3003	ccyycch	cccuucc	3.325	0.000442
PCBP2	3004	ccyycch	ccuuccc	3.9	4.81e-05
PCBP2	3008	ccyycch	cccuccc	3.75	8.84e-05
PCBP2	3009	ccyycch	ccucccu	3.488	0.000243
PCBP3	1589	uuuycc	ccuucc	2.486	0.00646
PCBP3	1590	uuuycc	cuuccc	2.392	0.00838
PCBP3	1865	uuuycc	ccuucc	3.041	0.00118
PCBP3	1866	uuuycc	cuuccc	2.892	0.00191
PCBP3	1871	uuuycc	cucucc	2.892	0.00191
PCBP3	1883	uuuycc	cucucc	2.892	0.00191
PCBP3	1887	uuuycc	ccuucc	3.041	0.00118
PCBP3	1888	uuuycc	cuuccc	2.892	0.00191
PCBP3	2997	uuuycc	cuuuuc	3.514	0.000221
PCBP3	2998	uuuycc	uuuucc	3.608	0.000154
PCBP3	3004	uuuycc	ccuucc	3.351	0.000403
PCBP3	3005	uuuycc	cuuccc	3.176	0.000747
PCBP3	3019	uuuycc	cuugcc	3.176	0.000747
PPRC1	1288	ssgcgcs	ccccgcg	2.641	0.00413
PPRC1	1290	ssgcgcs	ccgcgcc	2.808	0.00249
PPRC1	1297	ssgcgcs	uggcgcc	2.513	0.00599
PPRC1	1392	ssgcgcs	gcccgcc	2.269	0.0116
PPRC1	1402	ssgcgcs	aggcgcc	2.667	0.00383
PPRC1	2310	ssgcgcs	gggcgcc	2.474	0.00668
PPRC1	2312	ssgcgcs	gcgcccc	2.269	0.0116
PPRC1	2431	ssgcgcs	gcgcgcc	1.872	0.0306
PPRC1	2601	ssgcgcs	gggcgcc	3.333	0.00043
PPRC1	2617	ssgcgcs	ccacgcg	3.038	0.00119
PPRC1	2619	ssgcgcs	acgcgcg	3.372	0.000373
PPRC1	2621	ssgcgcs	gcgcgca	3.333	0.00043
PTBP1	292	cucucu	accucu	1.741	0.0408
PTBP1	294	cucucu	cucucc	2.098	0.018
PTBP1	304	cucucu	cucaca	1.732	0.0416
PTBP1	319	ucuu	gcuu	2.134	0.0164
PTBP1	332	ucuu	gcuu	2.098	0.018
PTBP1	335	ucuu	ucuu	2.652	0.004
PTBP1	339	ucuu	gcuu	2.098	0.018
PTBP1	341	ucuu	uuuu	2.134	0.0164
PTBP1	487	cucucu	cugccu	1.839	0.033
PTBP1	489	cucucu	gccucu	1.839	0.033
PTBP1	491	cucucu	cucucc	2.214	0.0134
PTBP1	502	cucucu	cccuuu	1.839	0.033
PTBP1	680	cucucu	cccccu	1.741	0.0408
PTBP1	701	cucucu	cccucu	2.116	0.0172
PTBP1	703	cucucu	cucuug	1.741	0.0408
PTBP1	753	cucucu	aucccu	2.384	0.00856
PTBP1	755	cucucu	cccuga	1.714	0.0433
PTBP1	773	cucucu	cauucu	2.429	0.00757
PTBP1	775	cucucu	uucucu	2.964	0.00152
PTBP1	777	cucucu	cucucu	3.304	0.000477
PTBP1	779	cucucu	cucugg	2.259	0.0119
PTBP1	1016	cucucu	cugucu	2.116	0.0172
PTBP1	1018	cucucu	gucuca	1.741	0.0408
PTBP1	1032	cucucu	cuggcu	1.741	0.0408
PTBP1	1115	cucucu	gucucu	2.473	0.0067
PTBP1	1117	cucucu	cucugu	2.571	0.00507
PTBP1	1140	cucucu	uccucu	2.062	0.0196
PTBP1	1142	cucucu	cucuga	1.83	0.0336
PTBP1	1219	ucuu	ucuu	2.152	0.0157
PTBP1	1328	cucucu	gguucu	2.045	0.0204
PTBP1	1330	cucucu	uucugc	2.045	0.0204
PTBP1	1332	cucucu	cugccc	2.045	0.0204
PTBP1	1334	cucucu	gccccu	2.045	0.0204
PTBP1	1336	cucucu	cccucu	3.464	0.000266
PTBP1	1338	cucucu	cucucu	4.018	2.93e-05
PTBP1	1340	cucucu	cucucu	4.018	2.93e-05
PTBP1	1342	cucucu	cucugu	3.464	0.000266
PTBP1	1344	cucucu	cugucc	2.768	0.00282
PTBP1	1346	cucucu	guccuu	2.045	0.0204
PTBP1	1348	cucucu	ccuuca	2.045	0.0204
PTBP1	1405	cucucu	cgcccu	1.929	0.0269
PTBP1	1407	cucucu	cccucc	1.929	0.0269
PTBP1	1415	cucucu	gucucc	1.92	0.0274
PTBP1	1420	cucucu	cgcucc	1.92	0.0274
PTBP1	1422	cucucu	cucccc	1.92	0.0274
PTBP1	1425	cucucu	cccucu	2.295	0.0109
PTBP1	1427	cucucu	cucuga	1.929	0.0269
PTBP1	1642	cucucu	cccucu	2.625	0.00433
PTBP1	1644	cucucu	cucucc	2.839	0.00226
PTBP1	1649	cucucu	cucccc	2.25	0.0122
PTBP1	1652	cucucu	cccucc	2.25	0.0122
PTBP1	1666	cucucu	gccucu	2.277	0.0114
PTBP1	1668	cucucu	cucucc	2.955	0.00156
PTBP1	1669	ucuu	ucuc	2.027	0.0213
PTBP1	1670	cucucu	cucccu	2.857	0.00214
PTBP1	1672	cucucu	cccucg	2.205	0.0137
PTBP1	1674	cucucu	cucgcg	2.205	0.0137
PTBP1	1687	cucucu	gccucu	2.205	0.0137
PTBP1	1689	cucucu	cucuuu	2.857	0.00214
PTBP1	1690	ucuu	ucuu	2.161	0.0153
PTBP1	1698	cucucu	cccuca	1.821	0.0343
PTBP1	1736	cucucu	aucccc	1.812	0.035
PTBP1	1738	cucucu	cccccc	1.83	0.0336
PTBP1	1739	cucucu	ccccca	1.83	0.0336
PTBP1	1741	cucucu	cccacc	1.83	0.0336
PTBP1	1747	cucucu	ggcccu	1.884	0.0298
PTBP1	1749	cucucu	cccuuc	1.884	0.0298
PTBP1	1750	cucucu	ccuucu	2.625	0.00433
PTBP1	1752	cucucu	uucucu	3.321	0.000448
PTBP1	1754	cucucu	cucucu	3.696	0.00011
PTBP1	1756	cucucu	cucugu	3.321	0.000448
PTBP1	1758	cucucu	cugucc	2.625	0.00433
PTBP1	1760	cucucu	gucccc	1.884	0.0298
PTBP1	1762	cucucu	cccccu	2.625	0.00433
PTBP1	1764	cucucu	cccugc	1.884	0.0298
PTBP1	1765	cucucu	ccugcu	1.884	0.0298
PTBP1	1767	cucucu	ugcucc	1.884	0.0298
PTBP1	1769	cucucu	cuccuc	1.884	0.0298
PTBP1	1770	cucucu	uccucu	2.625	0.00433
PTBP1	1772	cucucu	cucucc	3.33	0.000434
PTBP1	1774	cucucu	cuccaa	1.884	0.0298
PTBP1	1777	cucucu	caaccu	1.884	0.0298
PTBP1	1782	cucucu	uucgcu	1.92	0.0274
PTBP1	1784	cucucu	cgcucc	1.911	0.028
PTBP1	1789	cucucu	cacccu	1.911	0.028
PTBP1	1867	cucucu	uucccu	2.196	0.014
PTBP1	1869	cucucu	cccucu	2.848	0.0022
PTBP1	1871	cucucu	cucucc	2.857	0.00214
PTBP1	1873	cucucu	cucccc	2.205	0.0137
PTBP1	1881	cucucu	gccucu	2.205	0.0137
PTBP1	1883	cucucu	cucucc	2.857	0.00214
PTBP1	1885	cucucu	cuccuu	2.205	0.0137
PTBP1	1896	cucucu	cuccca	2.116	0.0172
PTBP1	1908	cucucu	cccccu	1.911	0.028
PTBP1	1978	cucucu	cccccu	1.884	0.0298
PTBP1	1993	cucucu	cagucu	1.884	0.0298
PTBP1	1995	cucucu	gucucu	2.259	0.0119
PTBP1	1997	cucucu	cucugc	1.884	0.0298
PTBP1	1999	cucucu	cugccu	1.911	0.028
PTBP1	2046	cucucu	cagucu	1.929	0.0269
PTBP1	2048	cucucu	gucucc	1.929	0.0269
PTBP1	2058	cucucu	cacugu	1.911	0.028
PTBP1	2060	cucucu	cugucu	2.277	0.0114
PTBP1	2062	cucucu	gucugu	1.911	0.028
PTBP1	2078	cucucu	cuccca	1.884	0.0298
PTBP1	2120	cucucu	cccucc	2.098	0.018
PTBP1	2122	cucucu	cucccc	2.098	0.018
PTBP1	2140	cucucu	cccucu	2.625	0.00433
PTBP1	2142	cucucu	cucugu	2.652	0.004
PTBP1	2144	cucucu	cugucc	2.107	0.0176
PTBP1	2167	cucucu	cccccu	1.884	0.0298
PTBP1	2512	cucucu	aucucu	1.652	0.0493
PTBP1	2665	cucucu	gucuau	1.741	0.0408
PTBP1	2688	cucucu	cuaucu	2.116	0.0172
PTBP1	2690	cucucu	aucuuu	1.741	0.0408
PTBP1	2691	ucuu	ucuu	2.161	0.0153
PTBP1	2941	ucuu	ucuu	2.446	0.00722
PTBP1	2944	ucuu	ucua	1.884	0.0298
PTBP1	2945	cucucu	cuaccu	2.107	0.0176
PTBP1	2947	cucucu	accucu	2.107	0.0176
PTBP1	2949	cucucu	cucucc	2.661	0.0039
PTBP1	2950	ucuu	ucuc	1.884	0.0298
PTBP1	2951	cucucu	cucccu	2.661	0.0039
PTBP1	2959	cucucu	cccucc	2.107	0.0176
PTBP1	2966	cucucu	cccccu	2.116	0.0172
PTBP1	2968	cucucu	cccucc	2.116	0.0172
PTBP1	2989	cucucu	guuucu	1.929	0.0269
PTBP1	2993	cucucu	cuaacu	1.92	0.0274
PTBP1	2996	ucuu	acuu	2.134	0.0164
PTBP1	2998	ucuu	uuuu	2.134	0.0164
PTBP1	3004	ucuu	ccuu	2.134	0.0164
PTBP1	3006	cucucu	uucccu	1.911	0.028
PTBP1	3008	cucucu	cccucc	1.911	0.028
PTBP1	3010	cucucu	cucccu	2.277	0.0114
PTBP1	3012	cucucu	cccucg	1.911	0.028
PTBP1	3015	ucuu	ucgu	2.152	0.0157
PTBP1	3018	ucuu	ucuu	2.705	0.00342
PTBP1	3040	ucuu	ccuu	2.027	0.0213
PTBP1	3043	ucuu	ucau	1.884	0.0298
RALY	81	uuuuuub	auuuuuu	2.777	0.00274
RALY	82	uuuuuub	uuuuuuc	3	0.00135
RALY	83	uuuuuub	uuuuucu	2.768	0.00282
RALY	84	uuuuuub	uuuucug	2.812	0.00246
RBFOX1	407	wgcaugm	uucaugc	1.684	0.0461
RBM24	363	wgwgugd	agucugg	1.883	0.0299
RBM24	367	wgwgugd	ugggugg	1.961	0.0249
RBM24	369	wgwgugd	gguggga	1.87	0.0307
RBM24	2729	wgwgugd	ggagugg	2.571	0.00507
RBM24	2739	wgwgugd	uguuugu	2.442	0.0073
RBM24	2741	wgwgugd	uuuguga	2.61	0.00453
RBM28	789	gwguagd	gagcaga	2.708	0.00338
RBM28	794	gwguagd	gagaaga	2.708	0.00338
RBM28	800	gwguagd	aaguaga	2.847	0.00221
RBM38	366	kkguguk	cugggug	1.974	0.0242
RBM38	368	kkguguk	ggguggg	2.128	0.0167
RBM38	2728	kkguguk	gggagug	2.513	0.00599
RBM38	2730	kkguguk	gaguggg	2.564	0.00517
RBM38	2738	kkguguk	uuguuug	2.538	0.00557
RBM38	2740	kkguguk	guuugug	2.692	0.00355
RBM4	1086	gcgcgss	gcccggg	1.681	0.0464
RBM4	1109	gcgcgss	gcccggg	1.681	0.0464
RBM4	1292	gcgcgss	gcgccug	2.56	0.00523
RBM4	2679	gcgcgss	gcgcugc	1.989	0.0234
RBM41	326	wuacwuk	auacaug	3.025	0.00124
RBM41	337	wuacwuk	uugcuuu	2.235	0.0127
RBM6	111	hauccar	cacccag	2.31	0.0104
RBM6	2088	hauccar	cguccac	2.197	0.014
RBM6	2800	hauccar	aguccag	1.732	0.0416
RBM6	2818	hauccar	aagccag	2.775	0.00276
RBM8A	1107	rygcgcb	ucgcccg	2.568	0.00511
RBM8A	1132	rygcgcb	ccgggcg	2.581	0.00493
RBM8A	1392	rygcgcb	gcccgcc	2.595	0.00473
RBM8A	1404	rygcgcb	gcgcccu	2.608	0.00455
RBM8A	1853	rygcgcb	ccgggcg	1.986	0.0235
RBM8A	2308	rygcgcb	ccgggcg	2.23	0.0129
RBM8A	2310	rygcgcb	gggcgcc	2.297	0.0108
RBM8A	2312	rygcgcb	gcgcccc	2.243	0.0124
RBM8A	2429	rygcgcb	augcgcg	2.986	0.00141
RBM8A	2431	rygcgcb	gcgcgcc	3.135	0.000859
RBM8A	2433	rygcgcb	gcgcccu	2.662	0.00388
RBM8A	2601	rygcgcb	gggcgcc	3.568	0.00018
RBM8A	2617	rygcgcb	ccacgcg	3.392	0.000347
RBM8A	2619	rygcgcb	acgcgcg	4.041	2.66e-05
RBM8A	2621	rygcgcb	gcgcgca	3.973	3.55e-05
RBM8A	3025	rygcgcb	cugcgcc	2.257	0.012
RBM8A	3027	rygcgcb	gcgcccg	2.514	0.00597
RBMS1	308	kauauas	cauaaag	2.699	0.00348
RBMS1	323	kauauas	aguauac	2.562	0.0052
RBMS1	325	kauauas	uauacau	2.753	0.00295
RBMS3	306	hauaua	cacaua	2.302	0.0107
RBMS3	308	hauaua	cauaaa	2.438	0.00738
RBMS3	323	hauaua	aguaua	2.375	0.00877
RBMS3	325	hauaua	uauaca	2.562	0.0052
SAMD4A	915	gckgghm	gcagggc	1.778	0.0377
SAMD4A	931	gckgghm	gcuggcc	2.123	0.0169
SAMD4A	960	gckgghm	gccgguc	2.889	0.00193
SAMD4A	968	gckgghm	gcugggc	3.272	0.000534
SAMD4A	973	gckgghm	gcuggcc	3.383	0.000358
SAMD4A	1539	gckgghm	gccggag	1.852	0.032
SAMD4A	1942	gckgghm	gccggcc	2.84	0.00226
SAMD4A	1946	gckgghm	gccggag	2.617	0.00444
SART3	2574	araaaam	cuaaaaa	2.216	0.0133
SFPQ	2519	kurrukk	guaguga	2.444	0.00726
SFPQ	2522	kurrukk	gugauuu	2.204	0.0138
SNRPA	116	wugcacr	aggcaca	2.507	0.00609
SRSF1	27	ugrwgvh	uggacca	1.744	0.0406
SRSF1	227	gragga	gaaggg	2.075	0.019
SRSF1	249	gragga	agagga	2.172	0.0149
SRSF1	252	gragga	ggaggu	2.215	0.0134
SRSF1	782	ugrwgvh	ugguaac	2.333	0.00982
SRSF1	871	crsmsgw	cacccga	3.379	0.000364
SRSF1	939	gragga	cgagga	2.108	0.0175
SRSF1	2517	ugrwgvh	ugguagu	1.944	0.0259
SRSF1	2520	ugrwgvh	uagugau	1.944	0.0259
SRSF1	2528	ugrwgvh	uggaccc	1.944	0.0259
SRSF1	2549	ugrwgvh	uagagcu	1.744	0.0406
SRSF10	2457	agagavm	agagcca	2.325	0.01
SRSF10	2478	agagavm	agaggca	2.277	0.0114
SRSF2	246	ggagwd	agaaga	2.103	0.0177
SRSF2	251	ggagwd	aggagg	2.793	0.00261
SRSF2	331	ugcygyy	ugcuucu	1.859	0.0315
SRSF2	338	ugcygyy	ugcuuuu	1.859	0.0315
SRSF2	422	gryymcyr	guucccua	1.909	0.0281
SRSF2	429	gryymcyr	aguccccg	2.523	0.00582
SRSF2	444	gryymcyr	ggcccccu	2.523	0.00582
SRSF2	453	gryymcyr	cguccccg	1.909	0.0281
SRSF2	485	ugcygyy	cccugcc	2	0.0227
SRSF2	488	ugcygyy	ugccucu	2.535	0.00562
SRSF2	494	ugcygyy	uccuguu	2.535	0.00562
SRSF2	497	ugcygyy	uguuacc	2	0.0227
SRSF2	500	ugcygyy	uacccuu	2	0.0227
SRSF2	544	gryymcyr	ggccucua	1.909	0.0281
SRSF2	553	gryymcyr	ggcccucg	2.841	0.00225
SRSF2	561	gryymcyr	gguccccc	2.841	0.00225
SRSF2	570	gryymcyr	ggaccccg	2.523	0.00582
SRSF2	571	gryymcyr	gaccccgg	2.523	0.00582
SRSF2	588	ugcygyy	cccugcu	2.657	0.00394
SRSF2	591	ugcygyy	ugcugcu	3.697	0.000109
SRSF2	594	ugcygyy	ugcuccc	3.364	0.000384
SRSF2	597	ugcygyy	uccccuc	2.687	0.0036
SRSF2	602	ugcygyy	uccugcc	3.384	0.000357
SRSF2	605	ugcygyy	ugccacc	3.384	0.000357
SRSF2	614	ugcygyy	agccucc	2.707	0.00339
SRSF2	618	ugcygyy	ucccccc	2.303	0.0106
SRSF2	627	ugcygyy	ccccguc	2.212	0.0135
SRSF2	632	ugcygyy	ucccccu	1.646	0.0499
SRSF2	646	ugcygyy	ugauccu	1.98	0.0239
SRSF2	649	ugcygyy	uccuccc	2.01	0.0222
SRSF2	670	ugcygyy	ggccgcc	2.707	0.00339
SRSF2	674	ugcygyy	gccugcc	2.253	0.0121
SRSF2	677	ugcygyy	ugccccc	2.828	0.00234
SRSF2	685	ugcygyy	ugcaccc	2.202	0.0138
SRSF2	695	ugcygyy	accugcc	2.202	0.0138
SRSF2	698	ugcygyy	ugccccu	2.535	0.00562
SRSF2	790	ggagwd	agcaga	2.402	0.00815
SRSF2	795	ggagwd	agaaga	2.402	0.00815
SRSF2	801	ggagwd	aguaga	2.402	0.00815
SRSF2	869	gryymcyr	ggcacccg	1.909	0.0281
SRSF2	878	gryymcyr	ggucccag	1.909	0.0281
SRSF2	891	gryymcyr	ggucccuc	1.909	0.0281
SRSF2	919	gryymcyr	ggcccccc	1.909	0.0281
SRSF2	920	gryymcyr	gccccccg	2.523	0.00582
SRSF2	934	gryymcyr	ggccccga	2.523	0.00582
SRSF2	945	gryymcyr	ggcgcccg	1.909	0.0281
SRSF2	1011	ugcygyy	gccugcu	1.949	0.0256
SRSF2	1014	ugcygyy	ugcuguc	2.667	0.00383
SRSF2	1033	ugcygyy	uggcucc	2.172	0.0149
SRSF2	1036	ugcygyy	cuccgcc	2.172	0.0149
SRSF2	1177	gryymcyr	gcccccca	1.909	0.0281
SRSF2	1189	gryymcyr	gaccccag	1.909	0.0281
SRSF2	1197	gryymcyr	ggucucca	1.909	0.0281
SRSF2	1235	gryymcyr	gcucacca	2.523	0.00582
SRSF2	1238	gryymcyr	caccacca	2.523	0.00582
SRSF2	1248	gryymcyr	ggcccccc	2.523	0.00582
SRSF2	1249	gryymcyr	gcccccca	2.523	0.00582
SRSF2	1297	ugcygyy	uggcgcc	2.313	0.0104
SRSF2	1300	ugcygyy	cgccucc	1.768	0.0385
SRSF2	1315	ugcygyy	agccgcc	2.919	0.00176
SRSF2	1327	ugcygyy	ugguucu	2.202	0.0138
SRSF2	1330	ugcygyy	uucugcc	2.828	0.00234
SRSF2	1333	ugcygyy	ugccccu	2.828	0.00234
SRSF2	1342	ugcygyy	cucuguc	2	0.0227
SRSF2	1345	ugcygyy	uguccuu	2	0.0227
SRSF2	1392	ugcygyy	gcccgcc	1.646	0.0499
SRSF2	1395	ugcygyy	cgccucc	1.667	0.0478
SRSF2	1402	ugcygyy	aggcgcc	1.677	0.0468
SRSF2	1405	ugcygyy	cgcccuc	1.677	0.0468
SRSF2	1410	ugcygyy	uccuggu	1.677	0.0468
SRSF2	1413	ugcygyy	uggucuc	1.677	0.0468
SRSF2	1417	ugcygyy	cuccgcu	1.677	0.0468
SRSF2	1420	ugcygyy	cgcuccc	1.667	0.0478
SRSF2	1423	ugcygyy	uccccuc	1.646	0.0499
SRSF2	1526	gryymcyr	ggguccca	2.523	0.00582
SRSF2	1527	gryymcyr	ggucccag	2.523	0.00582
SRSF2	1546	gryymcyr	ggaccccg	2.841	0.00225
SRSF2	1547	gryymcyr	gaccccgg	2.841	0.00225
SRSF2	1565	gryymcyr	ggccccag	2.523	0.00582
SRSF2	1747	ugcygyy	ggcccuu	2.03	0.0212
SRSF2	1752	ugcygyy	uucucuc	2.03	0.0212
SRSF2	1756	ugcygyy	cucuguc	2.03	0.0212
SRSF2	1759	ugcygyy	ugucccc	2.03	0.0212
SRSF2	1761	ugcygyy	ucccccu	2.03	0.0212
SRSF2	1764	ugcygyy	cccugcu	2.01	0.0222
SRSF2	1767	ugcygyy	ugcuccu	2.374	0.0088
SRSF2	1770	ugcygyy	uccucuc	2.01	0.0222
SRSF2	1820	gryymcyr	guccacca	2.523	0.00582
SRSF2	1840	gryymcyr	ggaccccg	1.909	0.0281
SRSF2	1841	gryymcyr	gaccccgg	1.909	0.0281
SRSF2	1863	ugcygyy	cgccuuc	1.646	0.0499
SRSF2	1867	ugcygyy	uucccuc	2.03	0.0212
SRSF2	1868	ugcygyy	ucccucu	2.03	0.0212
SRSF2	1879	ugcygyy	uggccuc	2.03	0.0212
SRSF2	1880	ugcygyy	ggccucu	2.03	0.0212
SRSF2	1886	ugcygyy	uccuucc	2.03	0.0212
SRSF2	1890	ugcygyy	ucccgcc	2.384	0.00856
SRSF2	1893	ugcygyy	cgccucc	2.01	0.0222
SRSF2	1897	ugcygyy	ucccacc	2.192	0.0142
SRSF2	1906	ugcygyy	agccccc	2.111	0.0174
SRSF2	1919	ugcygyy	ugccucc	1.949	0.0256
SRSF2	1960	ugcygyy	ggcggcc	1.818	0.0345
SRSF2	1967	ugcygyy	cgguguc	2	0.0227
SRSF2	1976	ugcygyy	ucccccc	2.253	0.0121
SRSF2	1983	ugcygyy	ugcagcc	2.889	0.00193
SRSF2	1986	ugcygyy	agccgcc	2.828	0.00234
SRSF2	1997	ugcygyy	cucugcc	2.253	0.0121
SRSF2	2000	ugcygyy	ugccucc	2.909	0.00181
SRSF2	2013	ugcygyy	gggcgcc	1.929	0.0269
SRSF2	2020	ugcygyy	agcuuuu	1.98	0.0239
SRSF2	2025	ugcygyy	uucuccc	1.929	0.0269
SRSF2	2161	ugcygyy	ccccgcc	1.929	0.0269
SRSF2	2164	ugcygyy	cgccccc	1.818	0.0345
SRSF2	2186	ugcygyy	ucccguc	1.949	0.0256
SRSF2	2210	gryymcyr	gacccuug	2.886	0.00195
SRSF2	2223	gryymcyr	ggcucccc	2.886	0.00195
SRSF2	2224	gryymcyr	gcucccca	2.886	0.00195
SRSF2	2234	gryymcyr	gacuccca	3.239	0.0006
SRSF2	2247	ugcygyy	gccugcc	1.98	0.0239
SRSF2	2250	ugcygyy	ugccucg	1.818	0.0345
SRSF2	2260	ugcygyy	aggugcc	2.162	0.0153
SRSF2	2263	ugcygyy	ugccucc	2.707	0.00339
SRSF2	2272	ugcygyy	agccccu	2.202	0.0138
SRSF2	2278	ugcygyy	uuuugcc	2.162	0.0153
SRSF2	2281	ugcygyy	ugccccc	2.707	0.00339
SRSF2	2289	ugcygyy	uggcggc	1.98	0.0239
SRSF2	2290	ugcygyy	ggcggcc	1.98	0.0239
SRSF2	2354	ugcygyy	ugaggcc	1.929	0.0269
SRSF2	2362	ugcygyy	agccccc	1.98	0.0239
SRSF2	2369	ugcygyy	ucccgcc	2.374	0.0088
SRSF2	2372	ugcygyy	cgccccu	2.01	0.0222
SRSF2	2375	ugcygyy	cccuguc	2.01	0.0222
SRSF2	2379	gryymcyr	guccacug	2.523	0.00582
SRSF2	2382	ugcygyy	cacugcc	2.01	0.0222
SRSF2	2385	ugcygyy	ugccccg	2.01	0.0222
SRSF2	2391	gryymcyr	gguccccc	2.523	0.00582
SRSF2	2393	ugcygyy	ucccccc	1.98	0.0239
SRSF2	2403	gryymcyr	agccccca	1.909	0.0281
SRSF2	2675	ugcygyy	ggcugcg	2.222	0.0131
SRSF2	2680	ugcygyy	cgcugcu	2.848	0.0022
SRSF2	2683	ugcygyy	ugcugcu	3.212	0.000659
SRSF2	2686	ugcygyy	ugcuauc	2.848	0.0022
SRSF2	2726	ggagwd	agggga	2.057	0.0198
SRSF2	2728	ggagwd	gggagu	2.103	0.0177
SRSF2	2859	ugcygyy	cacugcc	2	0.0227
SRSF2	2862	ugcygyy	ugccccu	2.646	0.00407
SRSF2	2878	ugcygyy	ugguccu	2.162	0.0153
SRSF2	2881	ugcygyy	uccugca	2.162	0.0153
SRSF2	2884	ugcygyy	ugcagcu	2.707	0.00339
SRSF2	2887	ugcygyy	agcuauu	2.111	0.0174
SRSF2	2893	ugcygyy	uucuggu	1.818	0.0345
SRSF2	3018	ugcygyy	ucuugcc	1.646	0.0499
SRSF2	3021	ugcygyy	ugcccug	1.646	0.0499
SRSF2	3026	ugcygyy	ugcgccc	1.667	0.0478
SRSF2	3035	ugcygyy	ggccacc	1.667	0.0478
SRSF2	3047	ugcygyy	caccguc	1.646	0.0499
SRSF3	35	cuckucy	cccggcc	1.66	0.0485
SRSF3	83	cuckucy	uuuuucu	1.85	0.0322
SRSF3	84	wcwwc	uuuuc	1.882	0.0299
SRSF3	86	cuckucy	uucugcu	1.86	0.0314
SRSF3	87	wcwwc	ucugc	1.912	0.0279
SRSF3	97	wcwwc	ccaac	1.912	0.0279
SRSF3	102	wcwwc	acucc	2.402	0.00815
SRSF3	103	cuckucy	cuccacc	1.85	0.0322
SRSF3	104	wcwwc	uccac	2.402	0.00815
SRSF3	107	wcwwc	accac	2.412	0.00793
SRSF3	110	wcwwc	acacc	2.402	0.00815
SRSF3	124	wcwwc	acuac	2.794	0.0026
SRSF3	131	wcwwc	acacc	1.941	0.0261
SRSF3	138	cuckucy	cccgucu	2.4	0.0082
SRSF3	154	cuckucy	cucggac	2.04	0.0207
SRSF3	180	cuckucy	gucgccc	1.67	0.0475
SRSF3	185	cuckucy	ccagucc	1.67	0.0475
SRSF3	217	cuckucy	cgagucc	2.04	0.0207
SRSF3	235	cuckucy	cucgucc	2.76	0.00289
SRSF3	292	wcwwc	accuc	1.696	0.0449
SRSF3	307	wcwwc	acaua	1.824	0.0341
SRSF3	325	wcwwc	uauac	1.824	0.0341
SRSF3	328	wcwwc	acaug	1.824	0.0341
SRSF3	331	cuckucy	ugcuucu	1.78	0.0375
SRSF3	332	wcwwc	gcuuc	1.824	0.0341
SRSF3	334	cuckucy	uucuugc	1.78	0.0375
SRSF3	335	wcwwc	ucuug	1.696	0.0449
SRSF3	340	cuckucy	cuuuuca	2.27	0.0116
SRSF3	341	wcwwc	uuuuc	1.696	0.0449
SRSF3	361	cuckucy	cuagucu	2.36	0.00914
SRSF3	386	wcwwc	ucaag	1.696	0.0449
SRSF3	393	wcwwc	gcauc	1.824	0.0341
SRSF3	396	wcwwc	ucagc	1.882	0.0299
SRSF3	405	wcwwc	gcuuc	1.882	0.0299
SRSF3	408	wcwwc	ucaug	1.882	0.0299
SRSF3	413	cuckucy	cccuccu	2.31	0.0104
SRSF3	415	cuckucy	cuccuca	2.31	0.0104
SRSF3	416	wcwwc	uccuc	1.882	0.0299
SRSF3	420	cuckucy	caguucc	2.31	0.0104
SRSF3	421	wcwwc	aguuc	1.824	0.0341
SRSF3	425	cuckucy	cccuagu	1.66	0.0485
SRSF3	427	cuckucy	cuagucc	2.73	0.00317
SRSF3	433	cuckucy	cccgggc	1.86	0.0314
SRSF3	434	cuckucy	ccgggcu	1.86	0.0314
SRSF3	437	cuckucy	ggcuuca	1.86	0.0314
SRSF3	442	cuckucy	caggccc	1.85	0.0322
SRSF3	447	cuckucy	ccccucc	2.53	0.0057
SRSF3	448	cuckucy	cccuccg	1.84	0.0329
SRSF3	450	cuckucy	cuccguc	1.84	0.0329
SRSF3	451	cuckucy	uccgucc	2.53	0.0057
SRSF3	452	cuckucy	ccguccc	1.84	0.0329
SRSF3	457	cuckucy	cccgucc	2.67	0.00379
SRSF3	460	cuckucy	guccucc	2.36	0.00914
SRSF3	472	cuckucy	cccgggc	1.86	0.0314
SRSF3	473	cuckucy	ccgggcu	1.86	0.0314
SRSF3	476	cuckucy	ggcuuca	1.86	0.0314
SRSF3	481	cuckucy	caggccc	1.86	0.0314
SRSF3	485	cuckucy	cccugcc	2.38	0.00866
SRSF3	486	cuckucy	ccugccu	1.66	0.0485
SRSF3	488	cuckucy	ugccucu	1.66	0.0485
SRSF3	490	cuckucy	ccucucc	1.66	0.0485
SRSF3	491	cuckucy	cucuccu	2.71	0.00336
SRSF3	492	wcwwc	ucucc	1.696	0.0449
SRSF3	493	cuckucy	cuccugu	2.36	0.00914
SRSF3	496	cuckucy	cuguuac	2.36	0.00914
SRSF3	502	cuckucy	cccuuuu	2.36	0.00914
SRSF3	504	cuckucy	cuuuuag	1.66	0.0485
SRSF3	509	wcwwc	agaac	1.696	0.0449
SRSF3	512	wcwwc	accac	1.696	0.0449
SRSF3	515	wcwwc	acagc	1.696	0.0449
SRSF3	526	wcwwc	acaug	1.696	0.0449
SRSF3	541	cuckucy	cuuggcc	1.86	0.0314
SRSF3	557	cuckucy	cucgggu	2	0.0227
SRSF3	559	cuckucy	cgggucc	2	0.0227
SRSF3	568	cuckucy	cuggacc	2.02	0.0217
SRSF3	574	cuckucy	cccggcc	2.04	0.0207
SRSF3	588	cuckucy	cccugcu	2.04	0.0207
SRSF3	593	cuckucy	cugcucc	2.04	0.0207
SRSF3	596	cuckucy	cuccccu	2.04	0.0207
SRSF3	598	cuckucy	ccccucc	2.04	0.0207
SRSF3	599	cuckucy	cccuccu	2.04	0.0207
SRSF3	601	cuckucy	cuccugc	2.04	0.0207
SRSF3	611	cuckucy	cccagcc	1.69	0.0455
SRSF3	612	cuckucy	ccagccu	1.69	0.0455
SRSF3	614	cuckucy	agccucc	1.69	0.0455
SRSF3	615	cuckucy	gccuccc	1.69	0.0455
SRSF3	617	cuckucy	cuccccc	2.4	0.0082
SRSF3	619	cuckucy	ccccccc	1.69	0.0455
SRSF3	620	cuckucy	ccccccu	1.69	0.0455
SRSF3	622	cuckucy	ccccucc	2.4	0.0082
SRSF3	623	cuckucy	cccuccc	2.4	0.0082
SRSF3	625	cuckucy	cuccccg	1.68	0.0465
SRSF3	628	cuckucy	cccgucc	2.75	0.00298
SRSF3	629	cuckucy	ccguccc	1.68	0.0465
SRSF3	631	cuckucy	guccccc	1.69	0.0455
SRSF3	634	cuckucy	ccccuuc	1.69	0.0455
SRSF3	635	cuckucy	cccuucg	2.4	0.0082
SRSF3	637	cuckucy	cuucgcu	1.69	0.0455
SRSF3	638	cuckucy	uucgcuc	1.69	0.0455
SRSF3	640	cuckucy	cgcuccu	2.4	0.0082
SRSF3	642	cuckucy	cuccuga	1.69	0.0455
SRSF3	645	cuckucy	cugaucc	2.4	0.0082
SRSF3	648	cuckucy	auccucc	2.39	0.00842
SRSF3	649	cuckucy	uccuccc	1.68	0.0465
SRSF3	651	cuckucy	cuccccc	2.39	0.00842
SRSF3	656	cuckucy	ccggucc	2.02	0.0217
SRSF3	700	cuckucy	ccccucu	1.86	0.0314
SRSF3	703	cuckucy	cucuugg	1.86	0.0314
SRSF3	705	cuckucy	cuuggcc	1.86	0.0314
SRSF3	739	cuckucy	cccggcc	1.66	0.0485
SRSF3	750	cuckucy	cccaucc	1.85	0.0322
SRSF3	772	cuckucy	ccauucu	1.85	0.0322
SRSF3	964	cuckucy	gucggcu	1.84	0.0329
SRSF3	969	cuckucy	cugggcu	1.85	0.0322
SRSF3	985	cuckucy	cgggucu	1.86	0.0314
SRSF3	1106	cuckucy	aucgccc	1.91	0.0281
SRSF3	1112	cuckucy	cgggucu	1.82	0.0344
SRSF3	1117	cuckucy	cucuguu	1.94	0.0262
SRSF3	1139	cuckucy	auccucu	1.68	0.0465
SRSF3	1167	cuckucy	gucgccc	1.66	0.0485
SRSF3	1173	cuckucy	cucagcc	1.67	0.0475
SRSF3	1199	wcwwc	ucucc	1.941	0.0261
SRSF3	1216	wcwwc	gcauc	2.186	0.0144
SRSF3	1219	wcwwc	ucuuc	2.794	0.0026
SRSF3	1237	wcwwc	ucacc	2.186	0.0144
SRSF3	1239	wcwwc	accac	2.186	0.0144
SRSF3	1242	wcwwc	accac	1.941	0.0261
SRSF3	1261	cuckucy	cgggucu	2.04	0.0207
SRSF3	1266	cuckucy	cucggcc	2.57	0.00508
SRSF3	1279	cuckucy	gccgacc	1.66	0.0485
SRSF3	1283	cuckucy	accggcc	1.66	0.0485
SRSF3	1284	cuckucy	ccggccc	1.66	0.0485
SRSF3	1291	cuckucy	cgcgccu	2.31	0.0104
SRSF3	1300	cuckucy	cgccucc	1.86	0.0314
SRSF3	1303	cuckucy	cuccucg	1.86	0.0314
SRSF3	1330	cuckucy	uucugcc	2	0.0227
SRSF3	1335	cuckucy	ccccucu	2	0.0227
SRSF3	1338	cuckucy	cucucuc	2	0.0227
SRSF3	1342	cuckucy	cucuguc	2	0.0227
SRSF3	1344	cuckucy	cuguccu	2.02	0.0217
SRSF3	1368	cuckucy	cucgggc	1.94	0.0262
SRSF3	1387	cuckucy	cucgggc	2.37	0.00889
SRSF3	1389	cuckucy	cgggccc	1.67	0.0475
SRSF3	1393	cuckucy	cccgccu	2.39	0.00842
SRSF3	1395	cuckucy	cgccucc	2.39	0.00842
SRSF3	1403	cuckucy	ggcgccc	1.68	0.0465
SRSF3	1406	cuckucy	gcccucc	1.68	0.0465
SRSF3	1407	cuckucy	cccuccu	2.4	0.0082
SRSF3	1409	cuckucy	cuccugg	1.68	0.0465
SRSF3	1412	cuckucy	cuggucu	2.75	0.00298
SRSF3	1415	cuckucy	gucuccg	1.68	0.0465
SRSF3	1417	cuckucy	cuccgcu	2.39	0.00842
SRSF3	1419	cuckucy	ccgcucc	1.68	0.0465
SRSF3	1420	cuckucy	cgcuccc	2.39	0.00842
SRSF3	1422	cuckucy	cuccccu	2.38	0.00866
SRSF3	1424	cuckucy	ccccucu	2.38	0.00866
SRSF3	1427	cuckucy	cucugag	1.67	0.0475
SRSF3	1429	cuckucy	cugagcc	1.67	0.0475
SRSF3	1435	cuckucy	cccguua	1.66	0.0485
SRSF3	1576	cuckucy	ccgguuc	1.77	0.0384
SRSF3	1577	cuckucy	cgguucc	2.4	0.0082
SRSF3	1580	cuckucy	uuccucg	1.77	0.0384
SRSF3	1583	cuckucy	cucgccc	2.94	0.00164
SRSF3	1585	cuckucy	cgccccu	1.77	0.0384
SRSF3	1587	cuckucy	ccccuuc	1.77	0.0384
SRSF3	1588	cuckucy	cccuucc	2.94	0.00164
SRSF3	1589	cuckucy	ccuuccc	1.77	0.0384
SRSF3	1590	cuckucy	cuucccc	1.77	0.0384
SRSF3	1594	cuckucy	cccgggc	1.77	0.0384
SRSF3	1595	cuckucy	ccgggcu	1.77	0.0384
SRSF3	1598	cuckucy	ggcuuca	1.77	0.0384
SRSF3	1633	cuckucy	cuaggcg	1.85	0.0322
SRSF3	1636	cuckucy	ggcgucc	2.56	0.00523
SRSF3	1639	cuckucy	guccccu	1.85	0.0322
SRSF3	1641	cuckucy	ccccucu	2.56	0.00523
SRSF3	1642	cuckucy	cccucuc	1.85	0.0322
SRSF3	1643	cuckucy	ccucucc	1.95	0.0256
SRSF3	1644	cuckucy	cucuccu	3.28	0.000519
SRSF3	1646	cuckucy	cuccucc	3.28	0.000519
SRSF3	1647	cuckucy	uccuccc	1.95	0.0256
SRSF3	1649	cuckucy	cuccccu	2.66	0.00391
SRSF3	1651	cuckucy	ccccucc	2.66	0.00391
SRSF3	1652	cuckucy	cccucca	1.95	0.0256
SRSF3	1656	cuckucy	ccaggcc	1.95	0.0256
SRSF3	1657	cuckucy	caggccc	1.95	0.0256
SRSF3	1661	cuckucy	cccgagc	1.95	0.0256
SRSF3	1663	cuckucy	cgagccu	1.94	0.0262
SRSF3	1665	cuckucy	agccucu	1.95	0.0256
SRSF3	1667	cuckucy	ccucucc	1.94	0.0262
SRSF3	1668	cuckucy	cucuccc	3.27	0.000538
SRSF3	1670	cuckucy	cucccuc	1.84	0.0329
SRSF3	1689	cuckucy	cucuuug	2.22	0.0132
SRSF3	1702	cuckucy	caagucc	1.68	0.0465
SRSF3	1740	cuckucy	ccccacc	1.66	0.0485
SRSF3	1744	cuckucy	accggcc	1.86	0.0314
SRSF3	1745	cuckucy	ccggccc	1.86	0.0314
SRSF3	1749	cuckucy	cccuucu	3.11	0.000935
SRSF3	1751	cuckucy	cuucucu	2.57	0.00508
SRSF3	1752	cuckucy	uucucuc	1.86	0.0314
SRSF3	1754	cuckucy	cucucug	1.86	0.0314
SRSF3	1756	cuckucy	cucuguc	2.57	0.00508
SRSF3	1757	cuckucy	ucugucc	1.86	0.0314
SRSF3	1758	cuckucy	cuguccc	2.57	0.00508
SRSF3	1760	cuckucy	guccccc	1.86	0.0314
SRSF3	1763	cuckucy	ccccugc	1.86	0.0314
SRSF3	1764	cuckucy	cccugcu	2.58	0.00494
SRSF3	1766	cuckucy	cugcucc	2.58	0.00494
SRSF3	1767	cuckucy	ugcuccu	1.86	0.0314
SRSF3	1769	cuckucy	cuccucu	3.11	0.000935
SRSF3	1770	wcwwc	uccuc	1.824	0.0341
SRSF3	1771	cuckucy	ccucucc	1.86	0.0314
SRSF3	1772	cuckucy	cucucca	2.58	0.00494
SRSF3	1773	wcwwc	ucucc	1.824	0.0341
SRSF3	1774	cuckucy	cuccaac	1.86	0.0314
SRSF3	1776	wcwwc	ccaac	1.696	0.0449
SRSF3	1779	cuckucy	accuucg	1.68	0.0465
SRSF3	1780	wcwwc	ccuuc	1.824	0.0341
SRSF3	1781	cuckucy	cuucgcu	1.68	0.0465
SRSF3	1782	cuckucy	uucgcuc	1.68	0.0465
SRSF3	1784	cuckucy	cgcucca	1.68	0.0465
SRSF3	1786	cuckucy	cuccacc	2.39	0.00842
SRSF3	1787	wcwwc	uccac	1.824	0.0341
SRSF3	1793	cuckucy	cuagacc	2.39	0.00842
SRSF3	1802	cuckucy	agcuucu	2	0.0227
SRSF3	1807	cuckucy	cuggccu	2	0.0227
SRSF3	1817	cuckucy	cgggucc	1.95	0.0256
SRSF3	1858	cuckucy	cgagucg	1.85	0.0322
SRSF3	1861	cuckucy	gucgccu	2.57	0.00508
SRSF3	1863	cuckucy	cgccuuc	1.86	0.0314
SRSF3	1864	cuckucy	gccuucc	2.57	0.00508
SRSF3	1865	cuckucy	ccuuccc	1.86	0.0314
SRSF3	1866	cuckucy	cuucccu	1.86	0.0314
SRSF3	1868	cuckucy	ucccucu	1.86	0.0314
SRSF3	1869	cuckucy	cccucuc	1.86	0.0314
SRSF3	1870	cuckucy	ccucucc	1.86	0.0314
SRSF3	1871	cuckucy	cucuccc	3.11	0.000935
SRSF3	1873	cuckucy	cuccccu	2.58	0.00494
SRSF3	1876	cuckucy	cccuggc	1.86	0.0314
SRSF3	1877	cuckucy	ccuggcc	1.86	0.0314
SRSF3	1878	cuckucy	cuggccu	2.58	0.00494
SRSF3	1880	cuckucy	ggccucu	1.86	0.0314
SRSF3	1882	cuckucy	ccucucc	1.86	0.0314
SRSF3	1883	cuckucy	cucuccu	3.11	0.000935
SRSF3	1885	cuckucy	cuccuuc	2.58	0.00494
SRSF3	1886	cuckucy	uccuucc	2.58	0.00494
SRSF3	1887	cuckucy	ccuuccc	1.86	0.0314
SRSF3	1891	cuckucy	cccgccu	2.58	0.00494
SRSF3	1893	cuckucy	cgccucc	2.58	0.00494
SRSF3	1894	cuckucy	gccuccc	1.86	0.0314
SRSF3	1896	cuckucy	cucccac	1.86	0.0314
SRSF3	1898	cuckucy	cccaccc	1.68	0.0465
SRSF3	1902	cuckucy	cccgagc	1.68	0.0465
SRSF3	1904	cuckucy	cgagccc	1.68	0.0465
SRSF3	1912	cuckucy	cucagcu	2	0.0227
SRSF3	1917	cuckucy	cuugccu	1.95	0.0256
SRSF3	1930	cuckucy	cgggucc	1.86	0.0314
SRSF3	1992	cuckucy	ccagucu	2.04	0.0207
SRSF3	1997	cuckucy	cucugcc	2.93	0.00169
SRSF3	2000	cuckucy	ugccucc	1.82	0.0344
SRSF3	2020	cuckucy	agcuuuu	1.84	0.0329
SRSF3	2022	cuckucy	cuuuucu	3.06	0.00111
SRSF3	2024	cuckucy	uuucucc	1.66	0.0485
SRSF3	2025	cuckucy	uucuccc	2.37	0.00889
SRSF3	2027	cuckucy	cuccccc	2.37	0.00889
SRSF3	2032	cuckucy	cccagcc	1.67	0.0475
SRSF3	2033	cuckucy	ccagccu	1.67	0.0475
SRSF3	2045	cuckucy	ccagucu	2.38	0.00866
SRSF3	2048	cuckucy	gucuccu	2	0.0227
SRSF3	2050	cuckucy	cuccugu	2	0.0227
SRSF3	2068	cuckucy	aaagucc	1.67	0.0475
SRSF3	2073	cuckucy	ccagccu	1.66	0.0485
SRSF3	2082	cuckucy	cacgccc	2.22	0.0132
SRSF3	2086	cuckucy	cccgucc	3.38	0.000362
SRSF3	2092	cuckucy	cacggcu	2.85	0.00219
SRSF3	2094	cuckucy	cggcucc	2.2	0.0139
SRSF3	2095	cuckucy	ggcuccc	2.21	0.0136
SRSF3	2099	cuckucy	cccgggc	2.21	0.0136
SRSF3	2100	cuckucy	ccgggcc	2.21	0.0136
SRSF3	2101	cuckucy	cgggccc	2.21	0.0136
SRSF3	2105	cuckucy	cccagcc	2.21	0.0136
SRSF3	2106	cuckucy	ccagccu	2.21	0.0136
SRSF3	2111	cuckucy	cucgucc	3.78	7.84e-05
SRSF3	2114	cuckucy	guccacc	2	0.0227
SRSF3	2117	cuckucy	caccccu	2.02	0.0217
SRSF3	2119	cuckucy	ccccucc	2.67	0.00379
SRSF3	2120	cuckucy	cccuccc	2.67	0.00379
SRSF3	2122	cuckucy	cucccca	2	0.0227
SRSF3	2136	cuckucy	caggccc	2	0.0227
SRSF3	2142	cuckucy	cucuguc	1.95	0.0256
SRSF3	2162	cuckucy	cccgccc	2.31	0.0104
SRSF3	2182	cuckucy	ccagucc	2.22	0.0132
SRSF3	2187	cuckucy	cccgucc	2.58	0.00494
SRSF3	2253	cuckucy	cucgagu	1.86	0.0314
SRSF3	2275	cuckucy	cccuuuu	1.95	0.0256
SRSF3	2277	cuckucy	cuuuugc	1.95	0.0256
SRSF3	2300	cuckucy	cccgacc	1.95	0.0256
SRSF3	2324	cuckucy	uuugucc	1.66	0.0485
SRSF3	2365	cuckucy	ccccucc	2.02	0.0217
SRSF3	2366	cuckucy	cccuccc	2.02	0.0217
SRSF3	2370	cuckucy	cccgccc	2.02	0.0217
SRSF3	2376	cuckucy	ccugucc	2.02	0.0217
SRSF3	2382	cuckucy	cacugcc	2.02	0.0217
SRSF3	2389	cuckucy	ccggucc	2.02	0.0217
SRSF3	2563	wcwwc	acuuu	1.912	0.0279
SRSF3	2568	wcwwc	aaaac	1.912	0.0279
SRSF3	2573	wcwwc	ucuaa	1.882	0.0299
SRSF3	2578	wcwwc	aaauc	1.882	0.0299
SRSF3	2581	wcwwc	ucaaa	1.882	0.0299
SRSF3	2583	wcwwc	aaaac	1.882	0.0299
SRSF3	2586	wcwwc	acuuu	1.882	0.0299
SRSF3	2662	cuckucy	cgggucu	1.85	0.0322
SRSF3	2680	cuckucy	cgcugcu	1.68	0.0465
SRSF3	2785	cuckucy	cuaggcc	1.86	0.0314
SRSF3	2792	cuckucy	accuucu	1.86	0.0314
SRSF3	2807	cuckucy	cgcguuu	1.84	0.0329
SRSF3	2841	wcwwc	aguuc	1.696	0.0449
SRSF3	2844	wcwwc	ucuag	1.696	0.0449
SRSF3	2859	cuckucy	cacugcc	1.93	0.0268
SRSF3	2867	cuckucy	cugguau	1.93	0.0268
SRSF3	2877	cuckucy	guggucc	2	0.0227
SRSF3	2889	cuckucy	cuauuuc	1.95	0.0256
SRSF3	2895	cuckucy	cuggucg	1.85	0.0322
SRSF3	2919	wcwwc	uccac	2.431	0.00753
SRSF3	2924	wcwwc	acaaa	2.559	0.00525
SRSF3	2937	cuckucy	ggggucu	1.84	0.0329
SRSF3	2940	cuckucy	gucuucu	3.07	0.00107
SRSF3	2941	wcwwc	ucuuc	3.294	0.000494
SRSF3	2942	cuckucy	cuucuac	1.85	0.0322
SRSF3	2943	cuckucy	uucuacc	2.56	0.00523
SRSF3	2944	wcwwc	ucuac	3.294	0.000494
SRSF3	2946	cuckucy	uaccucu	1.85	0.0322
SRSF3	2947	wcwwc	accuc	2.431	0.00753
SRSF3	2948	cuckucy	ccucucc	1.85	0.0322
SRSF3	2949	cuckucy	cucuccc	3.09	0.001
SRSF3	2950	wcwwc	ucucc	2.186	0.0144
SRSF3	2953	cuckucy	cccuagc	1.85	0.0322
SRSF3	2955	cuckucy	cuagccc	2.57	0.00508
SRSF3	2958	cuckucy	gcccucc	1.86	0.0314
SRSF3	2959	cuckucy	cccuccg	1.86	0.0314
SRSF3	2961	cuckucy	cuccgcc	2.57	0.00508
SRSF3	2962	cuckucy	uccgccc	1.86	0.0314
SRSF3	2964	cuckucy	cgccccc	1.86	0.0314
SRSF3	2967	cuckucy	ccccucc	2.38	0.00866
SRSF3	2968	cuckucy	cccucca	1.67	0.0475
SRSF3	2979	cuckucy	cucgggc	2.56	0.00523
SRSF3	2981	cuckucy	cgggccc	1.84	0.0329
SRSF3	2986	cuckucy	ccaguuu	1.85	0.0322
SRSF3	2987	cuckucy	caguuuc	1.84	0.0329
SRSF3	2988	cuckucy	aguuucu	1.84	0.0329
SRSF3	2991	cuckucy	uucuaac	2.3	0.0107
SRSF3	2992	wcwwc	ucuaa	1.696	0.0449
SRSF3	2995	cuckucy	aacuuuu	2.31	0.0104
SRSF3	2996	wcwwc	acuuu	1.824	0.0341
SRSF3	2997	cuckucy	cuuuucc	3.64	0.000136
SRSF3	2998	cuckucy	uuuuccc	2.31	0.0104
SRSF3	3000	cuckucy	uuccccu	2.31	0.0104
SRSF3	3002	cuckucy	ccccuuc	2.31	0.0104
SRSF3	3003	cuckucy	cccuucc	3.64	0.000136
SRSF3	3004	cuckucy	ccuuccc	2.31	0.0104
SRSF3	3005	cuckucy	cuucccu	2.3	0.0107
SRSF3	3007	cuckucy	ucccucc	2.3	0.0107
SRSF3	3008	cuckucy	cccuccc	3	0.00135
SRSF3	3010	cuckucy	cucccuc	2.3	0.0107
SRSF3	3012	cuckucy	cccucgu	2.3	0.0107
SRSF3	3014	cuckucy	cucgucu	3.98	3.45e-05
SRSF3	3015	wcwwc	ucguc	1.882	0.0299
SRSF3	3017	cuckucy	gucuugc	3	0.00135
SRSF3	3018	wcwwc	ucuug	2.373	0.00882
SRSF3	3019	cuckucy	cuugccc	3	0.00135
SRSF3	3023	cuckucy	cccugcg	2.2	0.0139
SRSF3	3025	cuckucy	cugcgcc	2.2	0.0139
SRSF3	3026	cuckucy	ugcgccc	2.2	0.0139
SRSF3	3032	cuckucy	cggggcc	2	0.0227
SRSF3	3038	cuckucy	caccuuc	2	0.0227
SRSF3	3039	cuckucy	accuuca	2	0.0227
SRSF3	3040	wcwwc	ccuuc	2.373	0.00882
SRSF3	3043	wcwwc	ucauc	2.794	0.0026
SRSF3	3046	wcwwc	ucacc	2.186	0.0144
SRSF5	61	yywcwsg	ccagagg	2.269	0.0116
SRSF5	85	yywcwsg	uuucugc	2.484	0.0065
SRSF5	108	yywcwsg	ccacacc	2.516	0.00593
SRSF5	125	yywcwsg	cuacaca	3	0.00135
SRSF5	135	yywcwsg	ccacccg	3	0.00135
SRSF5	142	yywcwsg	ucucagg	3.376	0.000368
SRSF5	151	yywcwsg	ccccucg	2.892	0.00191
SRSF5	194	yywcwsg	ccagagg	2.204	0.0138
SRSF5	212	yywcwsg	ccagacg	1.849	0.0322
SRSF5	272	yywcwsg	cuucagg	3.226	0.000628
SRSF5	293	yywcwsg	ccucucc	2.892	0.00191
SRSF5	296	yywcwsg	cuccagg	2.892	0.00191
SRSF5	333	yywcwsg	cuucuug	2.839	0.00226
SRSF5	342	yywcwsg	uuucaca	2.871	0.00205
SRSF5	344	yywcwsg	ucacagg	3.258	0.000561
SRSF5	384	yywcwsg	ccucaag	2.086	0.0185
SRSF5	406	yywcwsg	cuucaug	2.484	0.0065
SRSF5	417	yywcwsg	ccucagu	2.892	0.00191
SRSF5	439	yywcwsg	cuucagg	3.097	0.000977
SRSF5	478	yywcwsg	cuucagg	3.065	0.00109
SRSF5	490	yywcwsg	ccucucc	2.892	0.00191
SRSF5	513	yywcwsg	ccacagc	2.505	0.00612
SRSF5	533	yywcwsg	ccagacg	2.559	0.00525
SRSF5	548	yywcwsg	ucuaagg	2.559	0.00525
SRSF5	556	yywcwsg	ccucggg	2.602	0.00463
SRSF5	565	yywcwsg	ccccugg	2.559	0.00525
SRSF5	579	yywcwsg	ccucagc	2.505	0.00612
SRSF5	702	yywcwsg	ccucuug	1.882	0.0299
SRSF5	776	yywcwsg	ucucucu	2.656	0.00395
SRSF5	778	yywcwsg	ucucugg	3.065	0.00109
SRSF5	895	yywcwsg	ccuccgg	1.914	0.0278
SRSF5	1019	yywcwsg	ucucagg	2.591	0.00478
SRSF5	1116	yywcwsg	ucucugu	2.086	0.0185
SRSF5	1141	yywcwsg	ccucuga	2.484	0.0065
SRSF5	1151	yywcwsg	ccuccgg	2.398	0.00824
SRSF5	1172	yywcwsg	ccucagc	2.462	0.00691
SRSF5	1191	yywcwsg	ccccagg	2.398	0.00824
SRSF5	1200	yywcwsg	cuccagg	2.839	0.00226
SRSF5	1220	yywcwsg	cuucagg	3.613	0.000151
SRSF5	1243	yywcwsg	ccacagg	3.462	0.000268
SRSF5	1303	yywcwsg	cuccucg	2.301	0.0107
SRSF5	1305	yywcwsg	ccucggg	2.312	0.0104
SRSF5	1337	yywcwsg	ccucucu	2.656	0.00395
SRSF5	1339	yywcwsg	ucucucu	2.645	0.00408
SRSF5	1341	yywcwsg	ucucugu	2.645	0.00408
SRSF5	1349	yywcwsg	cuucaga	2.677	0.00371
SRSF5	1351	yywcwsg	ucagagg	2.677	0.00371
SRSF5	1367	yywcwsg	ccucggg	2.634	0.00422
SRSF5	1384	yywcwsg	ccccucg	2.656	0.00395
SRSF5	1386	yywcwsg	ccucggg	2.656	0.00395
SRSF5	1398	yywcwsg	cuccagg	2.613	0.00449
SRSF5	1409	yywcwsg	cuccugg	2.667	0.00383
SRSF5	1426	yywcwsg	ccucuga	2.312	0.0104
SRSF5	1455	yywcwsg	ucugagg	2.301	0.0107
SRSF5	1470	yywcwsg	ccucggg	2.516	0.00593
SRSF5	1493	yywcwsg	ccagagg	2.892	0.00191
SRSF5	1509	yywcwsg	ccucagg	3.28	0.000519
SRSF5	1529	yywcwsg	ucccagg	2.677	0.00371
SRSF5	1569	yywcwsg	ccagagg	2.301	0.0107
SRSF5	1580	yywcwsg	uuccucg	2.516	0.00593
SRSF5	1600	yywcwsg	cuucaga	2.323	0.0101
SRSF5	1643	yywcwsg	ccucucc	2.516	0.00593
SRSF5	1654	yywcwsg	cuccagg	2.667	0.00383
SRSF5	1667	yywcwsg	ccucucc	2.688	0.00359
SRSF5	1671	yywcwsg	ucccucg	2.667	0.00383
SRSF5	1673	yywcwsg	ccucgcg	2.656	0.00395
SRSF5	1690	yywcwsg	ucuuugg	2.656	0.00395
SRSF5	1699	yywcwsg	ccucaag	2.269	0.0116
SRSF5	1742	yywcwsg	ccaccgg	2.602	0.00463
SRSF5	1751	yywcwsg	cuucucu	2.656	0.00395
SRSF5	1753	yywcwsg	ucucucu	2.656	0.00395
SRSF5	1755	yywcwsg	ucucugu	2.656	0.00395
SRSF5	1771	yywcwsg	ccucucc	2.613	0.00449
SRSF5	1804	yywcwsg	cuucugg	2.71	0.00336
SRSF5	1870	yywcwsg	ccucucc	2.602	0.00463
SRSF5	1875	yywcwsg	ccccugg	2.656	0.00395
SRSF5	1882	yywcwsg	ccucucc	2.656	0.00395
SRSF5	1888	yywcwsg	cuucccg	2.688	0.00359
SRSF5	1899	yywcwsg	ccacccg	2.656	0.00395
SRSF5	1911	yywcwsg	ccucagc	2.656	0.00395
SRSF5	1926	yywcwsg	ccaccgg	2.462	0.00691
SRSF5	1936	yywcwsg	caucagg	2.398	0.00824
SRSF5	1996	yywcwsg	ucucugc	2.269	0.0116
SRSF5	2003	yywcwsg	cuccagg	2.505	0.00612
SRSF5	2024	yywcwsg	uuucucc	2.505	0.00612
SRSF5	2037	yywcwsg	ccugagg	2.323	0.0101
SRSF5	2079	yywcwsg	ucccacg	1.935	0.0265
SRSF5	2124	yywcwsg	ccccacg	2.505	0.00612
SRSF5	2141	yywcwsg	ccucugu	2.505	0.00612
SRSF5	2148	yywcwsg	ccacccg	2.484	0.0065
SRSF5	2285	yywcwsg	ccccugg	1.925	0.0271
SRSF5	2367	yywcwsg	ccucccg	2.204	0.0138
SRSF5	2381	yywcwsg	ccacugc	2.269	0.0116
SRSF5	2420	yywcwsg	gcucagg	1.935	0.0265
SRSF5	2466	yywcwsg	ucuaagg	1.699	0.0447
SRSF5	2503	yywcwsg	uaacagg	1.753	0.0398
SRSF5	2513	yywcwsg	ucucugg	2.14	0.0162
SRSF5	2553	yywcwsg	gcucugg	1.828	0.0338
SRSF5	2615	yywcwsg	ccccacg	2.086	0.0185
SRSF5	2617	yywcwsg	ccacgcg	2.086	0.0185
SRSF5	2666	yywcwsg	ucuaugg	1.849	0.0322
SRSF5	2694	yywcwsg	uuagagg	1.699	0.0447
SRSF5	2748	yywcwsg	cuucacc	2.204	0.0138
SRSF5	2753	yywcwsg	ccaaagg	2.269	0.0116
SRSF5	2794	yywcwsg	cuucuca	2.204	0.0138
SRSF5	2796	yywcwsg	ucucagu	2.269	0.0116
SRSF5	2858	yywcwsg	ccacugc	2.269	0.0116
SRSF5	2864	yywcwsg	ccccugg	2.204	0.0138
SRSF5	2892	yywcwsg	uuucugg	2.591	0.00478
SRSF5	2920	yywcwsg	ccacaca	1.882	0.0299
SRSF5	2948	yywcwsg	ccucucc	1.925	0.0271
SRSF5	3011	yywcwsg	ucccucg	1.925	0.0271
SRSF7	1279	acgacg	gccgac	2.628	0.00429
SRSF7	2082	acgacg	cacgcc	2.051	0.0201
SRSF7	2092	acgacg	cacggc	2.526	0.00577
SRSF7	2300	acgacg	cccgac	2.192	0.0142
SRSF9	992	kgrwgsm	gggaggu	2.014	0.022
SRSF9	1043	kgrwgsm	ggguggc	2.197	0.014
SRSF9	1064	kgrwgsm	gggaggc	2.268	0.0117
SRSF9	1065	kgrwgsm	ggaggca	2.056	0.0199
SRSF9	2698	akgavmr	aggggaa	1.969	0.0245
SRSF9	2708	akgavmr	aggaaua	2.031	0.0211
TARDBP	355	ugugug	uggggg	1.963	0.0248
TARDBP	363	ugugug	agucug	1.963	0.0248
TARDBP	365	ugugug	ucuggg	1.954	0.0254
TARDBP	367	ugugug	ugggug	2.339	0.00967
TARDBP	369	ugugug	gguggg	1.963	0.0248
TARDBP	1453	ugugug	ugucug	2.294	0.0109
TARDBP	1455	ugugug	ucugag	1.807	0.0354
TARDBP	1457	ugugug	ugaggg	1.789	0.0368
TARDBP	2052	ugugug	ccugug	1.908	0.0282
TARDBP	2054	ugugug	ugugca	1.908	0.0282
TARDBP	2061	ugugug	ugucug	2.294	0.0109
TARDBP	2063	ugugug	ucugua	1.899	0.0288
TARDBP	2172	ugugug	uguguc	1.872	0.0306
TARDBP	2203	ugugug	uuuaug	1.817	0.0346
TARDBP	2205	ugugug	uaugug	2.193	0.0142
TARDBP	2207	ugugug	ugugac	1.817	0.0346
TARDBP	2729	ugugug	ggagug	2.147	0.0159
TARDBP	2731	ugugug	aguggg	2.147	0.0159
TARDBP	2739	ugugug	uguuug	2.725	0.00322
TARDBP	2741	ugugug	uuugug	2.725	0.00322
TARDBP	2743	ugugug	ugugac	2.156	0.0155
TIA1	81	uuuuubk	auuuuuu	2.765	0.00285
TIA1	82	uuuuubk	uuuuuuc	2.931	0.00169
TIA1	83	uuuuubk	uuuuucu	2.873	0.00203
TIA1	84	uuuuubk	uuuucug	2.725	0.00322
TIA1	2738	uuuuubk	uuguuug	1.745	0.0405
TRA2A	244	gaagaggaag	caagaagagg	2.685	0.00363
TRA2A	247	gaagaggaag	gaagaggagg	3.239	0.0006
TRA2A	250	gaagaggaag	gaggaggugg	2.685	0.00363
TRA2A	793	gaagaggaag	agagaagaag	2.424	0.00768
TRA2A	796	gaagaggaag	gaagaaguag	2.685	0.00363
TRA2A	799	gaagaggaag	gaaguagagg	2.424	0.00768
TRA2A	2476	gaagaggaag	ggagaggcag	1.739	0.041
TRA2A	2704	gaagaggaag	aaagaggaau	1.739	0.041
TRA2B	69	aaguguu	aagugga	2.105	0.0176
TRA2B	80	aaguguu	aauuuuu	2.105	0.0176
TRA2B	224	gaagaa	guagaa	2.554	0.00532
TRA2B	244	gaagaa	caagaa	2.089	0.0184
TRA2B	247	gaagaa	gaagag	2.089	0.0184
TRA2B	248	aaguguu	aagagga	1.726	0.0422
TRA2B	251	aaguguu	aggaggu	1.8	0.0359
TRA2B	254	aaguguu	agguggu	2.242	0.0125
TRA2B	261	aaguguu	aagcggu	2.263	0.0118
TRA2B	262	aaguguu	agcgguu	1.705	0.0441
TRA2B	275	aaguguu	caggggu	1.705	0.0441
TRA2B	276	aaguguu	aggggua	1.705	0.0441
TRA2B	796	gaagaa	gaagaa	1.902	0.0286
TRA2B	2926	aaguguu	aaaugua	1.726	0.0422
U2AF2	81	uuuuuyc	auuuuuu	2.99	0.00139
U2AF2	82	uuuuuyc	uuuuuuc	3.39	0.000349
U2AF2	83	uuuuuyc	uuuuucu	3.095	0.000984
U2AF2	84	uuuuuyc	uuuucug	2.771	0.00279
U2AF2	341	uuuuuyc	uuuucac	1.895	0.029
U2AF2	2022	uuuuuyc	cuuuucu	2.219	0.0132
U2AF2	2023	uuuuuyc	uuuucuc	2.457	0.00701
U2AF2	2024	uuuuuyc	uuucucc	2.276	0.0114
U2AF2	2609	uuuuuyc	uuuuguc	1.971	0.0244
U2AF2	2610	uuuuuyc	uuugucc	1.829	0.0337
U2AF2	2996	uuuuuyc	acuuuuc	1.79	0.0367
U2AF2	2997	uuuuuyc	cuuuucc	2.076	0.0189
U2AF2	2998	uuuuuyc	uuuuccc	1.99	0.0233
YBX1	92	caaccacaa	uaagcccaa	2.276	0.0114
YBX1	105	caaccacaa	ccaccacac	3.08	0.00103
YBX1	115	caaccacaa	caggcacac	3	0.00135
YBX1	119	caaccacaa	cacacacua	2.759	0.0029
YBX1	132	caaccacaa	cacccaccc	1.954	0.0254
YBX1	3039	aacaucd	accuuca	2.753	0.00295
YBX1	3042	aacaucd	uucauca	2.688	0.00359
YBX1	3045	aacaucd	aucaccg	2.662	0.00388
ZC3H10	882	ssagcgm	ccagcac	2.301	0.0107
ZC3H10	915	ssagcgm	gcagggc	2.151	0.0157
ZC3H10	2803	ssagcgm	ccagcgc	1.918	0.0276
ZC3H10	2885	ssagcgm	gcagcua	2.164	0.0152
ZC3H10	2906	ssagcgm	agagcgc	2.397	0.00826
ZC3H14	77	uuuduuu	uuuaauu	2.577	0.00498
ZC3H14	78	uuuduuu	uuaauuu	2.619	0.00441
ZC3H14	81	uuuduuu	auuuuuu	2.526	0.00577
ZC3H14	82	uuuduuu	uuuuuuc	2.536	0.00561
ZC3H14	83	uuuduuu	uuuuucu	2.536	0.00561
ZC3H14	337	uuuduuu	uugcuuu	1.691	0.0454
ZCRB1	64	grhuuaa	gagguaa	1.902	0.0286
ZCRB1	74	grhuuaa	gacuuua	2.049	0.0202
ZCRB1	75	grhuuaa	acuuuaa	1.939	0.0263
ZCRB1	2562	grhuuaa	gacuuua	2.695	0.00352
ZCRB1	2563	grhuuaa	acuuuaa	2.585	0.00487
ZCRB1	2578	grhuuaa	aaaucaa	2.329	0.00993
ZNF638	1324	bguusku	gguuggu	2.585	0.00487
ZNF638	1328	bguusku	gguucug	2.138	0.0163
ZNF638	1345	bguusku	uguccuu	2.246	0.0124

## Sheet: Type 2
Protein	Sequence Position	Motif	K-mer	Z-score	P-value
A1CF	78	wuaauur	uuaauuu	1.722	0.0425
ANKHD1	798	agacgww	agaagua	1.667	0.0478
BRUNOL4	367	kgugukk	ugggugg	1.703	0.0443
BRUNOL4	369	kgugukk	ggugggu	1.716	0.0431
BRUNOL4	2736	kgugukk	uguuugu	2.878	0.002
BRUNOL4	2738	kgugukk	uuuguga	2.622	0.00437
BRUNOL5	367	ugugukk	ugggugg	2.262	0.0118
BRUNOL5	369	ugugukk	ggugggu	2.225	0.013
BRUNOL5	371	ugugukk	uggguuu	2.225	0.013
BRUNOL5	2736	ugugukk	uguuugu	2.537	0.00559
BRUNOL5	2738	ugugukk	uuuguga	2.175	0.0148
BRUNOL6	998	ugugdkg	ucugggg	2.427	0.00761
BRUNOL6	1000	ugugdkg	uggggug	2.44	0.00734
CNOT4	119	gacaga	cacaca	2.554	0.00532
CNOT4	126	gacaga	uacaca	2.457	0.00701
CNOT4	128	gacaga	cacaca	2.554	0.00532
CNOT4	523	gacaga	gacaca	2.728	0.00319
CNOT4	532	gacaga	gccaga	2.565	0.00516
CNOT4	904	gacaga	ggcaga	2.88	0.00199
CNOT4	910	gacaga	gacagg	2.88	0.00199
CNOT4	1185	gacaga	gacaga	2.141	0.0161
CNOT4	2720	gacaga	gacagg	2.109	0.0175
CPEB2	80	chuuuuu	aauuuuu	2.694	0.00353
CPEB2	81	chuuuuu	auuuuuu	2.776	0.00275
CPEB2	82	chuuuuu	uuuuuuc	2.5	0.00621
CPEB2	502	chuuuuu	cccuuuu	2.041	0.0206
CPEB2	503	chuuuuu	ccuuuua	2.041	0.0206
CPEB2	2272	chuuuuu	cccuuuu	2.071	0.0192
CPEB2	2273	chuuuuu	ccuuuug	2.143	0.0161
CPEB2	2993	chuuuuu	acuuuuu	2.418	0.0078
CPEB2	2994	chuuuuu	cuuuuuc	2.551	0.00537
CPEB4	80	uuuuuu	aauuuu	2.626	0.00432
CPEB4	81	uuuuuu	auuuuu	3.009	0.00131
CPEB4	82	uuuuuu	uuuuuu	3.026	0.00124
CPEB4	83	uuuuuu	uuuuuc	2.539	0.00556
CPEB4	333	uuuuuu	cuucuu	1.739	0.041
CPEB4	339	uuuuuu	gcuuuu	1.722	0.0425
CPEB4	340	uuuuuu	cuuuuc	1.765	0.0388
CPEB4	2018	uuuuuu	gcuuuu	1.678	0.0467
CPEB4	2019	uuuuuu	cuuuuc	1.722	0.0425
CPEB4	2604	uuuuuu	cauuuu	1.817	0.0346
CPEB4	2605	uuuuuu	auuuug	1.678	0.0467
CPEB4	2993	uuuuuu	acuuuu	2.365	0.00902
CPEB4	2994	uuuuuu	cuuuuu	2.73	0.00317
CPEB4	2995	uuuuuu	uuuuuc	2.296	0.0108
CUG-BP	331	ugcug	ugcuu	1.779	0.0376
CUG-BP	338	ugcug	ugcuu	1.805	0.0355
CUG-BP	591	ugcug	ugcug	2.85	0.00219
CUG-BP	594	ugcug	ugcuc	2.319	0.0102
CUG-BP	602	ugcug	uccug	2.319	0.0102
CUG-BP	967	ugcug	ggcug	1.743	0.0407
CUG-BP	972	ugcug	ggcug	1.779	0.0376
CUG-BP	1014	ugcug	ugcug	2.257	0.012
CUG-BP	2657	ugcug	agcgg	1.673	0.0472
CUG-BP	2667	ugcug	ugguu	1.743	0.0407
CUG-BP	2668	ugcug	gguug	1.743	0.0407
CUG-BP	2672	ugcug	ggcug	2.575	0.00501
CUG-BP	2675	ugcug	ugcgc	1.743	0.0407
CUG-BP	2677	ugcug	cgcug	2.575	0.00501
CUG-BP	2680	ugcug	ugcug	3.018	0.00127
CUG-BP	2683	ugcug	ugcua	2.558	0.00526
CUG-BP	2878	ugcug	uccug	2.035	0.0209
CUG-BP	2881	ugcug	ugcag	2.035	0.0209
CUG-BP	2890	ugcug	uucug	2	0.0227
DAZAP1	377	uagkwwr	uaggcug	1.985	0.0236
ENOX1	908	hrkacag	gagacag	2.906	0.00183
ENOX1	912	hrkacag	caggcag	2.594	0.00474
ENOX1	1183	hrkacag	cagacag	3.391	0.000348
ENOX1	1203	hrkacag	caggcag	1.75	0.0401
ENOX1	2819	hrkacag	cagacag	2.203	0.0138
ESRP2	355	ugggrad	ugggggc	2.658	0.00393
ESRP2	991	ugggrad	ugggagg	2.013	0.0221
ESRP2	1000	ugggrad	uggggug	2.171	0.015
ESRP2	1005	ugggrad	uggcgag	2.039	0.0207
ESRP2	1089	ugggrad	cggggaa	2.908	0.00182
ESRP2	1101	ugggrad	gggggau	3.039	0.00119
ESRP2	2193	ugggrad	gggggac	2.487	0.00644
ESRP2	2843	ugggrad	uagggag	2.066	0.0194
ESRP2	2849	ugggrad	gggggac	2.105	0.0176
FMR1	722	kgacarg	ggccagg	2.347	0.00946
FMR1	1184	kgacarg	agacaga	1.903	0.0285
FMR1	2719	kgacarg	agacagg	1.792	0.0366
FUS	1289	cgcgc	cccgc	2.373	0.00882
FUS	1291	cgcgc	cgcgc	2.723	0.00323
FUS	1298	cgcgc	ggcgc	2.723	0.00323
FUS	1393	cgcgc	cccgc	2.349	0.00941
FUS	1403	cgcgc	ggcgc	2.675	0.00374
FUS	1418	cgcgc	uccgc	2.614	0.00447
FUS	2427	cgcgc	ugcgc	2.12	0.017
FUS	2429	cgcgc	cgcgc	1.952	0.0255
FUS	2599	cgcgc	ggcgc	3.325	0.000442
FUS	2615	cgcgc	cacgc	2.916	0.00177
FUS	2617	cgcgc	cgcgc	3.325	0.000442
FUS	2619	cgcgc	cgcgc	3.325	0.000442
FUS	3024	cgcgc	ugcgc	1.892	0.0292
FXR2	214	dgacrrr	agacgag	3.014	0.00129
HNRNPA1	258	rgnyag	gguaag	2.073	0.0191
HNRNPA1	376	duagggw	uuaggcu	1.932	0.0267
HNRNPA1	796	guaguagu	gaagaagu	2.967	0.0015
HNRNPA1	799	guaguagu	gaaguaga	2.754	0.00294
HNRNPA1	903	rgnyag	gggcag	2.236	0.0127
HNRNPA1	909	rgnyag	agacag	2.382	0.00861
HNRNPA1	913	rgnyag	aggcag	2.345	0.00951
HNRNPA1	1067	rgnyag	aggcag	2.182	0.0146
HNRNPA1	1071	duagggw	agaggga	2.189	0.0143
HNRNPA1	1204	rgnyag	aggcag	2.345	0.00951
HNRNPA1	1206	duagggw	gcagggu	1.784	0.0372
HNRNPA1	1624	duagggw	gaaggga	2.189	0.0143
HNRNPA1	2456	rgnyag	agccag	2.236	0.0127
HNRNPA1	2477	rgnyag	aggcag	2.218	0.0133
HNRNPA1	2493	guaguagu	ggugcagu	2.361	0.00911
HNRNPA1	2513	guaguagu	cugguagu	2.508	0.00607
HNRNPA1	2516	guaguagu	guagugau	2.459	0.00697
HNRNPA1	2757	duagggw	ucagggc	1.797	0.0362
HNRNPA1	2816	rgnyag	agccag	2.273	0.0115
HNRNPA1	2820	rgnyag	agacag	2.891	0.00192
HNRNPA1	2842	duagggw	cuaggga	1.986	0.0235
HNRNPA1L2	376	duagggw	uuaggcu	2.239	0.0126
HNRNPA1L2	1071	duagggw	agaggga	2.028	0.0213
HNRNPA1L2	1206	duagggw	gcagggu	2	0.0227
HNRNPA1L2	1609	duagggw	ccagggu	1.986	0.0235
HNRNPA1L2	1624	duagggw	gaaggga	2.113	0.0173
HNRNPA1L2	2757	duagggw	ucagggc	1.845	0.0325
HNRNPA1L2	2842	duagggw	cuaggga	1.817	0.0346
HNRNPA2B1	255	gguaguag	ggugguaa	2.862	0.0021
HNRNPA2B1	795	gguaguag	agaagaag	2.446	0.00722
HNRNPA2B1	798	gguaguag	agaaguag	2.8	0.00256
HNRNPA2B1	801	gguaguag	aguagagg	2.4	0.0082
HNRNPA2B1	1206	duagggw	gcagggu	1.96	0.025
HNRNPA2B1	2515	gguaguag	gguaguga	2.385	0.00854
HNRNPA2B1	2842	duagggw	cuaggga	2.04	0.0207
HNRNPC	80	huuuuuk	aauuuuu	2.982	0.00143
HNRNPC	81	huuuuuk	auuuuuu	3.33	0.000434
HNRNPC	82	huuuuuk	uuuuuuc	3.08	0.00103
HNRNPC	83	huuuuuk	uuuuucu	2.759	0.0029
HNRNPC	2605	huuuuuk	auuuugu	1.768	0.0385
HNRNPC	2993	huuuuuk	acuuuuu	2.045	0.0204
HNRNPC	2994	huuuuuk	cuuuuuc	2.116	0.0172
HNRNPCL1	80	huuuuuk	aauuuuu	2.965	0.00151
HNRNPCL1	81	huuuuuk	auuuuuu	3.298	0.000487
HNRNPCL1	82	huuuuuk	uuuuuuc	3.061	0.0011
HNRNPCL1	83	huuuuuk	uuuuucu	2.772	0.00279
HNRNPCL1	2605	huuuuuk	auuuugu	1.754	0.0397
HNRNPCL1	2993	huuuuuk	acuuuuu	2.018	0.0218
HNRNPCL1	2994	huuuuuk	cuuuuuc	2.079	0.0188
HNRNPF	356	gggug	ggggg	2.509	0.00605
HNRNPF	368	gggug	gggug	2.955	0.00156
HNRNPF	372	gggug	ggguu	2.509	0.00605
HNRNPF	379	gggug	ggcug	2.509	0.00605
HNRNPF	967	gggug	ggcug	2.286	0.0111
HNRNPF	972	gggug	ggcug	2.286	0.0111
HNRNPF	986	gggug	ggguc	2.732	0.00315
HNRNPF	992	gggug	gggag	2.732	0.00315
HNRNPF	1002	gggug	gggug	2.509	0.00605
HNRNPF	1043	gggug	gggug	2.509	0.00605
HNRNPF	1054	gggug	gggua	2.062	0.0196
HNRNPF	1064	gggug	gggag	2.062	0.0196
HNRNPH1	215	gargag	gacgag	2.4	0.0082
HNRNPH1	227	gargag	gaaggg	3.32	0.00045
HNRNPH1	247	gargag	gaagag	3.67	0.000121
HNRNPH1	250	gargag	gaggag	3.48	0.000251
HNRNPH1	791	gargag	gcagag	2.94	0.00164
HNRNPH1	796	gargag	gaagaa	3.08	0.00103
HNRNPH1	802	gargag	guagag	2.94	0.00164
HNRNPH1	1093	gargag	gaagug	2.59	0.0048
HNRNPH1	1679	gargag	ggagag	1.96	0.025
HNRNPH1	2699	gargag	gaaaag	2.9	0.00187
HNRNPH1	2701	gargag	aaagag	2.88	0.00199
HNRNPH1	2704	gargag	gaggaa	2.75	0.00298
HNRNPH1	2928	gargag	uaagag	1.99	0.0233
HNRNPH2	900	gggaggg	ggggggc	2.056	0.0199
HNRNPH2	914	gggaggg	ggcaggg	2.233	0.0128
HNRNPH2	941	gggaggg	aggaggc	2.144	0.016
HNRNPH2	992	gggaggg	gggaggu	3	0.00135
HNRNPH2	1002	gggaggg	ggguggc	2.9	0.00187
HNRNPH2	1023	gggaggg	aggaggg	2.933	0.00168
HNRNPH2	1043	gggaggg	ggguggc	2.711	0.00335
HNRNPH2	1064	gggaggg	gggaggc	3.056	0.00112
HNRNPH2	1074	gggaggg	gggacgg	3.422	0.000311
HNRNPH2	1097	gggaggg	uggaggg	3.167	0.00077
HNRNPH2	2472	gggaggg	gggagag	2.033	0.021
HNRNPH2	2845	gggaggg	gggaggg	2.722	0.00324
HNRNPK	91	ccawmcc	cuaagcc	2.812	0.00246
HNRNPK	97	ccawmcc	ccaacac	3.101	0.000964
HNRNPK	108	ccawmcc	ccacacc	3.087	0.00101
HNRNPK	607	ccawmcc	ccacccc	3.739	9.24e-05
HNRNPK	612	ccawmcc	ccagccu	3.261	0.000555
HNRNPK	623	ccawmcc	cccuccc	3.261	0.000555
HNRNPK	629	ccawmcc	ccguccc	3.275	0.000528
HNRNPK	675	ccawmcc	ccugccc	1.797	0.0362
HNRNPK	696	ccawmcc	ccugccc	1.783	0.0373
HNRNPK	724	ccawmcc	ccaggcc	3.029	0.00123
HNRNPK	744	ccawmcc	ccaagcc	3.942	4.04e-05
HNRNPK	745	ccawmcc	caagccc	3.391	0.000348
HNRNPK	750	ccawmcc	cccaucc	3.304	0.000477
HNRNPK	751	ccawmcc	ccauccc	3.971	3.58e-05
HNRNPK	1254	ccawmcc	ccagacc	2.928	0.00171
HNRNPK	1271	ccawmcc	ccagccg	2.681	0.00367
HNRNPK	1531	ccawmcc	ccaggcc	2.638	0.00417
HNRNPK	1536	ccawmcc	ccagccg	2.536	0.00561
HNRNPK	1656	ccawmcc	ccaggcc	2.058	0.0198
HNRNPK	1694	ccawmcc	cgagccc	1.971	0.0244
HNRNPK	1707	ccawmcc	ccagucc	2.174	0.0149
HNRNPK	1773	ccawmcc	ccaaccu	2.42	0.00776
HNRNPK	1785	ccawmcc	ccacccu	2.609	0.00454
HNRNPK	1822	ccawmcc	ccaggcc	2.638	0.00417
HNRNPK	1827	ccawmcc	ccagccg	2.536	0.00561
HNRNPK	1862	ccawmcc	ccuuccc	2.087	0.0184
HNRNPK	1884	ccawmcc	ccuuccc	3.145	0.00083
HNRNPK	1895	ccawmcc	cccaccc	3.203	0.00068
HNRNPK	1896	ccawmcc	ccacccg	2.957	0.00155
HNRNPK	1901	ccawmcc	cgagccc	2.957	0.00155
HNRNPK	2078	ccawmcc	ccacgcc	3.246	0.000585
HNRNPK	2097	ccawmcc	ccaggcc	3.652	0.00013
HNRNPK	2103	ccawmcc	ccagccc	3.986	3.36e-05
HNRNPK	2113	ccawmcc	ccacccc	3.855	5.79e-05
HNRNPK	2117	ccawmcc	cccuccc	3.377	0.000366
HNRNPK	2145	ccawmcc	ccacccg	2.768	0.00282
HNRNPK	2154	ccawmcc	ccauccc	4.101	2.06e-05
HNRNPK	2174	ccawmcc	ccacccc	3.826	6.51e-05
HNRNPK	2179	ccawmcc	ccagucc	3.609	0.000154
HNRNPK	2293	ccawmcc	ccagccc	3.652	0.00013
HNRNPK	2298	ccawmcc	ccgaccc	3.464	0.000266
HNRNPK	2315	ccawmcc	ccaaacu	3.464	0.000266
HNRNPK	2357	ccawmcc	ccagccc	3.362	0.000387
HNRNPK	2363	ccawmcc	cccuccc	3.014	0.00129
HNRNPK	2441	ccawmcc	ccaggcc	1.986	0.0235
HNRNPK	2951	ccawmcc	ccuagcc	1.855	0.0318
HNRNPK	2952	ccawmcc	cuagccc	1.884	0.0298
HNRNPL	100	amayama	acacucc	3.293	0.000496
HNRNPL	108	amayama	ccacacc	4.027	2.82e-05
HNRNPL	110	amayama	acaccca	4.227	1.18e-05
HNRNPL	118	amayama	gcacaca	4.4	5.41e-06
HNRNPL	120	amayama	acacacu	4.4	5.41e-06
HNRNPL	122	acacrav	acacuac	4.042	2.65e-05
HNRNPL	125	amayama	cuacaca	3.947	3.96e-05
HNRNPL	127	amayama	acacaca	4.76	9.68e-07
HNRNPL	129	amayama	acacacc	4.52	3.09e-06
HNRNPL	131	amayama	acaccca	4.213	1.26e-05
HNRNPL	522	amayama	ggacaca	1.8	0.0359
HNRNPL	524	amayama	acacaug	1.787	0.037
HNRNPL	1182	amayama	ccagaca	2.013	0.0221
HNRNPL	1184	amayama	agacaga	1.933	0.0266
HNRNPL	1186	amayama	acagacc	2.067	0.0194
HNRNPL	2917	amayama	ccacaca	2.04	0.0207
HNRNPL	2919	amayama	acacaaa	2.12	0.017
HNRNPM	368	gguugguu	gggugggu	2.762	0.00287
HNRNPM	369	gguugguu	gguggguu	3.127	0.000883
HNRNPM	963	gguugguu	ggucggcu	2.079	0.0188
HNRNPM	2668	gguugguu	gguuggcu	1.73	0.0418
HNRPLL	108	rcahaca	ccacacc	3.937	4.13e-05
HNRPLL	110	rcahaca	acaccca	4.633	1.8e-06
HNRPLL	114	rcahaca	ccaggca	3.924	4.35e-05
HNRPLL	118	rcahaca	gcacaca	4.873	5.5e-07
HNRPLL	120	rcahaca	acacacu	4.456	4.18e-06
HNRPLL	125	rcahaca	cuacaca	3.937	4.13e-05
HNRPLL	127	rcahaca	acacaca	5.051	2.2e-07
HNRPLL	129	rcahaca	acacacc	4.456	4.18e-06
HNRPLL	131	rcahaca	acaccca	4.633	1.8e-06
HNRPLL	303	rcahaca	gcucaca	2.835	0.00229
HNRPLL	305	rcahaca	ucacaua	2.722	0.00324
HNRPLL	307	rcahaca	acauaaa	2.886	0.00195
HNRPLL	907	rcahaca	agagaca	2.215	0.0134
HNRPLL	911	rcahaca	acaggca	2.405	0.00809
HNRPLL	1182	rcahaca	ccagaca	2.418	0.0078
HNRPLL	1186	rcahaca	acagacc	2.241	0.0125
HNRPLL	1202	rcahaca	ccaggca	2.127	0.0167
HNRPLL	2917	rcahaca	ccacaca	2.038	0.0208
HNRPLL	2919	rcahaca	acacaaa	1.861	0.0314
HuR	77	uukruuu	uuuaauu	2.187	0.0144
HuR	78	uukruuu	uuaauuu	2.516	0.00593
HuR	81	uukruuu	auuuuuu	2.286	0.0111
IGF2BP2	110	vmahwca	acaccca	3.301	0.000482
IGF2BP2	118	vmahwca	gcacaca	3.37	0.000376
IGF2BP2	127	vmahwca	acacaca	3.562	0.000184
IGF2BP2	131	vmahwca	acaccca	3.301	0.000482
IGF2BP3	110	amahwca	acaccca	3.463	0.000267
IGF2BP3	118	amahwca	gcacaca	3.299	0.000485
IGF2BP3	127	amahwca	acacaca	3.716	0.000101
IGF2BP3	129	amahwca	acacacc	3.179	0.000739
IGF2BP3	131	amahwca	acaccca	3.463	0.000267
KHDRBS1	2563	auaaaav	uuaaaac	2.794	0.0026
KHDRBS1	2571	auaaaav	cuaaaaa	2.794	0.0026
KHDRBS1	2577	auaaaav	aucaaaa	2.732	0.00315
KHDRBS2	2562	rauaaam	uuuaaaa	1.871	0.0307
KHDRBS2	2570	rauaaam	ucuaaaa	1.929	0.0269
KHDRBS2	2576	rauaaam	aaucaaa	2.047	0.0203
KHDRBS3	308	auaaav	cauaaa	1.651	0.0494
KHDRBS3	2562	auaaav	uuuaaa	2.113	0.0173
KHDRBS3	2570	auaaav	ucuaaa	2.113	0.0173
KHDRBS3	2572	auaaav	uaaaaa	2.113	0.0173
KHDRBS3	2576	auaaav	aaucaa	2.151	0.0157
LIN28A	792	hggagwa	cagagaa	3.054	0.00113
LIN28A	795	hggagwa	agaagaa	3.014	0.00129
LIN28A	951	hggagwa	cggagug	1.905	0.0284
LIN28A	2695	hggagwa	aggggaa	2.095	0.0181
LIN28A	2697	hggagwa	gggaaaa	1.959	0.0251
MATR3	1775	maucuur	aaccuuc	1.797	0.0362
MATR3	3014	maucuur	cgucuug	2.27	0.0116
MBNL1	318	gcuugc	ggcuua	2.857	0.00214
MBNL1	331	ygcuky	ugcuuc	3.216	0.00065
MBNL1	334	gcuugc	uucuug	3.039	0.00119
MBNL1	335	ygcuky	ucuugc	1.99	0.0233
MBNL1	338	ygcuky	ugcuuu	3.216	0.00065
MBNL1	340	ygcuky	cuuuuc	1.99	0.0233
MBNL1	379	ygcuky	ggcugc	2.353	0.00931
MBNL1	382	ygcuky	ugccuc	2.353	0.00931
MBNL1	392	ygcuky	ugcauc	2.402	0.00815
MBNL1	404	ygcuky	ggcuuc	2.402	0.00815
MBNL1	437	ygcuky	ggcuuc	1.686	0.0459
MBNL1	476	ygcuky	ggcuuc	2.392	0.00838
MBNL1	485	ygcuky	cccugc	2.441	0.00732
MBNL1	488	ygcuky	ugccuc	2.431	0.00753
MBNL1	491	ygcuky	cucucc	1.647	0.0498
MBNL1	494	ygcuky	uccugu	2.441	0.00732
MBNL1	497	ygcuky	uguuac	1.647	0.0498
MBNL1	502	ygcuky	cccuuu	2.373	0.00882
MBNL1	566	ygcuky	cccugg	1.863	0.0312
MBNL1	574	ygcuky	cccggc	1.99	0.0233
MBNL1	577	ygcuky	ggccuc	2.039	0.0207
MBNL1	580	ygcuky	cucagc	2.039	0.0207
MBNL1	588	ygcuky	cccugc	2.804	0.00252
MBNL1	591	ygcuky	ugcugc	3.216	0.00065
MBNL1	594	ygcuky	ugcucc	2.804	0.00252
MBNL1	598	ygcuky	ccccuc	2.039	0.0207
MBNL1	599	ygcuky	cccucc	2.039	0.0207
MBNL1	602	ygcuky	uccugc	2.814	0.00245
MBNL1	605	ygcuky	ugccac	2.039	0.0207
MBNL1	611	ygcuky	cccagc	2.069	0.0193
MBNL1	614	ygcuky	agccuc	2.039	0.0207
MBNL1	635	ygcuky	cccuuc	2.098	0.018
MBNL1	640	ygcuky	cgcucc	2.098	0.018
MBNL1	682	ygcuky	cccugc	1.686	0.0459
MBNL1	1014	ygcuky	ugcugu	2.48	0.00657
MBNL1	1017	ygcuky	ugucuc	1.657	0.0488
MBNL1	1033	ygcuky	uggcuc	1.676	0.0469
MBNL1	1034	ygcuky	ggcucc	1.676	0.0469
MBNL1	1036	ygcuky	cuccgc	1.676	0.0469
MBNL1	1039	ygcuky	cgccgg	1.657	0.0488
MBNL1	1327	ygcuky	ugguuc	2.402	0.00815
MBNL1	1330	ygcuky	uucugc	2.402	0.00815
MBNL1	1342	ygcuky	cucugu	2.392	0.00838
MBNL1	1347	ygcuky	uccuuc	2.392	0.00838
MBNL1	1395	ygcuky	cgccuc	2.069	0.0193
MBNL1	1420	ygcuky	cgcucc	2.098	0.018
MBNL1	1577	ygcuky	cgguuc	2.275	0.0115
MBNL1	1588	ygcuky	cccuuc	2.245	0.0124
MBNL1	1598	ygcuky	ggcuuc	2.245	0.0124
MBNL1	1748	ygcuky	cccuuc	2.088	0.0184
MBNL1	1753	ygcuky	cucuuu	2.088	0.0184
MBNL1	1781	ygcuky	cgcucc	2.088	0.0184
MBNL1	1799	ygcuky	agcuuc	2.039	0.0207
MBNL1	1860	ygcuky	cgccuu	2.098	0.018
MBNL1	1883	ygcuky	uccuuc	2.294	0.0109
MBNL1	1890	ygcuky	cgccuc	2.098	0.018
MBNL1	1964	ygcuky	cggugu	2.284	0.0112
MBNL1	1977	ygcuky	cccugc	2.451	0.00712
MBNL1	1980	ygcuky	ugcagc	2.441	0.00732
MBNL1	1983	ygcuky	agccgc	1.647	0.0498
MBNL1	1994	ygcuky	cucugc	2.441	0.00732
MBNL1	1997	ygcuky	ugccuc	2.441	0.00732
MBNL1	2017	ygcuky	agcuuu	2.245	0.0124
MBNL1	2048	ygcuky	uccugu	2.088	0.0184
MBNL1	2055	ygcuky	cacugu	2.078	0.0189
MBNL1	2139	ygcuky	cucugu	1.657	0.0488
MBNL1	2166	ygcuky	cccugu	1.657	0.0488
MBNL1	2247	ygcuky	ugccuc	2.245	0.0124
MBNL1	2260	ygcuky	ugccuc	2.294	0.0109
MBNL1	2272	ygcuky	cccuuu	2.294	0.0109
MBNL1	2372	ygcuky	cccugu	2.088	0.0184
MBNL1	2379	ygcuky	cacugc	2.088	0.0184
MBNL1	2495	ygcuky	ugcagu	1.892	0.0292
MBNL1	2520	ygcuky	ugauuu	1.892	0.0292
MBNL1	2541	ygcuky	cacuuu	1.892	0.0292
MBNL1	2659	ygcuky	cggguc	2.196	0.014
MBNL1	2667	ygcuky	ugguug	2.225	0.013
MBNL1	2672	ygcuky	ggcugc	2.99	0.00139
MBNL1	2675	ygcuky	ugcgcu	2.225	0.013
MBNL1	2677	ygcuky	cgcugc	3.598	0.00016
MBNL1	2680	ygcuky	ugcugc	3.598	0.00016
MBNL1	2683	ygcuky	ugcuau	2.99	0.00139
MBNL1	2687	ygcuky	aucuuu	2.196	0.014
MBNL1	2732	gcuugc	ggcuug	2.026	0.0214
MBNL1	2736	gcuugc	uguuug	1.662	0.0483
MBNL1	2775	ygcuky	cgcguu	2.069	0.0193
MBNL1	2777	ygcuky	cguugc	2.069	0.0193
MBNL1	2804	ygcuky	cgcguu	1.657	0.0488
MBNL1	2856	ygcuky	cacugc	2.275	0.0115
MBNL1	2878	ygcuky	uccugc	2.402	0.00815
MBNL1	2881	ygcuky	ugcagc	2.402	0.00815
MBNL1	2897	ygcuky	cgcauc	2.275	0.0115
MBNL1	3001	ygcuky	cccuuc	2.098	0.018
MBNL1	3021	ygcuky	cccugc	2.098	0.018
MSI1	257	uaguwrg	ugguaag	2	0.0227
MSI1	2667	uaguwrg	ugguugg	2.03	0.0212
NOVA1	729	ycay	ccac	2.75	0.00298
NOVA1	751	ycay	ccau	2.75	0.00298
NOVA1	1237	ycay	ucac	2.75	0.00298
NOVA1	1240	ycay	ccac	2.75	0.00298
NOVA1	1243	ycay	ccac	2.75	0.00298
NOVA1	2088	ycay	ccac	2.75	0.00298
NOVA1	2113	ycay	ccac	2.75	0.00298
NOVA1	2123	ycay	ccac	2.75	0.00298
NOVA1	2145	ycay	ccac	2.75	0.00298
NOVA1	2154	ycay	ccau	2.75	0.00298
NOVA1	3035	ycay	ccac	2.75	0.00298
NOVA1	3041	ycay	ucau	3.38	0.000362
NOVA1	3044	ycay	ucac	3.38	0.000362
PABPC1	2571	araaaam	cuaaaaa	2.206	0.0137
PABPC3	2564	raaaacm	uaaaacu	3.091	0.000997
PABPC3	2573	raaaacm	aaaaauc	3.068	0.00108
PABPC3	2574	raaaacm	aaaauca	2.739	0.00308
PABPC3	2579	raaaacm	caaaacu	3.091	0.000997
PABPC3	2643	raaaacm	uaaaacc	1.773	0.0381
PABPC4	2571	aaaaaar	cuaaaaa	2.073	0.0191
PABPC4	2572	aaaaaar	uaaaaau	2.082	0.0187
PABPC4	2573	aaaaaar	aaaaauc	2.173	0.0149
PABPC5	2572	agaaadu	uaaaaau	2.102	0.0178
PABPC5	2573	agaaadu	aaaaauc	2.068	0.0193
PABPN1	226	araaga	agaagg	2.796	0.00259
PABPN1	246	araaga	agaaga	2.75	0.00298
PABPN1	249	araaga	agagga	2.37	0.00889
PABPN1	790	araaga	agcaga	2.972	0.00148
PABPN1	795	araaga	agaaga	3.352	0.000401
PABPN1	798	araaga	agaagu	2.972	0.00148
PABPN1	801	araaga	aguaga	2.972	0.00148
PABPN1	2397	araaga	agaagc	1.917	0.0276
PABPN1	2410	araaga	aguaga	1.917	0.0276
PABPN1	2700	araaga	aaaaga	2.324	0.0101
PABPN1	2703	araaga	agagga	2.111	0.0174
PCBP1	185	ccwwhcc	ccagucc	1.909	0.0281
PCBP1	447	ccwwhcc	ccccucc	2.026	0.0214
PCBP1	452	ccwwhcc	ccguccc	2.156	0.0155
PCBP1	457	ccwwhcc	cccgucc	2.026	0.0214
PCBP1	598	ccwwhcc	ccccucc	3.026	0.00124
PCBP1	607	ccwwhcc	ccacccc	3.091	0.000997
PCBP1	611	ccwwhcc	cccagcc	3.104	0.000955
PCBP1	616	ccwwhcc	ccucccc	3.351	0.000403
PCBP1	622	ccwwhcc	ccccucc	3.143	0.000836
PCBP1	623	ccwwhcc	cccuccc	3.416	0.000318
PCBP1	624	ccwwhcc	ccucccc	3.364	0.000384
PCBP1	628	ccwwhcc	cccgucc	3.143	0.000836
PCBP1	629	ccwwhcc	ccguccc	3.39	0.000349
PCBP1	636	ccwwhcc	ccuucgc	3.052	0.00114
PCBP1	644	ccwwhcc	ccuuauc	3.221	0.000639
PCBP1	645	ccwwhcc	cuuaucc	3.117	0.000914
PCBP1	650	ccwwhcc	ccucccc	3.26	0.000557
PCBP1	656	ccwwhcc	ccggucc	2.844	0.00223
PCBP1	675	ccwwhcc	ccugccc	3.013	0.00129
PCBP1	696	ccwwhcc	ccugccc	2.195	0.0141
PCBP1	744	ccwwhcc	ccaagcc	2.831	0.00232
PCBP1	750	ccwwhcc	cccaucc	2.987	0.00141
PCBP1	751	ccwwhcc	ccauccc	3.065	0.00109
PCBP1	1254	ccwwhcc	ccagacc	1.922	0.0273
PCBP1	1582	ccwwhcc	ccucgcc	2.506	0.00611
PCBP1	1588	ccwwhcc	cccuucc	2.844	0.00223
PCBP1	1589	ccwwhcc	ccuuccc	2.974	0.00147
PCBP1	1643	ccwwhcc	ccucucc	3.442	0.000289
PCBP1	1648	ccwwhcc	ccucccc	3.299	0.000485
PCBP1	1651	ccwwhcc	ccccucc	3.091	0.000997
PCBP1	1667	ccwwhcc	ccucucc	3.442	0.000289
PCBP1	1739	ccwwhcc	ccccacc	2.818	0.00242
PCBP1	1749	ccwwhcc	ccuucuc	2.974	0.00147
PCBP1	1754	ccwwhcc	ucuuucc	3.312	0.000463
PCBP1	1755	ccwwhcc	cuuuccc	3.091	0.000997
PCBP1	1768	ccwwhcc	ccucucc	3.351	0.000403
PCBP1	1777	ccwwhcc	ccuucgc	2.792	0.00262
PCBP1	1862	ccwwhcc	ccuuccc	4.13	1.81e-05
PCBP1	1867	ccwwhcc	ccucucc	3.883	5.16e-05
PCBP1	1874	ccwwhcc	ccuggcc	3.571	0.000178
PCBP1	1879	ccwwhcc	ccucucc	3.935	4.16e-05
PCBP1	1884	ccwwhcc	ccuuccc	4.182	1.44e-05
PCBP1	1895	ccwwhcc	cccaccc	3.494	0.000238
PCBP1	1913	ccwwhcc	gcuugcc	2.675	0.00374
PCBP1	1918	ccwwhcc	ccucccc	2.896	0.00189
PCBP1	1921	ccwwhcc	ccccacc	2.442	0.0073
PCBP1	2083	ccwwhcc	cccgucc	2.714	0.00332
PCBP1	2102	ccwwhcc	cccagcc	3.052	0.00114
PCBP1	2103	ccwwhcc	ccagccc	3.052	0.00114
PCBP1	2108	ccwwhcc	cccgucc	3.078	0.00104
PCBP1	2113	ccwwhcc	ccacccc	3.026	0.00124
PCBP1	2116	ccwwhcc	ccccucc	3.065	0.00109
PCBP1	2117	ccwwhcc	cccuccc	3.299	0.000485
PCBP1	2118	ccwwhcc	ccucccc	3.247	0.000583
PCBP1	2154	ccwwhcc	ccauccc	3.273	0.000532
PCBP1	2174	ccwwhcc	ccacccc	2.987	0.00141
PCBP1	2179	ccwwhcc	ccagucc	3.13	0.000874
PCBP1	2184	ccwwhcc	cccgucc	2.649	0.00404
PCBP1	2292	ccwwhcc	cccagcc	2.364	0.00904
PCBP1	2293	ccwwhcc	ccagccc	2.364	0.00904
PCBP1	2297	ccwwhcc	cccgacc	2.364	0.00904
PCBP1	2298	ccwwhcc	ccgaccc	2.403	0.00813
PCBP1	2356	ccwwhcc	cccagcc	3.065	0.00109
PCBP1	2357	ccwwhcc	ccagccc	3.065	0.00109
PCBP1	2362	ccwwhcc	ccccucc	3.117	0.000914
PCBP1	2363	ccwwhcc	cccuccc	3.377	0.000366
PCBP1	2373	ccwwhcc	ccugucc	3.429	0.000303
PCBP1	2386	ccwwhcc	ccggucc	2.935	0.00167
PCBP1	2945	ccwwhcc	ccucucc	2.987	0.00141
PCBP1	2951	ccwwhcc	ccuagcc	2.974	0.00147
PCBP1	2964	ccwwhcc	ccccucc	2.662	0.00388
PCBP1	3001	ccwwhcc	cccuucc	3.39	0.000349
PCBP1	3002	ccwwhcc	ccuuccc	3.506	0.000227
PCBP1	3006	ccwwhcc	cccuccc	3.234	0.00061
PCBP1	3016	ccwwhcc	ucuugcc	2.857	0.00214
PCBP2	448	ccyycch	cccuccg	2.737	0.0031
PCBP2	452	ccyycch	ccguccc	2.862	0.0021
PCBP2	453	ccyycch	cgucccc	2.675	0.00374
PCBP2	485	ccyycch	cccugcc	1.838	0.033
PCBP2	486	ccyycch	ccugccu	1.863	0.0312
PCBP2	490	ccyycch	ccucucc	1.925	0.0271
PCBP2	595	ccyycch	gcucccc	3.175	0.000749
PCBP2	599	ccyycch	cccuccu	3.488	0.000243
PCBP2	603	ccyycch	ccugcca	3.312	0.000463
PCBP2	607	ccyycch	ccacccc	3.45	0.00028
PCBP2	616	ccyycch	ccucccc	3.938	4.11e-05
PCBP2	619	ccyycch	ccccccc	3.7	0.000108
PCBP2	623	ccyycch	cccuccc	3.888	5.05e-05
PCBP2	624	ccyycch	ccucccc	3.938	4.11e-05
PCBP2	629	ccyycch	ccguccc	3.688	0.000113
PCBP2	630	ccyycch	cgucccc	3.363	0.000385
PCBP2	636	ccyycch	ccuucgc	3.438	0.000293
PCBP2	649	ccyycch	uccuccc	3.225	0.00063
PCBP2	650	ccyycch	ccucccc	3.625	0.000144
PCBP2	675	ccyycch	ccugccc	3.325	0.000442
PCBP2	696	ccyycch	ccugccc	2.425	0.00765
PCBP2	1407	ccyycch	cccuccu	1.975	0.0241
PCBP2	1421	ccyycch	gcucccc	1.9	0.0287
PCBP2	1582	ccyycch	ccucgcc	2.787	0.00266
PCBP2	1588	ccyycch	cccuucc	2.812	0.00246
PCBP2	1589	ccyycch	ccuuccc	3.25	0.000577
PCBP2	1590	ccyycch	cuucccc	2.887	0.00194
PCBP2	1638	ccyycch	cgucccc	3.05	0.00114
PCBP2	1643	ccyycch	ccucucc	3.237	0.000604
PCBP2	1647	ccyycch	uccuccc	3.125	0.000889
PCBP2	1648	ccyycch	ccucccc	3.525	0.000212
PCBP2	1652	ccyycch	cccucca	3.275	0.000528
PCBP2	1667	ccyycch	ccucucc	3.225	0.00063
PCBP2	1668	ccyycch	cucuccc	3.175	0.000749
PCBP2	1749	ccyycch	ccuucuc	2.875	0.00202
PCBP2	1755	ccyycch	cuuuccc	3.112	0.000929
PCBP2	1768	ccyycch	ccucucc	2.937	0.00166
PCBP2	1777	ccyycch	ccuucgc	2.538	0.00557
PCBP2	1862	ccyycch	ccuuccc	4.075	2.3e-05
PCBP2	1867	ccyycch	ccucucc	3.55	0.000193
PCBP2	1868	ccyycch	cucuccc	3.5	0.000233
PCBP2	1869	ccyycch	ucucccc	3.5	0.000233
PCBP2	1879	ccyycch	ccucucc	3.563	0.000183
PCBP2	1884	ccyycch	ccuuccc	4.15	1.66e-05
PCBP2	1892	ccyycch	ccuccca	3.475	0.000255
PCBP2	1895	ccyycch	cccaccc	3.525	0.000212
PCBP2	1918	ccyycch	ccucccc	2.987	0.00141
PCBP2	2023	ccyycch	ucucccc	2.275	0.0115
PCBP2	2026	ccyycch	cccccca	2.2	0.0139
PCBP2	2074	ccyycch	ccuccca	2.013	0.0221
PCBP2	2113	ccyycch	ccacccc	3.188	0.000716
PCBP2	2117	ccyycch	cccuccc	3.538	0.000202
PCBP2	2118	ccyycch	ccucccc	3.575	0.000175
PCBP2	2154	ccyycch	ccauccc	3.05	0.00114
PCBP2	2155	ccyycch	caucccc	2.837	0.00228
PCBP2	2159	ccyycch	cccgccc	2.937	0.00166
PCBP2	2160	ccyycch	ccgcccc	2.987	0.00141
PCBP2	2174	ccyycch	ccacccc	2.987	0.00141
PCBP2	2363	ccyycch	cccuccc	3.4	0.000337
PCBP2	2364	ccyycch	ccucccg	3.188	0.000716
PCBP2	2367	ccyycch	cccgccc	3.175	0.000749
PCBP2	2368	ccyycch	ccgcccc	3.175	0.000749
PCBP2	2391	ccyycch	cccccca	2.612	0.0045
PCBP2	2945	ccyycch	ccucucc	2.95	0.00159
PCBP2	2946	ccyycch	cucuccc	2.9	0.00187
PCBP2	2956	ccyycch	cccuccg	2.925	0.00172
PCBP2	2960	ccyycch	ccgcccc	2.937	0.00166
PCBP2	2965	ccyycch	cccucca	2.975	0.00146
PCBP2	3001	ccyycch	cccuucc	3.275	0.000528
PCBP2	3002	ccyycch	ccuuccc	3.85	5.91e-05
PCBP2	3006	ccyycch	cccuccc	3.7	0.000108
PCBP2	3007	ccyycch	ccucccu	3.438	0.000293
PCBP3	1589	uuuycc	ccuucc	2.473	0.0067
PCBP3	1590	uuuycc	cuuccc	2.378	0.0087
PCBP3	1755	uuuycc	cuuucc	2.662	0.00388
PCBP3	1769	uuuycc	cucucc	2.243	0.0124
PCBP3	1862	uuuycc	ccuucc	3.041	0.00118
PCBP3	1863	uuuycc	cuuccc	2.892	0.00191
PCBP3	1868	uuuycc	cucucc	2.892	0.00191
PCBP3	1880	uuuycc	cucucc	2.892	0.00191
PCBP3	1884	uuuycc	ccuucc	3.041	0.00118
PCBP3	1885	uuuycc	cuuccc	2.892	0.00191
PCBP3	2995	uuuycc	uuuuuc	3.297	0.000489
PCBP3	2996	uuuycc	uuuucc	3.514	0.000221
PCBP3	3002	uuuycc	ccuucc	3.297	0.000489
PCBP3	3003	uuuycc	cuuccc	3.122	0.000898
PCBP3	3017	uuuycc	cuugcc	3.122	0.000898
PPRC1	1288	ssgcgcs	ccccgcg	3.179	0.000739
PPRC1	1290	ssgcgcs	ccgcgcc	3.385	0.000356
PPRC1	1297	ssgcgcs	gggcgcc	3.308	0.00047
PPRC1	1392	ssgcgcs	gcccgcc	2.269	0.0116
PPRC1	1402	ssgcgcs	aggcgcc	2.667	0.00383
PPRC1	2307	ssgcgcs	gggcgcc	2.474	0.00668
PPRC1	2309	ssgcgcs	gcgcccc	2.269	0.0116
PPRC1	2428	ssgcgcs	gcgcgcc	1.872	0.0306
PPRC1	2598	ssgcgcs	gggcgcc	3.333	0.00043
PPRC1	2614	ssgcgcs	ccacgcg	3.038	0.00119
PPRC1	2616	ssgcgcs	acgcgcg	3.372	0.000373
PPRC1	2618	ssgcgcs	gcgcgca	3.333	0.00043
PTBP1	292	cucucu	accucu	1.741	0.0408
PTBP1	294	cucucu	cucucc	2.098	0.018
PTBP1	304	cucucu	cucaca	1.732	0.0416
PTBP1	319	ucuu	gcuu	2.134	0.0164
PTBP1	332	ucuu	gcuu	2.098	0.018
PTBP1	335	ucuu	ucuu	2.652	0.004
PTBP1	339	ucuu	gcuu	2.098	0.018
PTBP1	341	ucuu	uuuu	2.134	0.0164
PTBP1	487	cucucu	cugccu	1.839	0.033
PTBP1	489	cucucu	gccucu	1.839	0.033
PTBP1	491	cucucu	cucucc	2.214	0.0134
PTBP1	502	cucucu	cccuuu	1.839	0.033
PTBP1	680	cucucu	cccccu	1.741	0.0408
PTBP1	701	cucucu	cccucu	2.116	0.0172
PTBP1	703	cucucu	cucuug	1.741	0.0408
PTBP1	753	cucucu	aucccu	2.384	0.00856
PTBP1	755	cucucu	cccuga	1.714	0.0433
PTBP1	773	cucucu	cauucu	2.429	0.00757
PTBP1	775	cucucu	uucucu	2.964	0.00152
PTBP1	777	cucucu	cucucu	3.304	0.000477
PTBP1	779	cucucu	cucugg	2.259	0.0119
PTBP1	1016	cucucu	cugucu	2.116	0.0172
PTBP1	1018	cucucu	gucuca	1.741	0.0408
PTBP1	1032	cucucu	cuggcu	1.741	0.0408
PTBP1	1115	cucucu	gucucu	2.473	0.0067
PTBP1	1117	cucucu	cucugu	2.571	0.00507
PTBP1	1140	cucucu	uccucu	2.062	0.0196
PTBP1	1142	cucucu	cucuga	1.821	0.0343
PTBP1	1317	cucucu	cccccg	2.027	0.0213
PTBP1	1328	cucucu	gguucu	2.045	0.0204
PTBP1	1330	cucucu	uucugc	2.045	0.0204
PTBP1	1332	cucucu	cugccc	2.045	0.0204
PTBP1	1334	cucucu	gccccu	2.045	0.0204
PTBP1	1336	cucucu	cccucu	3.464	0.000266
PTBP1	1338	cucucu	cucucu	4.027	2.82e-05
PTBP1	1340	cucucu	cucucu	4.027	2.82e-05
PTBP1	1342	cucucu	cucugu	3.464	0.000266
PTBP1	1344	cucucu	cugucc	2.768	0.00282
PTBP1	1346	cucucu	guccuu	2.045	0.0204
PTBP1	1348	cucucu	ccuuca	2.045	0.0204
PTBP1	1405	cucucu	cgcccu	1.929	0.0269
PTBP1	1407	cucucu	cccucc	1.929	0.0269
PTBP1	1415	cucucu	gucucc	1.92	0.0274
PTBP1	1420	cucucu	cgcucc	1.92	0.0274
PTBP1	1422	cucucu	cucccc	1.92	0.0274
PTBP1	1425	cucucu	cccucu	2.295	0.0109
PTBP1	1427	cucucu	cucuga	1.929	0.0269
PTBP1	1642	cucucu	cccucu	2.625	0.00433
PTBP1	1644	cucucu	cucucc	2.839	0.00226
PTBP1	1649	cucucu	cucccc	2.25	0.0122
PTBP1	1652	cucucu	cccucc	2.25	0.0122
PTBP1	1666	cucucu	gccucu	2.259	0.0119
PTBP1	1668	cucucu	cucucc	2.857	0.00214
PTBP1	1669	ucuu	ucuc	2.027	0.0213
PTBP1	1670	cucucu	cucccu	2.67	0.00379
PTBP1	1672	cucucu	cccucg	2.116	0.0172
PTBP1	1674	cucucu	cucgcg	2.116	0.0172
PTBP1	1687	cucucu	gccucu	2.107	0.0176
PTBP1	1689	cucucu	cucuuc	2.107	0.0176
PTBP1	1690	ucuu	ucuu	2.161	0.0153
PTBP1	1749	cucucu	ccuucu	2.196	0.014
PTBP1	1751	cucucu	uucucu	2.848	0.0022
PTBP1	1752	ucuu	ucuc	2.134	0.0164
PTBP1	1753	cucucu	cucuuu	2.848	0.0022
PTBP1	1754	ucuu	ucuu	2.688	0.00359
PTBP1	1755	cucucu	cuuucc	2.205	0.0137
PTBP1	1759	cucucu	cccccu	2.205	0.0137
PTBP1	1767	cucucu	uccucu	2.205	0.0137
PTBP1	1769	cucucu	cucucc	2.857	0.00214
PTBP1	1770	ucuu	ucuc	2.134	0.0164
PTBP1	1777	ucuu	ccuu	2.134	0.0164
PTBP1	1779	cucucu	uucgcu	1.92	0.0274
PTBP1	1781	cucucu	cgcucc	1.911	0.028
PTBP1	1786	cucucu	cacccu	1.911	0.028
PTBP1	1864	cucucu	uucccu	2.196	0.014
PTBP1	1866	cucucu	cccucu	2.848	0.0022
PTBP1	1868	cucucu	cucucc	2.857	0.00214
PTBP1	1870	cucucu	cucccc	2.205	0.0137
PTBP1	1878	cucucu	gccucu	2.205	0.0137
PTBP1	1880	cucucu	cucucc	2.857	0.00214
PTBP1	1882	cucucu	cuccuu	2.205	0.0137
PTBP1	1893	cucucu	cuccca	2.116	0.0172
PTBP1	1905	cucucu	cccccu	1.911	0.028
PTBP1	1975	cucucu	cccccu	1.884	0.0298
PTBP1	1990	cucucu	cagucu	1.884	0.0298
PTBP1	1992	cucucu	gucucu	2.259	0.0119
PTBP1	1994	cucucu	cucugc	1.884	0.0298
PTBP1	1996	cucucu	cugccu	1.911	0.028
PTBP1	2055	cucucu	cacugu	1.839	0.033
PTBP1	2057	cucucu	cugucu	2.214	0.0134
PTBP1	2059	cucucu	gucugu	1.839	0.033
PTBP1	2075	cucucu	cuccca	1.884	0.0298
PTBP1	2117	cucucu	cccucc	2.098	0.018
PTBP1	2119	cucucu	cucccc	2.098	0.018
PTBP1	2137	cucucu	cccucu	2.625	0.00433
PTBP1	2139	cucucu	cucugu	2.652	0.004
PTBP1	2141	cucucu	cugucc	2.107	0.0176
PTBP1	2164	cucucu	cccccu	1.884	0.0298
PTBP1	2509	cucucu	aucucu	1.652	0.0493
PTBP1	2662	cucucu	gucuau	1.741	0.0408
PTBP1	2685	cucucu	cuaucu	2.116	0.0172
PTBP1	2687	cucucu	aucuuu	1.741	0.0408
PTBP1	2688	ucuu	ucuu	2.161	0.0153
PTBP1	2938	ucuu	ucuu	2.446	0.00722
PTBP1	2941	ucuu	ucua	1.884	0.0298
PTBP1	2942	cucucu	cuaccu	2.107	0.0176
PTBP1	2944	cucucu	accucu	2.107	0.0176
PTBP1	2946	cucucu	cucucc	2.661	0.0039
PTBP1	2947	ucuu	ucuc	1.884	0.0298
PTBP1	2948	cucucu	cucccu	2.661	0.0039
PTBP1	2956	cucucu	cccucc	2.107	0.0176
PTBP1	2963	cucucu	cccccu	2.116	0.0172
PTBP1	2965	cucucu	cccucc	2.116	0.0172
PTBP1	2986	cucucu	guuucu	1.929	0.0269
PTBP1	2990	cucucu	cuaacu	1.929	0.0269
PTBP1	2993	ucuu	acuu	2.152	0.0157
PTBP1	2994	cucucu	cuuuuu	1.92	0.0274
PTBP1	2995	ucuu	uuuu	2.152	0.0157
PTBP1	2996	ucuu	uuuu	2.152	0.0157
PTBP1	3002	ucuu	ccuu	2.152	0.0157
PTBP1	3004	cucucu	uucccu	1.92	0.0274
PTBP1	3006	cucucu	cccucc	1.92	0.0274
PTBP1	3008	cucucu	cucccu	2.295	0.0109
PTBP1	3010	cucucu	cccucg	1.92	0.0274
PTBP1	3013	ucuu	ucgu	2.161	0.0153
PTBP1	3016	ucuu	ucuu	2.714	0.00332
PTBP1	3038	ucuu	ccuu	2.027	0.0213
PTBP1	3041	ucuu	ucau	1.884	0.0298
RALY	81	uuuuuub	auuuuuu	2.777	0.00274
RALY	82	uuuuuub	uuuuuuc	3	0.00135
RALY	83	uuuuuub	uuuuucu	2.768	0.00282
RALY	84	uuuuuub	uuuucug	2.812	0.00246
RBFOX1	407	wgcaugm	uucaugc	1.684	0.0461
RBM24	1059	wgwgugd	agucugg	1.766	0.0387
RBM24	2726	wgwgugd	ggagugg	2.571	0.00507
RBM24	2736	wgwgugd	uguuugu	2.442	0.0073
RBM24	2738	wgwgugd	uuuguga	2.61	0.00453
RBM28	789	gwguagd	gagcaga	2.708	0.00338
RBM28	794	gwguagd	gagaaga	2.708	0.00338
RBM28	800	gwguagd	aaguaga	2.847	0.00221
RBM38	366	kkguguk	cugggug	2.5	0.00621
RBM38	368	kkguguk	ggguggg	2.667	0.00383
RBM38	370	kkguguk	guggguu	2.538	0.00557
RBM38	2725	kkguguk	gggagug	2.513	0.00599
RBM38	2727	kkguguk	gaguggg	2.564	0.00517
RBM38	2735	kkguguk	uuguuug	2.538	0.00557
RBM38	2737	kkguguk	guuugug	2.692	0.00355
RBM4	1086	gcgcgss	gcccggg	1.681	0.0464
RBM4	1109	gcgcgss	gcccggg	1.681	0.0464
RBM4	1292	gcgcgss	gcgccgg	2.385	0.00854
RBM4	2350	gcgcgss	gcgaggc	2.033	0.021
RBM4	2676	gcgcgss	gcgcugc	1.989	0.0234
RBM41	326	wuacwuk	auacaug	3.025	0.00124
RBM41	337	wuacwuk	uugcuuu	2.235	0.0127
RBM6	111	hauccar	cacccag	2.31	0.0104
RBM6	2085	hauccar	cguccac	2.197	0.014
RBM6	2797	hauccar	aguccag	1.732	0.0416
RBM6	2815	hauccar	aagccag	2.775	0.00276
RBM8A	1107	rygcgcb	ucgcccg	2.568	0.00511
RBM8A	1132	rygcgcb	ccgggcg	2.581	0.00493
RBM8A	1288	rygcgcb	ccccgcg	3.068	0.00108
RBM8A	1290	rygcgcb	ccgcgcc	3.243	0.000591
RBM8A	1295	rygcgcb	ccgggcg	3.176	0.000747
RBM8A	1297	rygcgcb	gggcgcc	3.27	0.000538
RBM8A	1392	rygcgcb	gcccgcc	2.595	0.00473
RBM8A	1404	rygcgcb	gcgcccu	2.608	0.00455
RBM8A	1850	rygcgcb	ccgggcg	1.986	0.0235
RBM8A	2305	rygcgcb	ccgggcg	2.23	0.0129
RBM8A	2307	rygcgcb	gggcgcc	2.297	0.0108
RBM8A	2309	rygcgcb	gcgcccc	2.243	0.0124
RBM8A	2426	rygcgcb	augcgcg	2.986	0.00141
RBM8A	2428	rygcgcb	gcgcgcc	3.135	0.000859
RBM8A	2430	rygcgcb	gcgcccu	2.662	0.00388
RBM8A	2598	rygcgcb	gggcgcc	3.568	0.00018
RBM8A	2614	rygcgcb	ccacgcg	3.392	0.000347
RBM8A	2616	rygcgcb	acgcgcg	4.041	2.66e-05
RBM8A	2618	rygcgcb	gcgcgca	3.973	3.55e-05
RBMS1	308	kauauas	cauaaag	2.699	0.00348
RBMS1	323	kauauas	aguauac	2.562	0.0052
RBMS1	325	kauauas	uauacau	2.753	0.00295
RBMS3	306	hauaua	cacaua	2.302	0.0107
RBMS3	308	hauaua	cauaaa	2.438	0.00738
RBMS3	323	hauaua	aguaua	2.375	0.00877
RBMS3	325	hauaua	uauaca	2.562	0.0052
SAMD4A	915	gckgghm	gcagggc	1.778	0.0377
SAMD4A	931	gckgghm	gcuggcc	2.123	0.0169
SAMD4A	960	gckgghm	gccgguc	2.889	0.00193
SAMD4A	968	gckgghm	gcugggc	3.272	0.000534
SAMD4A	973	gckgghm	gcuggcc	3.383	0.000358
SAMD4A	1539	gckgghm	gccggag	1.852	0.032
SAMD4A	1939	gckgghm	gccggcc	2.84	0.00226
SAMD4A	1943	gckgghm	gccggag	2.617	0.00444
SART3	2571	araaaam	cuaaaaa	2.216	0.0133
SFPQ	2516	kurrukk	guaguga	2.444	0.00726
SFPQ	2519	kurrukk	gugauuu	2.204	0.0138
SNRNP70	1699	rwucaag	ccucaag	2.329	0.00993
SNRPA	116	wugcacr	aggcaca	2.507	0.00609
SRSF1	227	gragga	gaaggg	2.075	0.019
SRSF1	249	gragga	agagga	2.172	0.0149
SRSF1	252	gragga	ggaggu	2.215	0.0134
SRSF1	782	ugrwgvh	ugguaac	2.333	0.00982
SRSF1	871	crsmsgw	cacccga	3.379	0.000364
SRSF1	939	gragga	cgagga	2.108	0.0175
SRSF1	1065	gragga	ggaggc	1.989	0.0234
SRSF1	1098	gragga	ggaggg	2.355	0.00926
SRSF1	1272	crsmsgw	cagccga	2.389	0.00845
SRSF1	2514	ugrwgvh	ugguagu	1.944	0.0259
SRSF1	2517	ugrwgvh	uagugau	1.944	0.0259
SRSF1	2525	ugrwgvh	uggaccc	1.944	0.0259
SRSF1	2546	ugrwgvh	uagagcu	1.744	0.0406
SRSF10	2454	agagavm	agagcca	2.325	0.01
SRSF10	2475	agagavm	agaggca	2.277	0.0114
SRSF2	44	gryymcyr	ggcccccc	1.909	0.0281
SRSF2	45	gryymcyr	gccccccg	1.909	0.0281
SRSF2	246	ggagwd	agaaga	2.103	0.0177
SRSF2	251	ggagwd	aggagg	2.793	0.00261
SRSF2	331	ugcygyy	ugcuucu	1.859	0.0315
SRSF2	338	ugcygyy	ugcuuuu	1.859	0.0315
SRSF2	422	gryymcyr	guucccua	1.909	0.0281
SRSF2	429	gryymcyr	aguccccg	2.523	0.00582
SRSF2	444	gryymcyr	ggcccccu	2.523	0.00582
SRSF2	453	gryymcyr	cguccccg	1.909	0.0281
SRSF2	485	ugcygyy	cccugcc	2	0.0227
SRSF2	488	ugcygyy	ugccucu	2.535	0.00562
SRSF2	494	ugcygyy	uccuguu	2.535	0.00562
SRSF2	497	ugcygyy	uguuacc	2	0.0227
SRSF2	500	ugcygyy	uacccuu	2	0.0227
SRSF2	536	gryymcyr	gacgccug	2.523	0.00582
SRSF2	544	gryymcyr	ggccucua	2.523	0.00582
SRSF2	553	gryymcyr	ggcccucg	2.989	0.0014
SRSF2	561	gryymcyr	gguccccc	2.989	0.0014
SRSF2	570	gryymcyr	ggaccccg	2.523	0.00582
SRSF2	571	gryymcyr	gaccccgg	2.523	0.00582
SRSF2	588	ugcygyy	cccugcu	2.657	0.00394
SRSF2	591	ugcygyy	ugcugcu	3.697	0.000109
SRSF2	594	ugcygyy	ugcuccc	3.364	0.000384
SRSF2	597	ugcygyy	uccccuc	2.687	0.0036
SRSF2	602	ugcygyy	uccugcc	3.384	0.000357
SRSF2	605	ugcygyy	ugccacc	3.384	0.000357
SRSF2	614	ugcygyy	agccucc	2.707	0.00339
SRSF2	618	ugcygyy	ucccccc	2.293	0.0109
SRSF2	627	ugcygyy	ccccguc	2.192	0.0142
SRSF2	649	ugcygyy	uccuccc	1.929	0.0269
SRSF2	670	ugcygyy	ggccgcc	2.646	0.00407
SRSF2	674	ugcygyy	gccugcc	2.253	0.0121
SRSF2	677	ugcygyy	ugccccc	2.828	0.00234
SRSF2	685	ugcygyy	ugcaccc	2.202	0.0138
SRSF2	695	ugcygyy	accugcc	2.202	0.0138
SRSF2	698	ugcygyy	ugccccu	2.535	0.00562
SRSF2	790	ggagwd	agcaga	2.402	0.00815
SRSF2	795	ggagwd	agaaga	2.402	0.00815
SRSF2	801	ggagwd	aguaga	2.402	0.00815
SRSF2	869	gryymcyr	ggcacccg	1.909	0.0281
SRSF2	878	gryymcyr	ggucccag	1.909	0.0281
SRSF2	891	gryymcyr	ggucccuc	1.909	0.0281
SRSF2	919	gryymcyr	ggcccccc	1.909	0.0281
SRSF2	920	gryymcyr	gccccccg	2.523	0.00582
SRSF2	934	gryymcyr	ggccccga	2.523	0.00582
SRSF2	945	gryymcyr	ggcgcccg	1.909	0.0281
SRSF2	1011	ugcygyy	gccugcu	1.949	0.0256
SRSF2	1014	ugcygyy	ugcuguc	2.667	0.00383
SRSF2	1033	ugcygyy	uggcucc	2.172	0.0149
SRSF2	1036	ugcygyy	cuccgcc	2.172	0.0149
SRSF2	1176	gryymcyr	ggcccccc	2.523	0.00582
SRSF2	1177	gryymcyr	gcccccca	2.523	0.00582
SRSF2	1189	gryymcyr	gaccccag	2.523	0.00582
SRSF2	1197	gryymcyr	ggucucca	2.523	0.00582
SRSF2	1235	gryymcyr	gcucacca	2.523	0.00582
SRSF2	1238	gryymcyr	caccacca	2.523	0.00582
SRSF2	1248	gryymcyr	ggcccccc	2.523	0.00582
SRSF2	1249	gryymcyr	gcccccca	2.523	0.00582
SRSF2	1315	ugcygyy	agccccc	2.111	0.0174
SRSF2	1327	ugcygyy	ugguucu	2.111	0.0174
SRSF2	1330	ugcygyy	uucugcc	2.646	0.00407
SRSF2	1333	ugcygyy	ugccccu	2.646	0.00407
SRSF2	1342	ugcygyy	cucuguc	2	0.0227
SRSF2	1345	ugcygyy	uguccuu	2	0.0227
SRSF2	1392	ugcygyy	gcccgcc	1.646	0.0499
SRSF2	1395	ugcygyy	cgccucc	1.667	0.0478
SRSF2	1402	ugcygyy	aggcgcc	1.677	0.0468
SRSF2	1405	ugcygyy	cgcccuc	1.677	0.0468
SRSF2	1410	ugcygyy	uccuggu	1.677	0.0468
SRSF2	1413	ugcygyy	uggucuc	1.677	0.0468
SRSF2	1417	ugcygyy	cuccgcu	1.677	0.0468
SRSF2	1420	ugcygyy	cgcuccc	1.667	0.0478
SRSF2	1423	ugcygyy	uccccuc	1.646	0.0499
SRSF2	1526	gryymcyr	ggguccca	2.523	0.00582
SRSF2	1527	gryymcyr	ggucccag	2.523	0.00582
SRSF2	1546	gryymcyr	ggaccccg	2.841	0.00225
SRSF2	1547	gryymcyr	gaccccgg	2.841	0.00225
SRSF2	1565	gryymcyr	ggccccag	2.523	0.00582
SRSF2	1817	gryymcyr	guccacca	2.523	0.00582
SRSF2	1837	gryymcyr	ggaccccg	1.909	0.0281
SRSF2	1838	gryymcyr	gaccccgg	1.909	0.0281
SRSF2	1860	ugcygyy	cgccuuc	1.646	0.0499
SRSF2	1864	ugcygyy	uucccuc	2.03	0.0212
SRSF2	1865	ugcygyy	ucccucu	2.03	0.0212
SRSF2	1876	ugcygyy	uggccuc	2.03	0.0212
SRSF2	1877	ugcygyy	ggccucu	2.03	0.0212
SRSF2	1883	ugcygyy	uccuucc	2.03	0.0212
SRSF2	1887	ugcygyy	ucccgcc	2.384	0.00856
SRSF2	1890	ugcygyy	cgccucc	2.01	0.0222
SRSF2	1894	ugcygyy	ucccacc	2.192	0.0142
SRSF2	1903	ugcygyy	agccccc	2.111	0.0174
SRSF2	1916	ugcygyy	ugccucc	1.949	0.0256
SRSF2	1957	ugcygyy	ggcggcc	1.929	0.0269
SRSF2	1964	ugcygyy	cgguguc	2.111	0.0174
SRSF2	1973	ugcygyy	uuccccc	2.283	0.0112
SRSF2	1974	ugcygyy	ucccccu	2.283	0.0112
SRSF2	1980	ugcygyy	ugcagcc	2.909	0.00181
SRSF2	1983	ugcygyy	agccgcc	2.889	0.00193
SRSF2	1994	ugcygyy	cucugcc	2.283	0.0112
SRSF2	1997	ugcygyy	ugccucc	2.929	0.0017
SRSF2	2010	ugcygyy	gggcgcc	1.929	0.0269
SRSF2	2017	ugcygyy	agcuuuu	1.98	0.0239
SRSF2	2022	ugcygyy	uucuccc	1.98	0.0239
SRSF2	2158	ugcygyy	ccccgcc	1.929	0.0269
SRSF2	2161	ugcygyy	cgccccc	1.818	0.0345
SRSF2	2183	ugcygyy	ucccguc	1.949	0.0256
SRSF2	2207	gryymcyr	gacccuug	2.886	0.00195
SRSF2	2220	gryymcyr	ggcucccc	2.886	0.00195
SRSF2	2221	gryymcyr	gcucccca	2.886	0.00195
SRSF2	2231	gryymcyr	gacuccca	3.239	0.0006
SRSF2	2244	ugcygyy	gccugcc	1.98	0.0239
SRSF2	2247	ugcygyy	ugccucg	1.818	0.0345
SRSF2	2257	ugcygyy	aggugcc	2.162	0.0153
SRSF2	2260	ugcygyy	ugccucc	2.707	0.00339
SRSF2	2269	ugcygyy	agccccu	2.202	0.0138
SRSF2	2275	ugcygyy	uuuugcc	2.162	0.0153
SRSF2	2278	ugcygyy	ugccccc	2.707	0.00339
SRSF2	2286	ugcygyy	uggcggc	1.98	0.0239
SRSF2	2287	ugcygyy	ggcggcc	1.98	0.0239
SRSF2	2359	ugcygyy	agccccc	1.929	0.0269
SRSF2	2366	ugcygyy	ucccgcc	2.343	0.00956
SRSF2	2369	ugcygyy	cgccccu	1.98	0.0239
SRSF2	2372	ugcygyy	cccuguc	1.98	0.0239
SRSF2	2376	gryymcyr	guccacug	2.523	0.00582
SRSF2	2379	ugcygyy	cacugcc	2.01	0.0222
SRSF2	2382	ugcygyy	ugccccg	2.01	0.0222
SRSF2	2388	gryymcyr	gguccccc	2.523	0.00582
SRSF2	2390	ugcygyy	ucccccc	1.98	0.0239
SRSF2	2400	gryymcyr	agccccca	1.909	0.0281
SRSF2	2672	ugcygyy	ggcugcg	2.222	0.0131
SRSF2	2677	ugcygyy	cgcugcu	2.848	0.0022
SRSF2	2680	ugcygyy	ugcugcu	3.212	0.000659
SRSF2	2683	ugcygyy	ugcuauc	2.848	0.0022
SRSF2	2723	ggagwd	agggga	2.057	0.0198
SRSF2	2725	ggagwd	gggagu	2.103	0.0177
SRSF2	2856	ugcygyy	cacugcc	2	0.0227
SRSF2	2859	ugcygyy	ugccccu	2.646	0.00407
SRSF2	2875	ugcygyy	ugguccu	2.162	0.0153
SRSF2	2878	ugcygyy	uccugca	2.162	0.0153
SRSF2	2881	ugcygyy	ugcagcu	2.707	0.00339
SRSF2	2884	ugcygyy	agcuauu	2.111	0.0174
SRSF2	2890	ugcygyy	uucuggu	1.818	0.0345
SRSF2	3005	ugcygyy	ucccucc	1.646	0.0499
SRSF2	3016	ugcygyy	ucuugcc	1.667	0.0478
SRSF2	3019	ugcygyy	ugcccug	1.667	0.0478
SRSF2	3024	ugcygyy	ugcgccu	1.677	0.0468
SRSF2	3030	ugcygyy	uggggcc	1.677	0.0468
SRSF2	3033	ugcygyy	ggccacc	1.677	0.0468
SRSF2	3045	ugcygyy	caccguc	1.667	0.0478
SRSF3	26	cuckucy	cuggacc	1.67	0.0475
SRSF3	35	cuckucy	cccggcc	1.68	0.0465
SRSF3	83	cuckucy	uuuuucu	1.85	0.0322
SRSF3	84	wcwwc	uuuuc	1.882	0.0299
SRSF3	86	cuckucy	uucugcu	1.86	0.0314
SRSF3	87	wcwwc	ucugc	1.912	0.0279
SRSF3	97	wcwwc	ccaac	1.912	0.0279
SRSF3	102	wcwwc	acucc	2.402	0.00815
SRSF3	103	cuckucy	cuccacc	1.85	0.0322
SRSF3	104	wcwwc	uccac	2.402	0.00815
SRSF3	107	wcwwc	accac	2.412	0.00793
SRSF3	110	wcwwc	acacc	2.402	0.00815
SRSF3	124	wcwwc	acuac	2.794	0.0026
SRSF3	131	wcwwc	acacc	1.941	0.0261
SRSF3	138	cuckucy	cccgucu	2.4	0.0082
SRSF3	154	cuckucy	cucggac	2.04	0.0207
SRSF3	180	cuckucy	gucgccc	1.67	0.0475
SRSF3	185	cuckucy	ccagucc	1.67	0.0475
SRSF3	217	cuckucy	cgagucc	2.04	0.0207
SRSF3	235	cuckucy	cucgucc	2.76	0.00289
SRSF3	292	wcwwc	accuc	1.696	0.0449
SRSF3	307	wcwwc	acaua	1.824	0.0341
SRSF3	325	wcwwc	uauac	1.824	0.0341
SRSF3	328	wcwwc	acaug	1.824	0.0341
SRSF3	331	cuckucy	ugcuucu	1.78	0.0375
SRSF3	332	wcwwc	gcuuc	1.824	0.0341
SRSF3	334	cuckucy	uucuugc	1.78	0.0375
SRSF3	335	wcwwc	ucuug	1.696	0.0449
SRSF3	340	cuckucy	cuuuuca	2.27	0.0116
SRSF3	341	wcwwc	uuuuc	1.696	0.0449
SRSF3	361	cuckucy	cuagucu	2.36	0.00914
SRSF3	386	wcwwc	ucaag	1.696	0.0449
SRSF3	393	wcwwc	gcauc	1.824	0.0341
SRSF3	396	wcwwc	ucagc	1.882	0.0299
SRSF3	405	wcwwc	gcuuc	1.882	0.0299
SRSF3	408	wcwwc	ucaug	1.882	0.0299
SRSF3	413	cuckucy	cccuccu	2.31	0.0104
SRSF3	415	cuckucy	cuccuca	2.31	0.0104
SRSF3	416	wcwwc	uccuc	1.882	0.0299
SRSF3	420	cuckucy	caguucc	2.31	0.0104
SRSF3	421	wcwwc	aguuc	1.824	0.0341
SRSF3	425	cuckucy	cccuagu	1.66	0.0485
SRSF3	427	cuckucy	cuagucc	2.73	0.00317
SRSF3	433	cuckucy	cccgggc	1.86	0.0314
SRSF3	434	cuckucy	ccgggcu	1.86	0.0314
SRSF3	437	cuckucy	ggcuuca	1.86	0.0314
SRSF3	442	cuckucy	caggccc	1.85	0.0322
SRSF3	447	cuckucy	ccccucc	2.53	0.0057
SRSF3	448	cuckucy	cccuccg	1.84	0.0329
SRSF3	450	cuckucy	cuccguc	1.84	0.0329
SRSF3	451	cuckucy	uccgucc	2.53	0.0057
SRSF3	452	cuckucy	ccguccc	1.84	0.0329
SRSF3	457	cuckucy	cccgucc	2.67	0.00379
SRSF3	460	cuckucy	guccucc	2.36	0.00914
SRSF3	472	cuckucy	cccgggc	1.86	0.0314
SRSF3	473	cuckucy	ccgggcu	1.86	0.0314
SRSF3	476	cuckucy	ggcuuca	1.86	0.0314
SRSF3	481	cuckucy	caggccc	1.86	0.0314
SRSF3	485	cuckucy	cccugcc	2.38	0.00866
SRSF3	486	cuckucy	ccugccu	1.66	0.0485
SRSF3	488	cuckucy	ugccucu	1.66	0.0485
SRSF3	490	cuckucy	ccucucc	1.66	0.0485
SRSF3	491	cuckucy	cucuccu	2.71	0.00336
SRSF3	492	wcwwc	ucucc	1.696	0.0449
SRSF3	493	cuckucy	cuccugu	2.36	0.00914
SRSF3	496	cuckucy	cuguuac	2.36	0.00914
SRSF3	502	cuckucy	cccuuuu	2.36	0.00914
SRSF3	504	cuckucy	cuuuuag	1.66	0.0485
SRSF3	509	wcwwc	agaac	1.696	0.0449
SRSF3	512	wcwwc	accac	1.696	0.0449
SRSF3	515	wcwwc	acagc	1.696	0.0449
SRSF3	526	wcwwc	acaug	1.696	0.0449
SRSF3	541	cuckucy	cugggcc	1.86	0.0314
SRSF3	557	cuckucy	cucgggu	2	0.0227
SRSF3	559	cuckucy	cgggucc	2	0.0227
SRSF3	568	cuckucy	cuggacc	2.02	0.0217
SRSF3	574	cuckucy	cccggcc	2.04	0.0207
SRSF3	588	cuckucy	cccugcu	2.04	0.0207
SRSF3	593	cuckucy	cugcucc	2.04	0.0207
SRSF3	596	cuckucy	cuccccu	2.04	0.0207
SRSF3	598	cuckucy	ccccucc	2.04	0.0207
SRSF3	599	cuckucy	cccuccu	2.04	0.0207
SRSF3	601	cuckucy	cuccugc	2.04	0.0207
SRSF3	611	cuckucy	cccagcc	1.69	0.0455
SRSF3	612	cuckucy	ccagccu	1.69	0.0455
SRSF3	614	cuckucy	agccucc	1.69	0.0455
SRSF3	615	cuckucy	gccuccc	1.69	0.0455
SRSF3	617	cuckucy	cuccccc	2.4	0.0082
SRSF3	619	cuckucy	ccccccc	1.69	0.0455
SRSF3	620	cuckucy	ccccccu	1.69	0.0455
SRSF3	622	cuckucy	ccccucc	2.4	0.0082
SRSF3	623	cuckucy	cccuccc	2.4	0.0082
SRSF3	625	cuckucy	cuccccg	1.68	0.0465
SRSF3	628	cuckucy	cccgucc	2.75	0.00298
SRSF3	629	cuckucy	ccguccc	1.68	0.0465
SRSF3	631	cuckucy	guccccc	1.69	0.0455
SRSF3	634	cuckucy	ccccuuc	1.69	0.0455
SRSF3	635	cuckucy	cccuucg	2.4	0.0082
SRSF3	637	cuckucy	cuucgcu	1.69	0.0455
SRSF3	638	cuckucy	uucgcuc	1.69	0.0455
SRSF3	640	cuckucy	cgcuccu	2.4	0.0082
SRSF3	642	cuckucy	cuccuua	1.69	0.0455
SRSF3	643	cuckucy	uccuuau	1.68	0.0465
SRSF3	645	cuckucy	cuuaucc	2.4	0.0082
SRSF3	646	cuckucy	uuauccu	1.68	0.0465
SRSF3	648	cuckucy	auccucc	2.39	0.00842
SRSF3	649	cuckucy	uccuccc	1.68	0.0465
SRSF3	651	cuckucy	cuccccc	2.39	0.00842
SRSF3	656	cuckucy	ccggucc	2.02	0.0217
SRSF3	700	cuckucy	ccccucu	1.86	0.0314
SRSF3	703	cuckucy	cucuugg	1.86	0.0314
SRSF3	705	cuckucy	cuuggcc	1.86	0.0314
SRSF3	739	cuckucy	cccggcc	1.66	0.0485
SRSF3	750	cuckucy	cccaucc	1.85	0.0322
SRSF3	772	cuckucy	ccauucu	1.85	0.0322
SRSF3	964	cuckucy	gucggcu	1.84	0.0329
SRSF3	969	cuckucy	cugggcu	1.85	0.0322
SRSF3	985	cuckucy	cgggucu	1.86	0.0314
SRSF3	1106	cuckucy	aucgccc	1.91	0.0281
SRSF3	1112	cuckucy	cgggucu	1.82	0.0344
SRSF3	1117	cuckucy	cucuguu	1.94	0.0262
SRSF3	1139	cuckucy	auccucu	1.68	0.0465
SRSF3	1173	cuckucy	cucggcc	2.04	0.0207
SRSF3	1216	wcwwc	gcauc	1.696	0.0449
SRSF3	1219	wcwwc	ucucc	1.824	0.0341
SRSF3	1237	wcwwc	ucacc	1.696	0.0449
SRSF3	1239	wcwwc	accac	1.696	0.0449
SRSF3	1261	cuckucy	cgggucu	2.04	0.0207
SRSF3	1266	cuckucy	cucggcc	2.39	0.00842
SRSF3	1300	cuckucy	cgccucc	1.68	0.0465
SRSF3	1303	cuckucy	cuccucg	1.69	0.0455
SRSF3	1330	cuckucy	uucugcc	2	0.0227
SRSF3	1335	cuckucy	ccccucu	2	0.0227
SRSF3	1338	cuckucy	cucucuc	2	0.0227
SRSF3	1342	cuckucy	cucuguc	2	0.0227
SRSF3	1344	cuckucy	cuguccu	2.02	0.0217
SRSF3	1368	cuckucy	cucgggc	1.94	0.0262
SRSF3	1387	cuckucy	cucgggc	2.37	0.00889
SRSF3	1389	cuckucy	cgggccc	1.67	0.0475
SRSF3	1393	cuckucy	cccgccu	2.39	0.00842
SRSF3	1395	cuckucy	cgccucc	2.39	0.00842
SRSF3	1403	cuckucy	ggcgccc	1.68	0.0465
SRSF3	1406	cuckucy	gcccucc	1.68	0.0465
SRSF3	1407	cuckucy	cccuccu	2.4	0.0082
SRSF3	1409	cuckucy	cuccugg	1.68	0.0465
SRSF3	1412	cuckucy	cuggucu	2.75	0.00298
SRSF3	1415	cuckucy	gucuccg	1.68	0.0465
SRSF3	1417	cuckucy	cuccgcu	2.39	0.00842
SRSF3	1419	cuckucy	ccgcucc	1.68	0.0465
SRSF3	1420	cuckucy	cgcuccc	2.39	0.00842
SRSF3	1422	cuckucy	cuccccu	2.38	0.00866
SRSF3	1424	cuckucy	ccccucu	2.38	0.00866
SRSF3	1427	cuckucy	cucugag	1.67	0.0475
SRSF3	1429	cuckucy	cugagcc	1.67	0.0475
SRSF3	1435	cuckucy	cccguua	1.66	0.0485
SRSF3	1576	cuckucy	ccgguuc	1.77	0.0384
SRSF3	1577	cuckucy	cgguucc	2.4	0.0082
SRSF3	1580	cuckucy	uuccucg	1.77	0.0384
SRSF3	1583	cuckucy	cucgccc	2.94	0.00164
SRSF3	1585	cuckucy	cgccccu	1.77	0.0384
SRSF3	1587	cuckucy	ccccuuc	1.77	0.0384
SRSF3	1588	cuckucy	cccuucc	2.94	0.00164
SRSF3	1589	cuckucy	ccuuccc	1.77	0.0384
SRSF3	1590	cuckucy	cuucccc	1.77	0.0384
SRSF3	1594	cuckucy	cccgggc	1.77	0.0384
SRSF3	1595	cuckucy	ccgggcu	1.77	0.0384
SRSF3	1598	cuckucy	ggcuuca	1.77	0.0384
SRSF3	1633	cuckucy	cuaggcg	1.85	0.0322
SRSF3	1636	cuckucy	ggcgucc	2.56	0.00523
SRSF3	1639	cuckucy	guccccu	1.85	0.0322
SRSF3	1641	cuckucy	ccccucu	2.56	0.00523
SRSF3	1642	cuckucy	cccucuc	1.85	0.0322
SRSF3	1643	cuckucy	ccucucc	1.95	0.0256
SRSF3	1644	cuckucy	cucuccu	3.28	0.000519
SRSF3	1646	cuckucy	cuccucc	3.28	0.000519
SRSF3	1647	cuckucy	uccuccc	1.95	0.0256
SRSF3	1649	cuckucy	cuccccu	2.66	0.00391
SRSF3	1651	cuckucy	ccccucc	2.66	0.00391
SRSF3	1652	cuckucy	cccucca	1.95	0.0256
SRSF3	1656	cuckucy	ccaggcc	1.95	0.0256
SRSF3	1657	cuckucy	caggccc	1.95	0.0256
SRSF3	1661	cuckucy	cccgagc	1.95	0.0256
SRSF3	1663	cuckucy	cgagccu	1.94	0.0262
SRSF3	1665	cuckucy	agccucu	1.99	0.0233
SRSF3	1667	cuckucy	ccucucc	1.99	0.0233
SRSF3	1668	cuckucy	cucuccc	3.36	0.00039
SRSF3	1669	wcwwc	ucucc	1.941	0.0261
SRSF3	1670	cuckucy	cucccuc	1.93	0.0268
SRSF3	1672	cuckucy	cccucgc	1.82	0.0344
SRSF3	1674	cuckucy	cucgcgg	1.82	0.0344
SRSF3	1686	cuckucy	ggccucu	1.82	0.0344
SRSF3	1689	cuckucy	cucuucg	3.02	0.00126
SRSF3	1690	wcwwc	ucuuc	1.941	0.0261
SRSF3	1692	cuckucy	uucgagc	1.82	0.0344
SRSF3	1702	cuckucy	caagucc	2.22	0.0132
SRSF3	1707	cuckucy	ccagucc	2.22	0.0132
SRSF3	1731	cuckucy	cccggau	1.84	0.0329
SRSF3	1733	cuckucy	cggaucc	1.82	0.0344
SRSF3	1736	cuckucy	auccccc	1.84	0.0329
SRSF3	1739	cuckucy	ccccacc	1.85	0.0322
SRSF3	1743	cuckucy	accggcc	1.95	0.0256
SRSF3	1744	cuckucy	ccggccc	1.95	0.0256
SRSF3	1748	cuckucy	cccuucu	3.29	0.000501
SRSF3	1749	wcwwc	ccuuc	1.882	0.0299
SRSF3	1750	cuckucy	cuucucu	2.66	0.00391
SRSF3	1751	cuckucy	uucucuu	1.95	0.0256
SRSF3	1753	cuckucy	cucuuuc	3.29	0.000501
SRSF3	1754	cuckucy	ucuuucc	1.95	0.0256
SRSF3	1755	cuckucy	cuuuccc	2.66	0.00391
SRSF3	1757	cuckucy	uuccccc	1.95	0.0256
SRSF3	1760	cuckucy	ccccuac	1.95	0.0256
SRSF3	1761	cuckucy	cccuacu	2.67	0.00379
SRSF3	1762	wcwwc	ccuac	1.922	0.0273
SRSF3	1763	cuckucy	cuacucc	2.67	0.00379
SRSF3	1764	cuckucy	uacuccu	1.95	0.0256
SRSF3	1765	wcwwc	acucc	1.922	0.0273
SRSF3	1766	cuckucy	cuccucu	3.29	0.000501
SRSF3	1767	wcwwc	uccuc	1.922	0.0273
SRSF3	1768	cuckucy	ccucucc	1.95	0.0256
SRSF3	1769	cuckucy	cucucca	2.67	0.00379
SRSF3	1770	wcwwc	ucucc	1.922	0.0273
SRSF3	1771	cuckucy	cuccaac	1.95	0.0256
SRSF3	1773	wcwwc	ccaac	1.922	0.0273
SRSF3	1776	cuckucy	accuucg	1.86	0.0314
SRSF3	1777	wcwwc	ccuuc	1.922	0.0273
SRSF3	1778	cuckucy	cuucgcu	1.86	0.0314
SRSF3	1779	cuckucy	uucgcuc	1.68	0.0465
SRSF3	1781	cuckucy	cgcucca	1.68	0.0465
SRSF3	1783	cuckucy	cuccacc	2.39	0.00842
SRSF3	1784	wcwwc	uccac	1.912	0.0279
SRSF3	1790	cuckucy	cuagacc	2.39	0.00842
SRSF3	1799	cuckucy	agcuucu	2	0.0227
SRSF3	1804	cuckucy	cuggccu	2	0.0227
SRSF3	1814	cuckucy	cgggucc	1.95	0.0256
SRSF3	1855	cuckucy	cgagucg	1.85	0.0322
SRSF3	1858	cuckucy	gucgccu	2.57	0.00508
SRSF3	1860	cuckucy	cgccuuc	1.86	0.0314
SRSF3	1861	cuckucy	gccuucc	2.57	0.00508
SRSF3	1862	cuckucy	ccuuccc	1.86	0.0314
SRSF3	1863	cuckucy	cuucccu	1.86	0.0314
SRSF3	1865	cuckucy	ucccucu	1.86	0.0314
SRSF3	1866	cuckucy	cccucuc	1.86	0.0314
SRSF3	1867	cuckucy	ccucucc	1.86	0.0314
SRSF3	1868	cuckucy	cucuccc	3.11	0.000935
SRSF3	1870	cuckucy	cuccccu	2.58	0.00494
SRSF3	1873	cuckucy	cccuggc	1.86	0.0314
SRSF3	1874	cuckucy	ccuggcc	1.86	0.0314
SRSF3	1875	cuckucy	cuggccu	2.58	0.00494
SRSF3	1877	cuckucy	ggccucu	1.86	0.0314
SRSF3	1879	cuckucy	ccucucc	1.86	0.0314
SRSF3	1880	cuckucy	cucuccu	3.11	0.000935
SRSF3	1882	cuckucy	cuccuuc	2.58	0.00494
SRSF3	1883	cuckucy	uccuucc	2.58	0.00494
SRSF3	1884	cuckucy	ccuuccc	1.86	0.0314
SRSF3	1888	cuckucy	cccgccu	2.58	0.00494
SRSF3	1890	cuckucy	cgccucc	2.58	0.00494
SRSF3	1891	cuckucy	gccuccc	1.86	0.0314
SRSF3	1893	cuckucy	cucccac	1.86	0.0314
SRSF3	1895	cuckucy	cccaccc	1.68	0.0465
SRSF3	1899	cuckucy	cccgagc	1.68	0.0465
SRSF3	1901	cuckucy	cgagccc	1.68	0.0465
SRSF3	1909	cuckucy	cucagcu	2	0.0227
SRSF3	1914	cuckucy	cuugccu	1.95	0.0256
SRSF3	1927	cuckucy	cgggucc	1.86	0.0314
SRSF3	1970	cuckucy	caguucc	2.22	0.0132
SRSF3	1989	cuckucy	ccagucu	2.2	0.0139
SRSF3	1994	cuckucy	cucugcc	3.02	0.00126
SRSF3	1997	cuckucy	ugccucc	1.82	0.0344
SRSF3	2017	cuckucy	agcuuuu	1.81	0.0351
SRSF3	2019	cuckucy	cuuuucu	3.02	0.00126
SRSF3	2022	cuckucy	uucuccc	2.31	0.0104
SRSF3	2024	cuckucy	cuccccc	2.31	0.0104
SRSF3	2047	cuckucy	cuccugu	1.86	0.0314
SRSF3	2079	cuckucy	cacgccc	2.22	0.0132
SRSF3	2083	cuckucy	cccgucc	3.02	0.00126
SRSF3	2089	cuckucy	cacggcu	2.49	0.00639
SRSF3	2091	cuckucy	cggcucc	1.84	0.0329
SRSF3	2092	cuckucy	ggcuccc	1.85	0.0322
SRSF3	2097	cuckucy	ccaggcc	1.85	0.0322
SRSF3	2098	cuckucy	caggccc	1.85	0.0322
SRSF3	2102	cuckucy	cccagcc	1.85	0.0322
SRSF3	2103	cuckucy	ccagccc	1.85	0.0322
SRSF3	2108	cuckucy	cccgucc	3.07	0.00107
SRSF3	2114	cuckucy	caccccu	1.66	0.0485
SRSF3	2116	cuckucy	ccccucc	2.31	0.0104
SRSF3	2117	cuckucy	cccuccc	2.31	0.0104
SRSF3	2139	cuckucy	cucuguc	1.95	0.0256
SRSF3	2159	cuckucy	cccgccc	2.31	0.0104
SRSF3	2179	cuckucy	ccagucc	2.22	0.0132
SRSF3	2184	cuckucy	cccgucc	2.58	0.00494
SRSF3	2250	cuckucy	cucgagu	1.86	0.0314
SRSF3	2272	cuckucy	cccuuuu	1.95	0.0256
SRSF3	2274	cuckucy	cuuuugc	1.95	0.0256
SRSF3	2297	cuckucy	cccgacc	1.95	0.0256
SRSF3	2321	cuckucy	uuugucc	1.66	0.0485
SRSF3	2362	cuckucy	ccccucc	2.02	0.0217
SRSF3	2363	cuckucy	cccuccc	2.02	0.0217
SRSF3	2367	cuckucy	cccgccc	2.02	0.0217
SRSF3	2373	cuckucy	ccugucc	2.02	0.0217
SRSF3	2379	cuckucy	cacugcc	2.02	0.0217
SRSF3	2386	cuckucy	ccggucc	2.02	0.0217
SRSF3	2560	wcwwc	acuuu	1.912	0.0279
SRSF3	2565	wcwwc	aaaac	1.912	0.0279
SRSF3	2570	wcwwc	ucuaa	1.882	0.0299
SRSF3	2575	wcwwc	aaauc	1.882	0.0299
SRSF3	2578	wcwwc	ucaaa	1.882	0.0299
SRSF3	2580	wcwwc	aaaac	1.882	0.0299
SRSF3	2583	wcwwc	acuuu	1.882	0.0299
SRSF3	2659	cuckucy	cgggucu	1.85	0.0322
SRSF3	2677	cuckucy	cgcugcu	1.68	0.0465
SRSF3	2782	cuckucy	cuaggcc	1.86	0.0314
SRSF3	2789	cuckucy	accuucu	1.86	0.0314
SRSF3	2804	cuckucy	cgcguuu	1.84	0.0329
SRSF3	2838	wcwwc	aguuc	1.696	0.0449
SRSF3	2841	wcwwc	ucuag	1.696	0.0449
SRSF3	2856	cuckucy	cacugcc	1.93	0.0268
SRSF3	2864	cuckucy	cugguau	1.93	0.0268
SRSF3	2874	cuckucy	guggucc	2	0.0227
SRSF3	2886	cuckucy	cuauuuc	1.95	0.0256
SRSF3	2892	cuckucy	cuggucg	1.85	0.0322
SRSF3	2916	wcwwc	uccac	2.431	0.00753
SRSF3	2921	wcwwc	acaaa	2.559	0.00525
SRSF3	2934	cuckucy	ggggucu	1.84	0.0329
SRSF3	2937	cuckucy	gucuucu	3.07	0.00107
SRSF3	2938	wcwwc	ucuuc	3.294	0.000494
SRSF3	2939	cuckucy	cuucuac	1.85	0.0322
SRSF3	2940	cuckucy	uucuacc	2.56	0.00523
SRSF3	2941	wcwwc	ucuac	3.294	0.000494
SRSF3	2943	cuckucy	uaccucu	1.85	0.0322
SRSF3	2944	wcwwc	accuc	2.431	0.00753
SRSF3	2945	cuckucy	ccucucc	1.85	0.0322
SRSF3	2946	cuckucy	cucuccc	3.09	0.001
SRSF3	2947	wcwwc	ucucc	2.186	0.0144
SRSF3	2950	cuckucy	cccuagc	1.85	0.0322
SRSF3	2952	cuckucy	cuagccc	2.57	0.00508
SRSF3	2955	cuckucy	gcccucc	1.86	0.0314
SRSF3	2956	cuckucy	cccuccg	1.86	0.0314
SRSF3	2958	cuckucy	cuccgcc	2.57	0.00508
SRSF3	2959	cuckucy	uccgccc	1.86	0.0314
SRSF3	2961	cuckucy	cgccccc	1.86	0.0314
SRSF3	2964	cuckucy	ccccucc	2.38	0.00866
SRSF3	2965	cuckucy	cccucca	1.67	0.0475
SRSF3	2976	cuckucy	cucgggc	2.39	0.00842
SRSF3	2978	cuckucy	cgggccc	1.67	0.0475
SRSF3	2983	cuckucy	ccaguuu	1.68	0.0465
SRSF3	2984	cuckucy	caguuuc	1.67	0.0475
SRSF3	2985	cuckucy	aguuucu	1.67	0.0475
SRSF3	2988	cuckucy	uucuaac	2.22	0.0132
SRSF3	2989	wcwwc	ucuaa	1.696	0.0449
SRSF3	2992	cuckucy	aacuuuu	2.22	0.0132
SRSF3	2993	wcwwc	acuuu	1.824	0.0341
SRSF3	2994	cuckucy	cuuuuuc	2.93	0.00169
SRSF3	2995	cuckucy	uuuuucc	2.93	0.00169
SRSF3	2996	cuckucy	uuuuccc	2.22	0.0132
SRSF3	2998	cuckucy	uuccccu	2.22	0.0132
SRSF3	3000	cuckucy	ccccuuc	2.22	0.0132
SRSF3	3001	cuckucy	cccuucc	3.47	0.00026
SRSF3	3002	cuckucy	ccuuccc	2.22	0.0132
SRSF3	3003	cuckucy	cuucccu	2.22	0.0132
SRSF3	3005	cuckucy	ucccucc	2.22	0.0132
SRSF3	3006	cuckucy	cccuccc	2.92	0.00175
SRSF3	3008	cuckucy	cucccuc	2.22	0.0132
SRSF3	3010	cuckucy	cccucgu	2.22	0.0132
SRSF3	3012	cuckucy	cucgucu	3.82	6.67e-05
SRSF3	3013	wcwwc	ucguc	1.882	0.0299
SRSF3	3015	cuckucy	gucuugc	2.92	0.00175
SRSF3	3016	wcwwc	ucuug	2.373	0.00882
SRSF3	3017	cuckucy	cuugccc	2.92	0.00175
SRSF3	3021	cuckucy	cccugcg	2.2	0.0139
SRSF3	3023	cuckucy	cugcgcc	2.2	0.0139
SRSF3	3024	cuckucy	ugcgccu	2.2	0.0139
SRSF3	3029	cuckucy	cuggggc	2	0.0227
SRSF3	3036	cuckucy	caccuuc	2	0.0227
SRSF3	3037	cuckucy	accuuca	2	0.0227
SRSF3	3038	wcwwc	ccuuc	2.373	0.00882
SRSF3	3041	wcwwc	ucauc	2.794	0.0026
SRSF3	3044	wcwwc	ucacc	2.186	0.0144
SRSF5	61	yywcwsg	ccagagg	2.269	0.0116
SRSF5	85	yywcwsg	uuucugc	2.484	0.0065
SRSF5	108	yywcwsg	ccacacc	2.516	0.00593
SRSF5	125	yywcwsg	cuacaca	3	0.00135
SRSF5	135	yywcwsg	ccacccg	3	0.00135
SRSF5	142	yywcwsg	ucucagg	3.376	0.000368
SRSF5	151	yywcwsg	ccccucg	2.892	0.00191
SRSF5	194	yywcwsg	ccagagg	2.204	0.0138
SRSF5	212	yywcwsg	ccagacg	1.849	0.0322
SRSF5	272	yywcwsg	cuucagg	3.226	0.000628
SRSF5	293	yywcwsg	ccucucc	2.892	0.00191
SRSF5	296	yywcwsg	cuccagg	2.892	0.00191
SRSF5	333	yywcwsg	cuucuug	2.839	0.00226
SRSF5	342	yywcwsg	uuucaca	2.871	0.00205
SRSF5	344	yywcwsg	ucacagg	3.258	0.000561
SRSF5	384	yywcwsg	ccucaag	2.204	0.0138
SRSF5	406	yywcwsg	cuucaug	2.484	0.0065
SRSF5	417	yywcwsg	ccucagu	2.892	0.00191
SRSF5	439	yywcwsg	cuucagg	3.097	0.000977
SRSF5	478	yywcwsg	cuucagg	3.065	0.00109
SRSF5	490	yywcwsg	ccucucc	2.892	0.00191
SRSF5	513	yywcwsg	ccacagc	2.516	0.00593
SRSF5	533	yywcwsg	ccagacg	2.581	0.00493
SRSF5	548	yywcwsg	ucuaagg	2.581	0.00493
SRSF5	556	yywcwsg	ccucggg	2.634	0.00422
SRSF5	565	yywcwsg	ccccugg	2.559	0.00525
SRSF5	579	yywcwsg	ccucagc	2.505	0.00612
SRSF5	702	yywcwsg	ccucuug	1.882	0.0299
SRSF5	776	yywcwsg	ucucucu	2.656	0.00395
SRSF5	778	yywcwsg	ucucugg	3.065	0.00109
SRSF5	895	yywcwsg	ccuccgg	1.914	0.0278
SRSF5	1019	yywcwsg	ucucagg	2.591	0.00478
SRSF5	1116	yywcwsg	ucucugu	2.086	0.0185
SRSF5	1141	yywcwsg	ccucuga	2.484	0.0065
SRSF5	1151	yywcwsg	ccuccgg	2.269	0.0116
SRSF5	1191	yywcwsg	ccccagg	2.269	0.0116
SRSF5	1200	yywcwsg	cuccagg	2.505	0.00612
SRSF5	1220	yywcwsg	cuccagg	2.892	0.00191
SRSF5	1243	yywcwsg	ccacagg	3.086	0.00101
SRSF5	1303	yywcwsg	cuccucg	1.828	0.0338
SRSF5	1337	yywcwsg	ccucucu	2.656	0.00395
SRSF5	1339	yywcwsg	ucucucu	2.656	0.00395
SRSF5	1341	yywcwsg	ucucugu	2.656	0.00395
SRSF5	1349	yywcwsg	cuucaga	2.677	0.00371
SRSF5	1351	yywcwsg	ucagagg	2.677	0.00371
SRSF5	1367	yywcwsg	ccucggg	2.634	0.00422
SRSF5	1384	yywcwsg	ccccucg	2.656	0.00395
SRSF5	1386	yywcwsg	ccucggg	2.656	0.00395
SRSF5	1398	yywcwsg	cuccagg	2.613	0.00449
SRSF5	1409	yywcwsg	cuccugg	2.667	0.00383
SRSF5	1426	yywcwsg	ccucuga	2.312	0.0104
SRSF5	1455	yywcwsg	ucugagg	2.301	0.0107
SRSF5	1470	yywcwsg	ccucggg	2.516	0.00593
SRSF5	1493	yywcwsg	ccagagg	2.892	0.00191
SRSF5	1509	yywcwsg	ccucagg	3.28	0.000519
SRSF5	1529	yywcwsg	ucccagg	2.677	0.00371
SRSF5	1569	yywcwsg	ccagagg	2.301	0.0107
SRSF5	1580	yywcwsg	uuccucg	2.516	0.00593
SRSF5	1600	yywcwsg	cuucaga	2.323	0.0101
SRSF5	1643	yywcwsg	ccucucc	2.516	0.00593
SRSF5	1654	yywcwsg	cuccagg	2.667	0.00383
SRSF5	1667	yywcwsg	ccucucc	2.667	0.00383
SRSF5	1671	yywcwsg	ucccucg	2.613	0.00449
SRSF5	1673	yywcwsg	ccucgcg	2.613	0.00449
SRSF5	1699	yywcwsg	ccucaag	1.914	0.0278
SRSF5	1741	yywcwsg	ccaccgg	2.505	0.00612
SRSF5	1750	yywcwsg	cuucucu	2.602	0.00463
SRSF5	1763	yywcwsg	cuacucc	2.613	0.00449
SRSF5	1768	yywcwsg	ccucucc	2.516	0.00593
SRSF5	1801	yywcwsg	cuucugg	2.71	0.00336
SRSF5	1867	yywcwsg	ccucucc	2.602	0.00463
SRSF5	1872	yywcwsg	ccccugg	2.656	0.00395
SRSF5	1879	yywcwsg	ccucucc	2.656	0.00395
SRSF5	1885	yywcwsg	cuucccg	2.688	0.00359
SRSF5	1896	yywcwsg	ccacccg	2.656	0.00395
SRSF5	1908	yywcwsg	ccucagc	2.656	0.00395
SRSF5	1923	yywcwsg	ccaccgg	2.462	0.00691
SRSF5	1933	yywcwsg	caucagg	2.398	0.00824
SRSF5	1993	yywcwsg	ucucugc	2.204	0.0138
SRSF5	2000	yywcwsg	cuccagg	2.505	0.00612
SRSF5	2021	yywcwsg	uuucucc	2.484	0.0065
SRSF5	2034	yywcwsg	ccugagg	2.323	0.0101
SRSF5	2076	yywcwsg	ucccacg	2.301	0.0107
SRSF5	2095	yywcwsg	ucccagg	2.312	0.0104
SRSF5	2121	yywcwsg	ccccacg	2.484	0.0065
SRSF5	2138	yywcwsg	ccucugu	2.484	0.0065
SRSF5	2145	yywcwsg	ccacccg	2.462	0.00691
SRSF5	2282	yywcwsg	ccccugg	1.925	0.0271
SRSF5	2364	yywcwsg	ccucccg	2.204	0.0138
SRSF5	2378	yywcwsg	ccacugc	2.269	0.0116
SRSF5	2417	yywcwsg	gcucagg	1.935	0.0265
SRSF5	2463	yywcwsg	ucuaagg	1.699	0.0447
SRSF5	2500	yywcwsg	uaacagg	1.753	0.0398
SRSF5	2510	yywcwsg	ucucugg	2.14	0.0162
SRSF5	2550	yywcwsg	gcucugg	1.828	0.0338
SRSF5	2612	yywcwsg	ccccacg	2.086	0.0185
SRSF5	2614	yywcwsg	ccacgcg	2.086	0.0185
SRSF5	2663	yywcwsg	ucuaugg	1.849	0.0322
SRSF5	2691	yywcwsg	uuagagg	1.699	0.0447
SRSF5	2745	yywcwsg	cuucacc	2.204	0.0138
SRSF5	2750	yywcwsg	ccaaagg	2.269	0.0116
SRSF5	2791	yywcwsg	cuucuca	2.204	0.0138
SRSF5	2793	yywcwsg	ucucagu	2.269	0.0116
SRSF5	2855	yywcwsg	ccacugc	2.269	0.0116
SRSF5	2861	yywcwsg	ccccugg	2.204	0.0138
SRSF5	2889	yywcwsg	uuucugg	2.591	0.00478
SRSF5	2917	yywcwsg	ccacaca	1.882	0.0299
SRSF5	2945	yywcwsg	ccucucc	1.925	0.0271
SRSF5	3009	yywcwsg	ucccucg	1.935	0.0265
SRSF7	1279	acgacg	gccgac	2.628	0.00429
SRSF7	2079	acgacg	cacgcc	2.051	0.0201
SRSF7	2089	acgacg	cacggc	2.526	0.00577
SRSF7	2297	acgacg	cccgac	2.192	0.0142
SRSF9	992	kgrwgsm	gggaggu	2.014	0.022
SRSF9	1043	kgrwgsm	ggguggc	2.197	0.014
SRSF9	1064	kgrwgsm	gggaggc	3.014	0.00129
SRSF9	1065	kgrwgsm	ggaggca	2.803	0.00253
SRSF9	1075	kgrwgsm	ggacggc	2.535	0.00562
SRSF9	2695	akgavmr	aggggaa	1.969	0.0245
SRSF9	2705	akgavmr	aggaaua	2.031	0.0211
TARDBP	355	ugugug	uggggg	1.991	0.0232
TARDBP	363	ugugug	agucug	1.991	0.0232
TARDBP	365	ugugug	ucuggg	1.982	0.0237
TARDBP	367	ugugug	ugggug	2.367	0.00897
TARDBP	369	ugugug	gguggg	1.991	0.0232
TARDBP	371	ugugug	uggguu	1.991	0.0232
TARDBP	1453	ugugug	ugucug	2.294	0.0109
TARDBP	1455	ugugug	ucugag	1.807	0.0354
TARDBP	1457	ugugug	ugaggg	1.789	0.0368
TARDBP	2049	ugugug	ccugug	1.908	0.0282
TARDBP	2051	ugugug	ugugca	1.908	0.0282
TARDBP	2058	ugugug	ugucug	2.284	0.0112
TARDBP	2060	ugugug	ucugua	1.881	0.03
TARDBP	2169	ugugug	uguguc	1.872	0.0306
TARDBP	2200	ugugug	uuuaug	1.817	0.0346
TARDBP	2202	ugugug	uaugug	2.193	0.0142
TARDBP	2204	ugugug	ugugac	1.817	0.0346
TARDBP	2726	ugugug	ggagug	2.147	0.0159
TARDBP	2728	ugugug	aguggg	2.147	0.0159
TARDBP	2736	ugugug	uguuug	2.725	0.00322
TARDBP	2738	ugugug	uuugug	2.725	0.00322
TARDBP	2740	ugugug	ugugac	2.156	0.0155
TIA1	81	uuuuubk	auuuuuu	2.765	0.00285
TIA1	82	uuuuubk	uuuuuuc	2.931	0.00169
TIA1	83	uuuuubk	uuuuucu	2.873	0.00203
TIA1	84	uuuuubk	uuuucug	2.725	0.00322
TIA1	2735	uuuuubk	uuguuug	1.745	0.0405
TRA2A	244	gaagaggaag	caagaagagg	2.685	0.00363
TRA2A	247	gaagaggaag	gaagaggagg	3.239	0.0006
TRA2A	250	gaagaggaag	gaggaggugg	2.685	0.00363
TRA2A	793	gaagaggaag	agagaagaag	2.424	0.00768
TRA2A	796	gaagaggaag	gaagaaguag	2.685	0.00363
TRA2A	799	gaagaggaag	gaaguagagg	2.424	0.00768
TRA2A	1093	gaagaggaag	gaaguggagg	1.739	0.041
TRA2A	2473	gaagaggaag	ggagaggcag	1.739	0.041
TRA2A	2701	gaagaggaag	aaagaggaau	1.739	0.041
TRA2B	69	aaguguu	aagugga	2.105	0.0176
TRA2B	80	aaguguu	aauuuuu	2.105	0.0176
TRA2B	224	gaagaa	guagaa	2.554	0.00532
TRA2B	244	gaagaa	caagaa	2.089	0.0184
TRA2B	247	gaagaa	gaagag	2.089	0.0184
TRA2B	248	aaguguu	aagagga	1.726	0.0422
TRA2B	251	aaguguu	aggaggu	1.8	0.0359
TRA2B	254	aaguguu	agguggu	2.242	0.0125
TRA2B	261	aaguguu	aagcggu	2.263	0.0118
TRA2B	262	aaguguu	agcgguu	1.705	0.0441
TRA2B	275	aaguguu	caggggu	1.705	0.0441
TRA2B	276	aaguguu	aggggua	1.705	0.0441
TRA2B	796	gaagaa	gaagaa	1.902	0.0286
TRA2B	2923	aaguguu	aaaugua	1.726	0.0422
TRA2B	2992	aaguguu	aacuuuu	1.726	0.0422
U2AF2	81	uuuuuyc	auuuuuu	2.99	0.00139
U2AF2	82	uuuuuyc	uuuuuuc	3.39	0.000349
U2AF2	83	uuuuuyc	uuuuucu	3.095	0.000984
U2AF2	84	uuuuuyc	uuuucug	2.771	0.00279
U2AF2	341	uuuuuyc	uuuucac	1.895	0.029
U2AF2	2019	uuuuuyc	cuuuucu	2.219	0.0132
U2AF2	2020	uuuuuyc	uuuucuc	2.457	0.00701
U2AF2	2021	uuuuuyc	uuucucc	2.276	0.0114
U2AF2	2606	uuuuuyc	uuuuguc	1.971	0.0244
U2AF2	2607	uuuuuyc	uuugucc	1.829	0.0337
U2AF2	2994	uuuuuyc	cuuuuuc	2.638	0.00417
U2AF2	2995	uuuuuyc	uuuuucc	2.714	0.00332
U2AF2	2996	uuuuuyc	uuuuccc	2.343	0.00956
YBX1	92	caaccacaa	uaagcccaa	2.276	0.0114
YBX1	105	caaccacaa	ccaccacac	3.08	0.00103
YBX1	115	caaccacaa	caggcacac	3	0.00135
YBX1	119	caaccacaa	cacacacua	2.759	0.0029
YBX1	132	caaccacaa	cacccaccc	1.954	0.0254
YBX1	3037	aacaucd	accuuca	2.753	0.00295
YBX1	3040	aacaucd	uucauca	2.688	0.00359
YBX1	3043	aacaucd	aucaccg	2.662	0.00388
ZC3H10	882	ssagcgm	ccagcac	2.301	0.0107
ZC3H10	915	ssagcgm	gcagggc	2.151	0.0157
ZC3H10	1289	ssagcgm	cccgcgc	2.247	0.0123
ZC3H10	1313	ssagcgm	ccagccc	2.164	0.0152
ZC3H10	2800	ssagcgm	ccagcgc	1.918	0.0276
ZC3H10	2882	ssagcgm	gcagcua	2.164	0.0152
ZC3H10	2903	ssagcgm	agagcgc	2.397	0.00826
ZC3H14	77	uuuduuu	uuuaauu	2.577	0.00498
ZC3H14	78	uuuduuu	uuaauuu	2.619	0.00441
ZC3H14	81	uuuduuu	auuuuuu	2.526	0.00577
ZC3H14	82	uuuduuu	uuuuuuc	2.536	0.00561
ZC3H14	83	uuuduuu	uuuuucu	2.536	0.00561
ZC3H14	337	uuuduuu	uugcuuu	1.691	0.0454
ZCRB1	64	grhuuaa	gagguaa	1.902	0.0286
ZCRB1	74	grhuuaa	gacuuua	2.049	0.0202
ZCRB1	75	grhuuaa	acuuuaa	1.939	0.0263
ZCRB1	2559	grhuuaa	gacuuua	2.695	0.00352
ZCRB1	2560	grhuuaa	acuuuaa	2.585	0.00487
ZCRB1	2575	grhuuaa	aaaucaa	2.329	0.00993
ZNF638	1324	bguusku	gguuggu	2.585	0.00487
ZNF638	1328	bguusku	gguucug	2.138	0.0163
ZNF638	1345	bguusku	uguccuu	2.246	0.0124

## Sheet: 1 vs 2
Protein Type1	Sequence Position	Motif	K-mer	Z-score	P-value	Protein Type 2	Sequence Position	Motif	K-mer	Z-score	P-value
A1CF	78	wuaauur	uuaauuu	1.722	0.0425	A1CF	78	wuaauur	uuaauuu	1.722	0.0425
ANKHD1	798	agacgww	agaagua	1.667	0.0478	ANKHD1	798	agacgww	agaagua	1.667	0.0478
ANKHD1	1162	agacgww	ggacggu	2.246	0.0124
						BRUNOL4	367	kgugukk	ugggugg	1.703	0.0443
						BRUNOL4	369	kgugukk	ggugggu	1.716	0.0431
BRUNOL4	2739	kgugukk	uguuugu	2.878	0.002	BRUNOL4	2736	kgugukk	uguuugu	2.878	0.002
BRUNOL4	2741	kgugukk	uuuguga	2.622	0.00437	BRUNOL4	2738	kgugukk	uuuguga	2.622	0.00437
						BRUNOL5	367	ugugukk	ugggugg	2.262	0.0118
						BRUNOL5	369	ugugukk	ggugggu	2.225	0.013
						BRUNOL5	371	ugugukk	uggguuu	2.225	0.013
BRUNOL5	2739	ugugukk	uguuugu	2.537	0.00559	BRUNOL5	2736	ugugukk	uguuugu	2.537	0.00559
BRUNOL5	2741	ugugukk	uuuguga	2.175	0.0148	BRUNOL5	2738	ugugukk	uuuguga	2.175	0.0148
BRUNOL6	998	ugugdkg	ucugggg	2.427	0.00761	BRUNOL6	998	ugugdkg	ucugggg	2.427	0.00761
BRUNOL6	1000	ugugdkg	uggggug	2.44	0.00734	BRUNOL6	1000	ugugdkg	uggggug	2.44	0.00734
CNOT4	119	gacaga	cacaca	2.554	0.00532	CNOT4	119	gacaga	cacaca	2.554	0.00532
CNOT4	126	gacaga	uacaca	2.457	0.00701	CNOT4	126	gacaga	uacaca	2.457	0.00701
CNOT4	128	gacaga	cacaca	2.554	0.00532	CNOT4	128	gacaga	cacaca	2.554	0.00532
CNOT4	523	gacaga	gacaca	2.728	0.00319	CNOT4	523	gacaga	gacaca	2.728	0.00319
CNOT4	532	gacaga	gccaga	2.565	0.00516	CNOT4	532	gacaga	gccaga	2.565	0.00516
CNOT4	904	gacaga	ggcaga	2.88	0.00199	CNOT4	904	gacaga	ggcaga	2.88	0.00199
CNOT4	910	gacaga	gacagg	2.88	0.00199	CNOT4	910	gacaga	gacagg	2.88	0.00199
CNOT4	1185	gacaga	gacaga	2.141	0.0161	CNOT4	1185	gacaga	gacaga	2.141	0.0161
CNOT4	2723	gacaga	gacagg	2.109	0.0175	CNOT4	2720	gacaga	gacagg	2.109	0.0175
CPEB2	80	chuuuuu	aauuuuu	2.694	0.00353	CPEB2	80	chuuuuu	aauuuuu	2.694	0.00353
CPEB2	81	chuuuuu	auuuuuu	2.776	0.00275	CPEB2	81	chuuuuu	auuuuuu	2.776	0.00275
CPEB2	82	chuuuuu	uuuuuuc	2.5	0.00621	CPEB2	82	chuuuuu	uuuuuuc	2.5	0.00621
CPEB2	502	chuuuuu	cccuuuu	2.041	0.0206	CPEB2	502	chuuuuu	cccuuuu	2.041	0.0206
CPEB2	503	chuuuuu	ccuuuua	2.041	0.0206	CPEB2	503	chuuuuu	ccuuuua	2.041	0.0206
CPEB2	2275	chuuuuu	cccuuuu	2.071	0.0192	CPEB2	2272	chuuuuu	cccuuuu	2.071	0.0192
CPEB2	2276	chuuuuu	ccuuuug	2.143	0.0161	CPEB2	2273	chuuuuu	ccuuuug	2.143	0.0161
						CPEB2	2993	chuuuuu	acuuuuu	2.418	0.0078
						CPEB2	2994	chuuuuu	cuuuuuc	2.551	0.00537
CPEB4	80	uuuuuu	aauuuu	2.626	0.00432	CPEB4	80	uuuuuu	aauuuu	2.626	0.00432
CPEB4	81	uuuuuu	auuuuu	3.009	0.00131	CPEB4	81	uuuuuu	auuuuu	3.009	0.00131
CPEB4	82	uuuuuu	uuuuuu	3.026	0.00124	CPEB4	82	uuuuuu	uuuuuu	3.026	0.00124
CPEB4	83	uuuuuu	uuuuuc	2.539	0.00556	CPEB4	83	uuuuuu	uuuuuc	2.539	0.00556
CPEB4	333	uuuuuu	cuucuu	1.739	0.041	CPEB4	333	uuuuuu	cuucuu	1.739	0.041
CPEB4	339	uuuuuu	gcuuuu	1.722	0.0425	CPEB4	339	uuuuuu	gcuuuu	1.722	0.0425
CPEB4	340	uuuuuu	cuuuuc	1.765	0.0388	CPEB4	340	uuuuuu	cuuuuc	1.765	0.0388
CPEB4	2021	uuuuuu	gcuuuu	1.678	0.0467	CPEB4	2018	uuuuuu	gcuuuu	1.678	0.0467
CPEB4	2022	uuuuuu	cuuuuc	1.722	0.0425	CPEB4	2019	uuuuuu	cuuuuc	1.722	0.0425
CPEB4	2607	uuuuuu	cauuuu	1.817	0.0346	CPEB4	2604	uuuuuu	cauuuu	1.817	0.0346
CPEB4	2608	uuuuuu	auuuug	1.678	0.0467	CPEB4	2605	uuuuuu	auuuug	1.678	0.0467
CPEB4	2996	uuuuuu	acuuuu	1.678	0.0467	CPEB4	2993	uuuuuu	acuuuu	2.365	0.00902
CPEB4	2997	uuuuuu	cuuuuc	1.713	0.0434	CPEB4	2994	uuuuuu	cuuuuu	2.73	0.00317
						CPEB4	2995	uuuuuu	uuuuuc	2.296	0.0108
CUG-BP	331	ugcug	ugcuu	1.779	0.0376	CUG-BP	331	ugcug	ugcuu	1.779	0.0376
CUG-BP	338	ugcug	ugcuu	1.805	0.0355	CUG-BP	338	ugcug	ugcuu	1.805	0.0355
CUG-BP	591	ugcug	ugcug	2.85	0.00219	CUG-BP	591	ugcug	ugcug	2.85	0.00219
CUG-BP	594	ugcug	ugcuc	2.319	0.0102	CUG-BP	594	ugcug	ugcuc	2.319	0.0102
CUG-BP	602	ugcug	uccug	2.319	0.0102	CUG-BP	602	ugcug	uccug	2.319	0.0102
CUG-BP	967	ugcug	ggcug	1.743	0.0407	CUG-BP	967	ugcug	ggcug	1.743	0.0407
CUG-BP	972	ugcug	ggcug	1.779	0.0376	CUG-BP	972	ugcug	ggcug	1.779	0.0376
CUG-BP	1014	ugcug	ugcug	2.257	0.012	CUG-BP	1014	ugcug	ugcug	2.257	0.012
CUG-BP	2660	ugcug	agcgg	1.673	0.0472	CUG-BP	2657	ugcug	agcgg	1.673	0.0472
CUG-BP	2670	ugcug	ugguu	1.743	0.0407	CUG-BP	2667	ugcug	ugguu	1.743	0.0407
CUG-BP	2671	ugcug	gguug	1.743	0.0407	CUG-BP	2668	ugcug	gguug	1.743	0.0407
CUG-BP	2675	ugcug	ggcug	2.575	0.00501	CUG-BP	2672	ugcug	ggcug	2.575	0.00501
CUG-BP	2678	ugcug	ugcgc	1.743	0.0407	CUG-BP	2675	ugcug	ugcgc	1.743	0.0407
CUG-BP	2680	ugcug	cgcug	2.575	0.00501	CUG-BP	2677	ugcug	cgcug	2.575	0.00501
CUG-BP	2683	ugcug	ugcug	3.018	0.00127	CUG-BP	2680	ugcug	ugcug	3.018	0.00127
CUG-BP	2686	ugcug	ugcua	2.558	0.00526	CUG-BP	2683	ugcug	ugcua	2.558	0.00526
CUG-BP	2881	ugcug	uccug	2.035	0.0209	CUG-BP	2878	ugcug	uccug	2.035	0.0209
CUG-BP	2884	ugcug	ugcag	2.035	0.0209	CUG-BP	2881	ugcug	ugcag	2.035	0.0209
CUG-BP	2893	ugcug	uucug	2	0.0227	CUG-BP	2890	ugcug	uucug	2	0.0227
DAZAP1	377	uagkwwr	uaggcug	1.985	0.0236	DAZAP1	377	uagkwwr	uaggcug	1.985	0.0236
ENOX1	908	hrkacag	gagacag	2.906	0.00183	ENOX1	908	hrkacag	gagacag	2.906	0.00183
ENOX1	912	hrkacag	caggcag	2.594	0.00474	ENOX1	912	hrkacag	caggcag	2.594	0.00474
ENOX1	1183	hrkacag	cagacag	3.391	0.000348	ENOX1	1183	hrkacag	cagacag	3.391	0.000348
ENOX1	1203	hrkacag	caggcag	1.75	0.0401	ENOX1	1203	hrkacag	caggcag	1.75	0.0401
ENOX1	2822	hrkacag	cagacag	2.203	0.0138	ENOX1	2819	hrkacag	cagacag	2.203	0.0138
ESRP2	355	ugggrad	ugggggc	2.974	0.00147	ESRP2	355	ugggrad	ugggggc	2.658	0.00393
ESRP2	371	ugggrad	ugggauu	2.842	0.00224
ESRP2	991	ugggrad	ugggagg	2.013	0.0221	ESRP2	991	ugggrad	ugggagg	2.013	0.0221
ESRP2	1000	ugggrad	uggggug	2.171	0.015	ESRP2	1000	ugggrad	uggggug	2.171	0.015
ESRP2	1005	ugggrad	uggcgag	2.039	0.0207	ESRP2	1005	ugggrad	uggcgag	2.039	0.0207
ESRP2	1089	ugggrad	cggggaa	2.908	0.00182	ESRP2	1089	ugggrad	cggggaa	2.908	0.00182
ESRP2	1101	ugggrad	gggggau	3.039	0.00119	ESRP2	1101	ugggrad	gggggau	3.039	0.00119
ESRP2	2196	ugggrad	gggggac	2.487	0.00644	ESRP2	2193	ugggrad	gggggac	2.487	0.00644
ESRP2	2846	ugggrad	uagggag	2.066	0.0194	ESRP2	2843	ugggrad	uagggag	2.066	0.0194
ESRP2	2852	ugggrad	gggggac	2.105	0.0176	ESRP2	2849	ugggrad	gggggac	2.105	0.0176
FMR1	722	kgacarg	ggccagg	2.347	0.00946	FMR1	722	kgacarg	ggccagg	2.347	0.00946
FMR1	1184	kgacarg	agacaga	1.903	0.0285	FMR1	1184	kgacarg	agacaga	1.903	0.0285
FMR1	2722	kgacarg	agacagg	1.792	0.0366	FMR1	2719	kgacarg	agacagg	1.792	0.0366
FUS	1289	cgcgc	cccgc	2.373	0.00882	FUS	1289	cgcgc	cccgc	2.373	0.00882
FUS	1291	cgcgc	cgcgc	3.205	0.000675	FUS	1291	cgcgc	cgcgc	2.723	0.00323
FUS	1298	cgcgc	ggcgc	3.205	0.000675	FUS	1298	cgcgc	ggcgc	2.723	0.00323
FUS	1316	cgcgc	gccgc	2.373	0.00882
FUS	1393	cgcgc	cccgc	2.349	0.00941	FUS	1393	cgcgc	cccgc	2.349	0.00941
FUS	1403	cgcgc	ggcgc	2.675	0.00374	FUS	1403	cgcgc	ggcgc	2.675	0.00374
FUS	1418	cgcgc	uccgc	2.614	0.00447	FUS	1418	cgcgc	uccgc	2.614	0.00447
FUS	2430	cgcgc	ugcgc	2.12	0.017	FUS	2427	cgcgc	ugcgc	2.12	0.017
FUS	2432	cgcgc	cgcgc	1.952	0.0255	FUS	2429	cgcgc	cgcgc	1.952	0.0255
FUS	2602	cgcgc	ggcgc	3.325	0.000442	FUS	2599	cgcgc	ggcgc	3.325	0.000442
FUS	2618	cgcgc	cacgc	2.916	0.00177	FUS	2615	cgcgc	cacgc	2.916	0.00177
FUS	2620	cgcgc	cgcgc	3.325	0.000442	FUS	2617	cgcgc	cgcgc	3.325	0.000442
FUS	2622	cgcgc	cgcgc	3.325	0.000442	FUS	2619	cgcgc	cgcgc	3.325	0.000442
FUS	3026	cgcgc	ugcgc	1.892	0.0292	FUS	3024	cgcgc	ugcgc	1.892	0.0292
FXR2	214	dgacrrr	agacgag	3.014	0.00129	FXR2	214	dgacrrr	agacgag	3.014	0.00129
HNRNPA1	258	rgnyag	gguaag	2.073	0.0191	HNRNPA1	258	rgnyag	gguaag	2.073	0.0191
HNRNPA1	376	duagggw	uuaggcu	1.932	0.0267	HNRNPA1	376	duagggw	uuaggcu	1.932	0.0267
HNRNPA1	796	guaguagu	gaagaagu	2.967	0.0015	HNRNPA1	796	guaguagu	gaagaagu	2.967	0.0015
HNRNPA1	799	guaguagu	gaaguaga	2.754	0.00294	HNRNPA1	799	guaguagu	gaaguaga	2.754	0.00294
HNRNPA1	903	rgnyag	gggcag	2.236	0.0127	HNRNPA1	903	rgnyag	gggcag	2.236	0.0127
HNRNPA1	909	rgnyag	agacag	2.382	0.00861	HNRNPA1	909	rgnyag	agacag	2.382	0.00861
HNRNPA1	913	rgnyag	aggcag	2.345	0.00951	HNRNPA1	913	rgnyag	aggcag	2.345	0.00951
HNRNPA1	1067	rgnyag	aggcag	2.182	0.0146	HNRNPA1	1067	rgnyag	aggcag	2.182	0.0146
HNRNPA1	1071	duagggw	agagggu	1.811	0.0351	HNRNPA1	1071	duagggw	agaggga	2.189	0.0143
HNRNPA1	1204	rgnyag	aggcag	2.345	0.00951	HNRNPA1	1204	rgnyag	aggcag	2.345	0.00951
HNRNPA1	1206	duagggw	gcagggu	1.905	0.0284	HNRNPA1	1206	duagggw	gcagggu	1.784	0.0372
						HNRNPA1	1624	duagggw	gaaggga	2.189	0.0143
HNRNPA1	2459	rgnyag	agccag	2.236	0.0127	HNRNPA1	2456	rgnyag	agccag	2.236	0.0127
HNRNPA1	2480	rgnyag	aggcag	2.218	0.0133	HNRNPA1	2477	rgnyag	aggcag	2.218	0.0133
HNRNPA1	2496	guaguagu	ggugcagu	2.361	0.00911	HNRNPA1	2493	guaguagu	ggugcagu	2.361	0.00911
HNRNPA1	2516	guaguagu	cugguagu	2.508	0.00607	HNRNPA1	2513	guaguagu	cugguagu	2.508	0.00607
HNRNPA1	2519	guaguagu	guagugau	2.459	0.00697	HNRNPA1	2516	guaguagu	guagugau	2.459	0.00697
HNRNPA1	2760	duagggw	ucagggc	1.797	0.0362	HNRNPA1	2757	duagggw	ucagggc	1.797	0.0362
HNRNPA1	2819	rgnyag	agccag	2.273	0.0115	HNRNPA1	2816	rgnyag	agccag	2.273	0.0115
HNRNPA1	2823	rgnyag	agacag	2.891	0.00192	HNRNPA1	2820	rgnyag	agacag	2.891	0.00192
HNRNPA1	2845	duagggw	cuaggga	1.986	0.0235	HNRNPA1	2842	duagggw	cuaggga	1.986	0.0235
HNRNPA1L2	376	duagggw	uuaggcu	2.239	0.0126	HNRNPA1L2	376	duagggw	uuaggcu	2.239	0.0126
HNRNPA1L2	1071	duagggw	agagggu	1.958	0.0251	HNRNPA1L2	1071	duagggw	agaggga	2.028	0.0213
HNRNPA1L2	1206	duagggw	gcagggu	2.113	0.0173	HNRNPA1L2	1206	duagggw	gcagggu	2	0.0227
						HNRNPA1L2	1609	duagggw	ccagggu	1.986	0.0235
						HNRNPA1L2	1624	duagggw	gaaggga	2.113	0.0173
HNRNPA1L2	2760	duagggw	ucagggc	1.845	0.0325	HNRNPA1L2	2757	duagggw	ucagggc	1.845	0.0325
HNRNPA1L2	2845	duagggw	cuaggga	1.817	0.0346	HNRNPA1L2	2842	duagggw	cuaggga	1.817	0.0346
HNRNPA2B1	255	gguaguag	ggugguaa	2.862	0.0021	HNRNPA2B1	255	gguaguag	ggugguaa	2.862	0.0021
HNRNPA2B1	795	gguaguag	agaagaag	2.446	0.00722	HNRNPA2B1	795	gguaguag	agaagaag	2.446	0.00722
HNRNPA2B1	798	gguaguag	agaaguag	2.8	0.00256	HNRNPA2B1	798	gguaguag	agaaguag	2.8	0.00256
HNRNPA2B1	801	gguaguag	aguagagg	2.4	0.0082	HNRNPA2B1	801	gguaguag	aguagagg	2.4	0.0082
HNRNPA2B1	1206	duagggw	gcagggu	2.04	0.0207	HNRNPA2B1	1206	duagggw	gcagggu	1.96	0.025
HNRNPA2B1	2518	gguaguag	gguaguga	2.385	0.00854	HNRNPA2B1	2515	gguaguag	gguaguga	2.385	0.00854
HNRNPA2B1	2845	duagggw	cuaggga	2.04	0.0207	HNRNPA2B1	2842	duagggw	cuaggga	2.04	0.0207
HNRNPC	80	huuuuuk	aauuuuu	2.982	0.00143	HNRNPC	80	huuuuuk	aauuuuu	2.982	0.00143
HNRNPC	81	huuuuuk	auuuuuu	3.33	0.000434	HNRNPC	81	huuuuuk	auuuuuu	3.33	0.000434
HNRNPC	82	huuuuuk	uuuuuuc	3.08	0.00103	HNRNPC	82	huuuuuk	uuuuuuc	3.08	0.00103
HNRNPC	83	huuuuuk	uuuuucu	2.759	0.0029	HNRNPC	83	huuuuuk	uuuuucu	2.759	0.0029
HNRNPC	2608	huuuuuk	auuuugu	1.768	0.0385	HNRNPC	2605	huuuuuk	auuuugu	1.768	0.0385
						HNRNPC	2993	huuuuuk	acuuuuu	2.045	0.0204
						HNRNPC	2994	huuuuuk	cuuuuuc	2.116	0.0172
HNRNPCL1	80	huuuuuk	aauuuuu	2.965	0.00151	HNRNPCL1	80	huuuuuk	aauuuuu	2.965	0.00151
HNRNPCL1	81	huuuuuk	auuuuuu	3.298	0.000487	HNRNPCL1	81	huuuuuk	auuuuuu	3.298	0.000487
HNRNPCL1	82	huuuuuk	uuuuuuc	3.061	0.0011	HNRNPCL1	82	huuuuuk	uuuuuuc	3.061	0.0011
HNRNPCL1	83	huuuuuk	uuuuucu	2.772	0.00279	HNRNPCL1	83	huuuuuk	uuuuucu	2.772	0.00279
HNRNPCL1	2608	huuuuuk	auuuugu	1.754	0.0397	HNRNPCL1	2605	huuuuuk	auuuugu	1.754	0.0397
						HNRNPCL1	2993	huuuuuk	acuuuuu	2.018	0.0218
						HNRNPCL1	2994	huuuuuk	cuuuuuc	2.079	0.0188
HNRNPF	356	gggug	ggggg	2.062	0.0196	HNRNPF	356	gggug	ggggg	2.509	0.00605
HNRNPF	368	gggug	gggug	2.509	0.00605	HNRNPF	368	gggug	gggug	2.955	0.00156
						HNRNPF	372	gggug	ggguu	2.509	0.00605
HNRNPF	379	gggug	ggcug	2.062	0.0196	HNRNPF	379	gggug	ggcug	2.509	0.00605
HNRNPF	967	gggug	ggcug	2.286	0.0111	HNRNPF	967	gggug	ggcug	2.286	0.0111
HNRNPF	972	gggug	ggcug	2.286	0.0111	HNRNPF	972	gggug	ggcug	2.286	0.0111
HNRNPF	986	gggug	ggguc	2.732	0.00315	HNRNPF	986	gggug	ggguc	2.732	0.00315
HNRNPF	992	gggug	gggag	2.732	0.00315	HNRNPF	992	gggug	gggag	2.732	0.00315
HNRNPF	1002	gggug	gggug	2.509	0.00605	HNRNPF	1002	gggug	gggug	2.509	0.00605
HNRNPF	1043	gggug	gggug	2.509	0.00605	HNRNPF	1043	gggug	gggug	2.509	0.00605
HNRNPF	1054	gggug	gggua	2.509	0.00605	HNRNPF	1054	gggug	gggua	2.062	0.0196
HNRNPF	1064	gggug	gggag	2.509	0.00605	HNRNPF	1064	gggug	gggag	2.062	0.0196
HNRNPH1	215	gargag	gacgag	2.4	0.0082	HNRNPH1	215	gargag	gacgag	2.4	0.0082
HNRNPH1	227	gargag	gaaggg	3.32	0.00045	HNRNPH1	227	gargag	gaaggg	3.32	0.00045
HNRNPH1	247	gargag	gaagag	3.67	0.000121	HNRNPH1	247	gargag	gaagag	3.67	0.000121
HNRNPH1	250	gargag	gaggag	3.48	0.000251	HNRNPH1	250	gargag	gaggag	3.48	0.000251
HNRNPH1	791	gargag	gcagag	2.94	0.00164	HNRNPH1	791	gargag	gcagag	2.94	0.00164
HNRNPH1	796	gargag	gaagaa	3.08	0.00103	HNRNPH1	796	gargag	gaagaa	3.08	0.00103
HNRNPH1	802	gargag	guagag	2.94	0.00164	HNRNPH1	802	gargag	guagag	2.94	0.00164
HNRNPH1	1093	gargag	gaagug	2.59	0.0048	HNRNPH1	1093	gargag	gaagug	2.59	0.0048
HNRNPH1	1679	gargag	ggagag	1.96	0.025	HNRNPH1	1679	gargag	ggagag	1.96	0.025
HNRNPH1	2702	gargag	gaaaag	2.9	0.00187	HNRNPH1	2699	gargag	gaaaag	2.9	0.00187
HNRNPH1	2704	gargag	aaagag	2.88	0.00199	HNRNPH1	2701	gargag	aaagag	2.88	0.00199
HNRNPH1	2707	gargag	gaggaa	2.75	0.00298	HNRNPH1	2704	gargag	gaggaa	2.75	0.00298
HNRNPH1	2931	gargag	uaagag	1.99	0.0233	HNRNPH1	2928	gargag	uaagag	1.99	0.0233
HNRNPH2	900	gggaggg	ggggggc	2.056	0.0199	HNRNPH2	900	gggaggg	ggggggc	2.056	0.0199
HNRNPH2	914	gggaggg	ggcaggg	2.233	0.0128	HNRNPH2	914	gggaggg	ggcaggg	2.233	0.0128
HNRNPH2	941	gggaggg	aggaggc	2.144	0.016	HNRNPH2	941	gggaggg	aggaggc	2.144	0.016
HNRNPH2	992	gggaggg	gggaggu	3	0.00135	HNRNPH2	992	gggaggg	gggaggu	3	0.00135
HNRNPH2	1002	gggaggg	ggguggc	2.9	0.00187	HNRNPH2	1002	gggaggg	ggguggc	2.9	0.00187
HNRNPH2	1023	gggaggg	aggaggg	2.933	0.00168	HNRNPH2	1023	gggaggg	aggaggg	2.933	0.00168
HNRNPH2	1043	gggaggg	ggguggc	2.711	0.00335	HNRNPH2	1043	gggaggg	ggguggc	2.711	0.00335
HNRNPH2	1064	gggaggg	gggaggc	2.833	0.00231	HNRNPH2	1064	gggaggg	gggaggc	3.056	0.00112
						HNRNPH2	1074	gggaggg	gggacgg	3.422	0.000311
HNRNPH2	1097	gggaggg	uggaggg	2.9	0.00187	HNRNPH2	1097	gggaggg	uggaggg	3.167	0.00077
HNRNPH2	2475	gggaggg	gggagag	2.033	0.021	HNRNPH2	2472	gggaggg	gggagag	2.033	0.021
HNRNPH2	2848	gggaggg	gggaggg	2.722	0.00324	HNRNPH2	2845	gggaggg	gggaggg	2.722	0.00324
HNRNPK	31	ccawmcc	ccaaccc	2.058	0.0198
HNRNPK	91	ccawmcc	cuaagcc	2.812	0.00246	HNRNPK	91	ccawmcc	cuaagcc	2.812	0.00246
HNRNPK	97	ccawmcc	ccaacac	3.101	0.000964	HNRNPK	97	ccawmcc	ccaacac	3.101	0.000964
HNRNPK	108	ccawmcc	ccacacc	3.087	0.00101	HNRNPK	108	ccawmcc	ccacacc	3.087	0.00101
HNRNPK	607	ccawmcc	ccacccc	3.739	9.24e-05	HNRNPK	607	ccawmcc	ccacccc	3.739	9.24e-05
HNRNPK	612	ccawmcc	ccagccu	3.261	0.000555	HNRNPK	612	ccawmcc	ccagccu	3.261	0.000555
HNRNPK	623	ccawmcc	cccuccc	3.261	0.000555	HNRNPK	623	ccawmcc	cccuccc	3.261	0.000555
HNRNPK	629	ccawmcc	ccguccc	3.275	0.000528	HNRNPK	629	ccawmcc	ccguccc	3.275	0.000528
HNRNPK	675	ccawmcc	ccugccc	1.797	0.0362	HNRNPK	675	ccawmcc	ccugccc	1.797	0.0362
HNRNPK	696	ccawmcc	ccugccc	1.783	0.0373	HNRNPK	696	ccawmcc	ccugccc	1.783	0.0373
HNRNPK	724	ccawmcc	ccaggcc	3.029	0.00123	HNRNPK	724	ccawmcc	ccaggcc	3.029	0.00123
HNRNPK	744	ccawmcc	ccaagcc	3.942	4.04e-05	HNRNPK	744	ccawmcc	ccaagcc	3.942	4.04e-05
HNRNPK	745	ccawmcc	caagccc	3.391	0.000348	HNRNPK	745	ccawmcc	caagccc	3.391	0.000348
HNRNPK	750	ccawmcc	cccaucc	3.304	0.000477	HNRNPK	750	ccawmcc	cccaucc	3.304	0.000477
HNRNPK	751	ccawmcc	ccauccc	3.971	3.58e-05	HNRNPK	751	ccawmcc	ccauccc	3.971	3.58e-05
HNRNPK	1254	ccawmcc	ccagacc	2.928	0.00171	HNRNPK	1254	ccawmcc	ccagacc	2.928	0.00171
HNRNPK	1271	ccawmcc	ccagccg	2.681	0.00367	HNRNPK	1271	ccawmcc	ccagccg	2.681	0.00367
HNRNPK	1531	ccawmcc	ccaggcc	2.638	0.00417	HNRNPK	1531	ccawmcc	ccaggcc	2.638	0.00417
HNRNPK	1536	ccawmcc	ccagccg	2.536	0.00561	HNRNPK	1536	ccawmcc	ccagccg	2.536	0.00561
HNRNPK	1656	ccawmcc	ccaggcc	2.058	0.0198	HNRNPK	1656	ccawmcc	ccaggcc	2.058	0.0198
						HNRNPK	1694	ccawmcc	cgagccc	1.971	0.0244
						HNRNPK	1707	ccawmcc	ccagucc	2.174	0.0149
HNRNPK	1776	ccawmcc	ccaaccu	2.42	0.00776	HNRNPK	1773	ccawmcc	ccaaccu	2.42	0.00776
HNRNPK	1788	ccawmcc	ccacccu	2.609	0.00454	HNRNPK	1785	ccawmcc	ccacccu	2.609	0.00454
HNRNPK	1825	ccawmcc	ccaggcc	2.638	0.00417	HNRNPK	1822	ccawmcc	ccaggcc	2.638	0.00417
HNRNPK	1830	ccawmcc	ccagccg	2.536	0.00561	HNRNPK	1827	ccawmcc	ccagccg	2.536	0.00561
HNRNPK	1865	ccawmcc	ccuuccc	2.087	0.0184	HNRNPK	1862	ccawmcc	ccuuccc	2.087	0.0184
HNRNPK	1887	ccawmcc	ccuuccc	3.145	0.00083	HNRNPK	1884	ccawmcc	ccuuccc	3.145	0.00083
HNRNPK	1898	ccawmcc	cccaccc	3.203	0.00068	HNRNPK	1895	ccawmcc	cccaccc	3.203	0.00068
HNRNPK	1899	ccawmcc	ccacccg	2.957	0.00155	HNRNPK	1896	ccawmcc	ccacccg	2.957	0.00155
HNRNPK	1904	ccawmcc	cgagccc	2.957	0.00155	HNRNPK	1901	ccawmcc	cgagccc	2.957	0.00155
HNRNPK	2081	ccawmcc	ccacgcc	2.594	0.00474	HNRNPK	2078	ccawmcc	ccacgcc	3.246	0.000585
						HNRNPK	2097	ccawmcc	ccaggcc	3.652	0.00013
HNRNPK	2106	ccawmcc	ccagccu	3.203	0.00068	HNRNPK	2103	ccawmcc	ccagccc	3.986	3.36e-05
HNRNPK	2116	ccawmcc	ccacccc	3.319	0.000452	HNRNPK	2113	ccawmcc	ccacccc	3.855	5.79e-05
HNRNPK	2120	ccawmcc	cccuccc	3.029	0.00123	HNRNPK	2117	ccawmcc	cccuccc	3.377	0.000366
HNRNPK	2148	ccawmcc	ccacccg	2.768	0.00282	HNRNPK	2145	ccawmcc	ccacccg	2.768	0.00282
HNRNPK	2157	ccawmcc	ccauccc	4.101	2.06e-05	HNRNPK	2154	ccawmcc	ccauccc	4.101	2.06e-05
HNRNPK	2177	ccawmcc	ccacccc	3.826	6.51e-05	HNRNPK	2174	ccawmcc	ccacccc	3.826	6.51e-05
HNRNPK	2182	ccawmcc	ccagucc	3.609	0.000154	HNRNPK	2179	ccawmcc	ccagucc	3.609	0.000154
HNRNPK	2296	ccawmcc	ccagccc	3.652	0.00013	HNRNPK	2293	ccawmcc	ccagccc	3.652	0.00013
HNRNPK	2301	ccawmcc	ccgaccc	3.464	0.000266	HNRNPK	2298	ccawmcc	ccgaccc	3.464	0.000266
HNRNPK	2318	ccawmcc	ccaaacu	3.464	0.000266	HNRNPK	2315	ccawmcc	ccaaacu	3.464	0.000266
HNRNPK	2360	ccawmcc	ccagccc	3.362	0.000387	HNRNPK	2357	ccawmcc	ccagccc	3.362	0.000387
HNRNPK	2366	ccawmcc	cccuccc	3.014	0.00129	HNRNPK	2363	ccawmcc	cccuccc	3.014	0.00129
HNRNPK	2444	ccawmcc	ccaggcc	1.986	0.0235	HNRNPK	2441	ccawmcc	ccaggcc	1.986	0.0235
HNRNPK	2954	ccawmcc	ccuagcc	1.855	0.0318	HNRNPK	2951	ccawmcc	ccuagcc	1.855	0.0318
HNRNPK	2955	ccawmcc	cuagccc	1.884	0.0298	HNRNPK	2952	ccawmcc	cuagccc	1.884	0.0298
HNRNPL	100	amayama	acacucc	3.293	0.000496	HNRNPL	100	amayama	acacucc	3.293	0.000496
HNRNPL	108	amayama	ccacacc	4.027	2.82e-05	HNRNPL	108	amayama	ccacacc	4.027	2.82e-05
HNRNPL	110	amayama	acaccca	4.227	1.18e-05	HNRNPL	110	amayama	acaccca	4.227	1.18e-05
HNRNPL	118	amayama	gcacaca	4.4	5.41e-06	HNRNPL	118	amayama	gcacaca	4.4	5.41e-06
HNRNPL	120	amayama	acacacu	4.4	5.41e-06	HNRNPL	120	amayama	acacacu	4.4	5.41e-06
HNRNPL	122	acacrav	acacuac	4.042	2.65e-05	HNRNPL	122	acacrav	acacuac	4.042	2.65e-05
HNRNPL	125	amayama	cuacaca	3.947	3.96e-05	HNRNPL	125	amayama	cuacaca	3.947	3.96e-05
HNRNPL	127	amayama	acacaca	4.76	9.68e-07	HNRNPL	127	amayama	acacaca	4.76	9.68e-07
HNRNPL	129	amayama	acacacc	4.52	3.09e-06	HNRNPL	129	amayama	acacacc	4.52	3.09e-06
HNRNPL	131	amayama	acaccca	4.213	1.26e-05	HNRNPL	131	amayama	acaccca	4.213	1.26e-05
HNRNPL	522	amayama	ggacaca	1.8	0.0359	HNRNPL	522	amayama	ggacaca	1.8	0.0359
HNRNPL	524	amayama	acacaug	1.787	0.037	HNRNPL	524	amayama	acacaug	1.787	0.037
HNRNPL	1182	amayama	ccagaca	2.013	0.0221	HNRNPL	1182	amayama	ccagaca	2.013	0.0221
HNRNPL	1184	amayama	agacaga	1.933	0.0266	HNRNPL	1184	amayama	agacaga	1.933	0.0266
HNRNPL	1186	amayama	acagacc	2.067	0.0194	HNRNPL	1186	amayama	acagacc	2.067	0.0194
HNRNPL	2920	amayama	ccacaca	2.04	0.0207	HNRNPL	2917	amayama	ccacaca	2.04	0.0207
HNRNPL	2922	amayama	acacaaa	2.12	0.017	HNRNPL	2919	amayama	acacaaa	2.12	0.017
						HNRNPM	368	gguugguu	gggugggu	2.762	0.00287
HNRNPM	369	gguugguu	ggugggau	2.063	0.0196	HNRNPM	369	gguugguu	gguggguu	3.127	0.000883
HNRNPM	963	gguugguu	ggucggcu	2.079	0.0188	HNRNPM	963	gguugguu	ggucggcu	2.079	0.0188
HNRNPM	2671	gguugguu	gguuggcu	1.73	0.0418	HNRNPM	2668	gguugguu	gguuggcu	1.73	0.0418
HNRPLL	108	rcahaca	ccacacc	3.937	4.13e-05	HNRPLL	108	rcahaca	ccacacc	3.937	4.13e-05
HNRPLL	110	rcahaca	acaccca	4.633	1.8e-06	HNRPLL	110	rcahaca	acaccca	4.633	1.8e-06
HNRPLL	114	rcahaca	ccaggca	3.924	4.35e-05	HNRPLL	114	rcahaca	ccaggca	3.924	4.35e-05
HNRPLL	118	rcahaca	gcacaca	4.873	5.5e-07	HNRPLL	118	rcahaca	gcacaca	4.873	5.5e-07
HNRPLL	120	rcahaca	acacacu	4.456	4.18e-06	HNRPLL	120	rcahaca	acacacu	4.456	4.18e-06
HNRPLL	125	rcahaca	cuacaca	3.937	4.13e-05	HNRPLL	125	rcahaca	cuacaca	3.937	4.13e-05
HNRPLL	127	rcahaca	acacaca	5.051	2.2e-07	HNRPLL	127	rcahaca	acacaca	5.051	2.2e-07
HNRPLL	129	rcahaca	acacacc	4.456	4.18e-06	HNRPLL	129	rcahaca	acacacc	4.456	4.18e-06
HNRPLL	131	rcahaca	acaccca	4.633	1.8e-06	HNRPLL	131	rcahaca	acaccca	4.633	1.8e-06
HNRPLL	303	rcahaca	gcucaca	2.835	0.00229	HNRPLL	303	rcahaca	gcucaca	2.835	0.00229
HNRPLL	305	rcahaca	ucacaua	2.722	0.00324	HNRPLL	305	rcahaca	ucacaua	2.722	0.00324
HNRPLL	307	rcahaca	acauaaa	2.886	0.00195	HNRPLL	307	rcahaca	acauaaa	2.886	0.00195
HNRPLL	907	rcahaca	agagaca	2.215	0.0134	HNRPLL	907	rcahaca	agagaca	2.215	0.0134
HNRPLL	911	rcahaca	acaggca	2.405	0.00809	HNRPLL	911	rcahaca	acaggca	2.405	0.00809
HNRPLL	1182	rcahaca	ccagaca	2.418	0.0078	HNRPLL	1182	rcahaca	ccagaca	2.418	0.0078
HNRPLL	1186	rcahaca	acagacc	2.241	0.0125	HNRPLL	1186	rcahaca	acagacc	2.241	0.0125
HNRPLL	1202	rcahaca	ccaggca	2.127	0.0167	HNRPLL	1202	rcahaca	ccaggca	2.127	0.0167
HNRPLL	2920	rcahaca	ccacaca	2.038	0.0208	HNRPLL	2917	rcahaca	ccacaca	2.038	0.0208
HNRPLL	2922	rcahaca	acacaaa	1.861	0.0314	HNRPLL	2919	rcahaca	acacaaa	1.861	0.0314
HuR	77	uukruuu	uuuaauu	2.187	0.0144	HuR	77	uukruuu	uuuaauu	2.187	0.0144
HuR	78	uukruuu	uuaauuu	2.516	0.00593	HuR	78	uukruuu	uuaauuu	2.516	0.00593
HuR	81	uukruuu	auuuuuu	2.286	0.0111	HuR	81	uukruuu	auuuuuu	2.286	0.0111
IGF2BP2	110	vmahwca	acaccca	3.301	0.000482	IGF2BP2	110	vmahwca	acaccca	3.301	0.000482
IGF2BP2	118	vmahwca	gcacaca	3.37	0.000376	IGF2BP2	118	vmahwca	gcacaca	3.37	0.000376
IGF2BP2	127	vmahwca	acacaca	3.562	0.000184	IGF2BP2	127	vmahwca	acacaca	3.562	0.000184
IGF2BP2	131	vmahwca	acaccca	3.301	0.000482	IGF2BP2	131	vmahwca	acaccca	3.301	0.000482
IGF2BP3	110	amahwca	acaccca	3.463	0.000267	IGF2BP3	110	amahwca	acaccca	3.463	0.000267
IGF2BP3	118	amahwca	gcacaca	3.299	0.000485	IGF2BP3	118	amahwca	gcacaca	3.299	0.000485
IGF2BP3	127	amahwca	acacaca	3.716	0.000101	IGF2BP3	127	amahwca	acacaca	3.716	0.000101
IGF2BP3	129	amahwca	acacacc	3.179	0.000739	IGF2BP3	129	amahwca	acacacc	3.179	0.000739
IGF2BP3	131	amahwca	acaccca	3.463	0.000267	IGF2BP3	131	amahwca	acaccca	3.463	0.000267
KHDRBS1	2566	auaaaav	uuaaaac	2.794	0.0026	KHDRBS1	2563	auaaaav	uuaaaac	2.794	0.0026
KHDRBS1	2574	auaaaav	cuaaaaa	2.794	0.0026	KHDRBS1	2571	auaaaav	cuaaaaa	2.794	0.0026
KHDRBS1	2580	auaaaav	aucaaaa	2.732	0.00315	KHDRBS1	2577	auaaaav	aucaaaa	2.732	0.00315
KHDRBS2	2565	rauaaam	uuuaaaa	1.871	0.0307	KHDRBS2	2562	rauaaam	uuuaaaa	1.871	0.0307
KHDRBS2	2573	rauaaam	ucuaaaa	1.929	0.0269	KHDRBS2	2570	rauaaam	ucuaaaa	1.929	0.0269
KHDRBS2	2579	rauaaam	aaucaaa	2.047	0.0203	KHDRBS2	2576	rauaaam	aaucaaa	2.047	0.0203
KHDRBS3	308	auaaav	cauaaa	1.651	0.0494	KHDRBS3	308	auaaav	cauaaa	1.651	0.0494
KHDRBS3	2565	auaaav	uuuaaa	2.113	0.0173	KHDRBS3	2562	auaaav	uuuaaa	2.113	0.0173
KHDRBS3	2573	auaaav	ucuaaa	2.113	0.0173	KHDRBS3	2570	auaaav	ucuaaa	2.113	0.0173
KHDRBS3	2575	auaaav	uaaaaa	2.113	0.0173	KHDRBS3	2572	auaaav	uaaaaa	2.113	0.0173
KHDRBS3	2579	auaaav	aaucaa	2.151	0.0157	KHDRBS3	2576	auaaav	aaucaa	2.151	0.0157
LIN28A	792	hggagwa	cagagaa	3.054	0.00113	LIN28A	792	hggagwa	cagagaa	3.054	0.00113
LIN28A	795	hggagwa	agaagaa	3.014	0.00129	LIN28A	795	hggagwa	agaagaa	3.014	0.00129
LIN28A	951	hggagwa	cggagug	1.905	0.0284	LIN28A	951	hggagwa	cggagug	1.905	0.0284
LIN28A	2698	hggagwa	aggggaa	2.095	0.0181	LIN28A	2695	hggagwa	aggggaa	2.095	0.0181
LIN28A	2700	hggagwa	gggaaaa	1.959	0.0251	LIN28A	2697	hggagwa	gggaaaa	1.959	0.0251
						MATR3	1775	maucuur	aaccuuc	1.797	0.0362
MATR3	3016	maucuur	cgucuug	2.27	0.0116	MATR3	3014	maucuur	cgucuug	2.27	0.0116
MBNL1	318	gcuugc	ggcuua	2.857	0.00214	MBNL1	318	gcuugc	ggcuua	2.857	0.00214
MBNL1	331	ygcuky	ugcuuc	3.216	0.00065	MBNL1	331	ygcuky	ugcuuc	3.216	0.00065
MBNL1	334	gcuugc	uucuug	3.039	0.00119	MBNL1	334	gcuugc	uucuug	3.039	0.00119
MBNL1	335	ygcuky	ucuugc	1.99	0.0233	MBNL1	335	ygcuky	ucuugc	1.99	0.0233
MBNL1	338	ygcuky	ugcuuu	3.216	0.00065	MBNL1	338	ygcuky	ugcuuu	3.216	0.00065
MBNL1	340	ygcuky	cuuuuc	1.99	0.0233	MBNL1	340	ygcuky	cuuuuc	1.99	0.0233
MBNL1	379	ygcuky	ggcugc	2.196	0.014	MBNL1	379	ygcuky	ggcugc	2.353	0.00931
MBNL1	382	ygcuky	ugccuc	2.196	0.014	MBNL1	382	ygcuky	ugccuc	2.353	0.00931
MBNL1	392	ygcuky	ugcauc	2.392	0.00838	MBNL1	392	ygcuky	ugcauc	2.402	0.00815
MBNL1	404	ygcuky	ggcuuc	2.402	0.00815	MBNL1	404	ygcuky	ggcuuc	2.402	0.00815
MBNL1	437	ygcuky	ggcuuc	1.686	0.0459	MBNL1	437	ygcuky	ggcuuc	1.686	0.0459
MBNL1	476	ygcuky	ggcuuc	2.392	0.00838	MBNL1	476	ygcuky	ggcuuc	2.392	0.00838
MBNL1	485	ygcuky	cccugc	2.441	0.00732	MBNL1	485	ygcuky	cccugc	2.441	0.00732
MBNL1	488	ygcuky	ugccuc	2.431	0.00753	MBNL1	488	ygcuky	ugccuc	2.431	0.00753
MBNL1	491	ygcuky	cucucc	1.647	0.0498	MBNL1	491	ygcuky	cucucc	1.647	0.0498
MBNL1	494	ygcuky	uccugu	2.441	0.00732	MBNL1	494	ygcuky	uccugu	2.441	0.00732
MBNL1	497	ygcuky	uguuac	1.647	0.0498	MBNL1	497	ygcuky	uguuac	1.647	0.0498
MBNL1	502	ygcuky	cccuuu	2.373	0.00882	MBNL1	502	ygcuky	cccuuu	2.373	0.00882
MBNL1	566	ygcuky	cccugg	1.863	0.0312	MBNL1	566	ygcuky	cccugg	1.863	0.0312
MBNL1	574	ygcuky	cccggc	1.99	0.0233	MBNL1	574	ygcuky	cccggc	1.99	0.0233
MBNL1	577	ygcuky	ggccuc	2.039	0.0207	MBNL1	577	ygcuky	ggccuc	2.039	0.0207
MBNL1	580	ygcuky	cucagc	2.039	0.0207	MBNL1	580	ygcuky	cucagc	2.039	0.0207
MBNL1	588	ygcuky	cccugc	2.804	0.00252	MBNL1	588	ygcuky	cccugc	2.804	0.00252
MBNL1	591	ygcuky	ugcugc	3.216	0.00065	MBNL1	591	ygcuky	ugcugc	3.216	0.00065
MBNL1	594	ygcuky	ugcucc	2.804	0.00252	MBNL1	594	ygcuky	ugcucc	2.804	0.00252
MBNL1	598	ygcuky	ccccuc	2.039	0.0207	MBNL1	598	ygcuky	ccccuc	2.039	0.0207
MBNL1	599	ygcuky	cccucc	2.039	0.0207	MBNL1	599	ygcuky	cccucc	2.039	0.0207
MBNL1	602	ygcuky	uccugc	2.814	0.00245	MBNL1	602	ygcuky	uccugc	2.814	0.00245
MBNL1	605	ygcuky	ugccac	2.039	0.0207	MBNL1	605	ygcuky	ugccac	2.039	0.0207
MBNL1	611	ygcuky	cccagc	2.069	0.0193	MBNL1	611	ygcuky	cccagc	2.069	0.0193
MBNL1	614	ygcuky	agccuc	2.039	0.0207	MBNL1	614	ygcuky	agccuc	2.039	0.0207
MBNL1	635	ygcuky	cccuuc	2.098	0.018	MBNL1	635	ygcuky	cccuuc	2.098	0.018
MBNL1	640	ygcuky	cgcucc	2.098	0.018	MBNL1	640	ygcuky	cgcucc	2.098	0.018
MBNL1	682	ygcuky	cccugc	1.686	0.0459	MBNL1	682	ygcuky	cccugc	1.686	0.0459
MBNL1	1014	ygcuky	ugcugu	2.48	0.00657	MBNL1	1014	ygcuky	ugcugu	2.48	0.00657
MBNL1	1017	ygcuky	ugucuc	1.657	0.0488	MBNL1	1017	ygcuky	ugucuc	1.657	0.0488
MBNL1	1033	ygcuky	uggcuc	1.676	0.0469	MBNL1	1033	ygcuky	uggcuc	1.676	0.0469
MBNL1	1034	ygcuky	ggcucc	1.676	0.0469	MBNL1	1034	ygcuky	ggcucc	1.676	0.0469
MBNL1	1036	ygcuky	cuccgc	1.676	0.0469	MBNL1	1036	ygcuky	cuccgc	1.676	0.0469
MBNL1	1039	ygcuky	cgccgg	1.657	0.0488	MBNL1	1039	ygcuky	cgccgg	1.657	0.0488
MBNL1	1300	ygcuky	cgccuc	1.676	0.0469
MBNL1	1327	ygcuky	ugguuc	2.402	0.00815	MBNL1	1327	ygcuky	ugguuc	2.402	0.00815
MBNL1	1330	ygcuky	uucugc	2.402	0.00815	MBNL1	1330	ygcuky	uucugc	2.402	0.00815
MBNL1	1342	ygcuky	cucugu	2.402	0.00815	MBNL1	1342	ygcuky	cucugu	2.392	0.00838
MBNL1	1347	ygcuky	uccuuc	2.392	0.00838	MBNL1	1347	ygcuky	uccuuc	2.392	0.00838
MBNL1	1395	ygcuky	cgccuc	2.069	0.0193	MBNL1	1395	ygcuky	cgccuc	2.069	0.0193
MBNL1	1420	ygcuky	cgcucc	2.098	0.018	MBNL1	1420	ygcuky	cgcucc	2.098	0.018
MBNL1	1577	ygcuky	cgguuc	2.275	0.0115	MBNL1	1577	ygcuky	cgguuc	2.275	0.0115
MBNL1	1588	ygcuky	cccuuc	2.245	0.0124	MBNL1	1588	ygcuky	cccuuc	2.245	0.0124
MBNL1	1598	ygcuky	ggcuuc	2.245	0.0124	MBNL1	1598	ygcuky	ggcuuc	2.245	0.0124
MBNL1	1749	ygcuky	cccuuc	2.392	0.00838	MBNL1	1748	ygcuky	cccuuc	2.088	0.0184
MBNL1	1756	ygcuky	cucugu	2.402	0.00815	MBNL1	1753	ygcuky	cucuuu	2.088	0.0184
MBNL1	1764	ygcuky	cccugc	2.451	0.00712
MBNL1	1767	ygcuky	ugcucc	2.451	0.00712
MBNL1	1769	ygcuky	cuccuc	1.657	0.0488
MBNL1	1770	ygcuky	uccucu	1.657	0.0488
MBNL1	1772	ygcuky	cucucc	1.657	0.0488
MBNL1	1779	ygcuky	accuuc	1.657	0.0488
MBNL1	1784	ygcuky	cgcucc	2.402	0.00815	MBNL1	1781	ygcuky	cgcucc	2.088	0.0184
MBNL1	1802	ygcuky	agcuuc	2.039	0.0207	MBNL1	1799	ygcuky	agcuuc	2.039	0.0207
MBNL1	1863	ygcuky	cgccuu	2.098	0.018	MBNL1	1860	ygcuky	cgccuu	2.098	0.018
MBNL1	1886	ygcuky	uccuuc	2.294	0.0109	MBNL1	1883	ygcuky	uccuuc	2.294	0.0109
MBNL1	1893	ygcuky	cgccuc	2.098	0.018	MBNL1	1890	ygcuky	cgccuc	2.098	0.018
MBNL1	1967	ygcuky	cggugu	2.275	0.0115	MBNL1	1964	ygcuky	cggugu	2.284	0.0112
MBNL1	1980	ygcuky	cccugc	2.441	0.00732	MBNL1	1977	ygcuky	cccugc	2.451	0.00712
MBNL1	1983	ygcuky	ugcagc	2.441	0.00732	MBNL1	1980	ygcuky	ugcagc	2.441	0.00732
						MBNL1	1983	ygcuky	agccgc	1.647	0.0498
MBNL1	1997	ygcuky	cucugc	2.431	0.00753	MBNL1	1994	ygcuky	cucugc	2.441	0.00732
MBNL1	2000	ygcuky	ugccuc	2.441	0.00732	MBNL1	1997	ygcuky	ugccuc	2.441	0.00732
MBNL1	2020	ygcuky	agcuuu	2.275	0.0115	MBNL1	2017	ygcuky	agcuuu	2.245	0.0124
MBNL1	2051	ygcuky	uccugu	2.088	0.0184	MBNL1	2048	ygcuky	uccugu	2.088	0.0184
MBNL1	2058	ygcuky	cacugu	2.078	0.0189	MBNL1	2055	ygcuky	cacugu	2.078	0.0189
MBNL1	2142	ygcuky	cucugu	1.657	0.0488	MBNL1	2139	ygcuky	cucugu	1.657	0.0488
MBNL1	2169	ygcuky	cccugu	1.657	0.0488	MBNL1	2166	ygcuky	cccugu	1.657	0.0488
MBNL1	2250	ygcuky	ugccuc	2.245	0.0124	MBNL1	2247	ygcuky	ugccuc	2.245	0.0124
MBNL1	2263	ygcuky	ugccuc	2.294	0.0109	MBNL1	2260	ygcuky	ugccuc	2.294	0.0109
MBNL1	2275	ygcuky	cccuuu	2.294	0.0109	MBNL1	2272	ygcuky	cccuuu	2.294	0.0109
MBNL1	2375	ygcuky	cccugu	2.088	0.0184	MBNL1	2372	ygcuky	cccugu	2.088	0.0184
MBNL1	2382	ygcuky	cacugc	2.088	0.0184	MBNL1	2379	ygcuky	cacugc	2.088	0.0184
MBNL1	2498	ygcuky	ugcagu	1.892	0.0292	MBNL1	2495	ygcuky	ugcagu	1.892	0.0292
MBNL1	2523	ygcuky	ugauuu	1.892	0.0292	MBNL1	2520	ygcuky	ugauuu	1.892	0.0292
MBNL1	2544	ygcuky	cacuuu	1.892	0.0292	MBNL1	2541	ygcuky	cacuuu	1.892	0.0292
MBNL1	2662	ygcuky	cggguc	2.196	0.014	MBNL1	2659	ygcuky	cggguc	2.196	0.014
MBNL1	2670	ygcuky	ugguug	2.225	0.013	MBNL1	2667	ygcuky	ugguug	2.225	0.013
MBNL1	2675	ygcuky	ggcugc	2.99	0.00139	MBNL1	2672	ygcuky	ggcugc	2.99	0.00139
MBNL1	2678	ygcuky	ugcgcu	2.225	0.013	MBNL1	2675	ygcuky	ugcgcu	2.225	0.013
MBNL1	2680	ygcuky	cgcugc	3.598	0.00016	MBNL1	2677	ygcuky	cgcugc	3.598	0.00016
MBNL1	2683	ygcuky	ugcugc	3.598	0.00016	MBNL1	2680	ygcuky	ugcugc	3.598	0.00016
MBNL1	2686	ygcuky	ugcuau	2.99	0.00139	MBNL1	2683	ygcuky	ugcuau	2.99	0.00139
MBNL1	2690	ygcuky	aucuuu	2.196	0.014	MBNL1	2687	ygcuky	aucuuu	2.196	0.014
MBNL1	2735	gcuugc	ggcuug	2.026	0.0214	MBNL1	2732	gcuugc	ggcuug	2.026	0.0214
MBNL1	2739	gcuugc	uguuug	1.662	0.0483	MBNL1	2736	gcuugc	uguuug	1.662	0.0483
MBNL1	2778	ygcuky	cgcguu	2.069	0.0193	MBNL1	2775	ygcuky	cgcguu	2.069	0.0193
MBNL1	2780	ygcuky	cguugc	2.069	0.0193	MBNL1	2777	ygcuky	cguugc	2.069	0.0193
MBNL1	2807	ygcuky	cgcguu	1.657	0.0488	MBNL1	2804	ygcuky	cgcguu	1.657	0.0488
MBNL1	2859	ygcuky	cacugc	2.275	0.0115	MBNL1	2856	ygcuky	cacugc	2.275	0.0115
MBNL1	2881	ygcuky	uccugc	2.402	0.00815	MBNL1	2878	ygcuky	uccugc	2.402	0.00815
MBNL1	2884	ygcuky	ugcagc	2.402	0.00815	MBNL1	2881	ygcuky	ugcagc	2.402	0.00815
MBNL1	2900	ygcuky	cgcauc	2.275	0.0115	MBNL1	2897	ygcuky	cgcauc	2.275	0.0115
MBNL1	3003	ygcuky	cccuuc	2.098	0.018	MBNL1	3001	ygcuky	cccuuc	2.098	0.018
MBNL1	3023	ygcuky	cccugc	2.098	0.018	MBNL1	3021	ygcuky	cccugc	2.098	0.018
MSI1	257	uaguwrg	ugguaag	2	0.0227	MSI1	257	uaguwrg	ugguaag	2	0.0227
MSI1	2670	uaguwrg	ugguugg	2.03	0.0212	MSI1	2667	uaguwrg	ugguugg	2.03	0.0212
NOVA1	729	ycay	ccac	2.75	0.00298	NOVA1	729	ycay	ccac	2.75	0.00298
NOVA1	751	ycay	ccau	2.75	0.00298	NOVA1	751	ycay	ccau	2.75	0.00298
NOVA1	1237	ycay	ucac	2.75	0.00298	NOVA1	1237	ycay	ucac	2.75	0.00298
NOVA1	1240	ycay	ccac	2.75	0.00298	NOVA1	1240	ycay	ccac	2.75	0.00298
NOVA1	1243	ycay	ccac	2.75	0.00298	NOVA1	1243	ycay	ccac	2.75	0.00298
NOVA1	2091	ycay	ccac	2.75	0.00298	NOVA1	2088	ycay	ccac	2.75	0.00298
NOVA1	2116	ycay	ccac	2.75	0.00298	NOVA1	2113	ycay	ccac	2.75	0.00298
NOVA1	2126	ycay	ccac	2.75	0.00298	NOVA1	2123	ycay	ccac	2.75	0.00298
NOVA1	2148	ycay	ccac	2.75	0.00298	NOVA1	2145	ycay	ccac	2.75	0.00298
NOVA1	2157	ycay	ccau	2.75	0.00298	NOVA1	2154	ycay	ccau	2.75	0.00298
NOVA1	3037	ycay	ccac	2.75	0.00298	NOVA1	3035	ycay	ccac	2.75	0.00298
NOVA1	3043	ycay	ucau	3.38	0.000362	NOVA1	3041	ycay	ucau	3.38	0.000362
NOVA1	3046	ycay	ucac	3.38	0.000362	NOVA1	3044	ycay	ucac	3.38	0.000362
PABPC1	2574	araaaam	cuaaaaa	2.206	0.0137	PABPC1	2571	araaaam	cuaaaaa	2.206	0.0137
PABPC3	2567	raaaacm	uaaaacu	3.091	0.000997	PABPC3	2564	raaaacm	uaaaacu	3.091	0.000997
PABPC3	2576	raaaacm	aaaaauc	3.068	0.00108	PABPC3	2573	raaaacm	aaaaauc	3.068	0.00108
PABPC3	2577	raaaacm	aaaauca	2.739	0.00308	PABPC3	2574	raaaacm	aaaauca	2.739	0.00308
PABPC3	2582	raaaacm	caaaacu	3.091	0.000997	PABPC3	2579	raaaacm	caaaacu	3.091	0.000997
PABPC3	2646	raaaacm	uaaaacc	1.773	0.0381	PABPC3	2643	raaaacm	uaaaacc	1.773	0.0381
PABPC4	2574	aaaaaar	cuaaaaa	2.073	0.0191	PABPC4	2571	aaaaaar	cuaaaaa	2.073	0.0191
PABPC4	2575	aaaaaar	uaaaaau	2.082	0.0187	PABPC4	2572	aaaaaar	uaaaaau	2.082	0.0187
PABPC4	2576	aaaaaar	aaaaauc	2.173	0.0149	PABPC4	2573	aaaaaar	aaaaauc	2.173	0.0149
PABPC5	2575	agaaadu	uaaaaau	2.102	0.0178	PABPC5	2572	agaaadu	uaaaaau	2.102	0.0178
PABPC5	2576	agaaadu	aaaaauc	2.068	0.0193	PABPC5	2573	agaaadu	aaaaauc	2.068	0.0193
PABPN1	226	araaga	agaagg	2.796	0.00259	PABPN1	226	araaga	agaagg	2.796	0.00259
PABPN1	246	araaga	agaaga	2.75	0.00298	PABPN1	246	araaga	agaaga	2.75	0.00298
PABPN1	249	araaga	agagga	2.37	0.00889	PABPN1	249	araaga	agagga	2.37	0.00889
PABPN1	790	araaga	agcaga	2.972	0.00148	PABPN1	790	araaga	agcaga	2.972	0.00148
PABPN1	795	araaga	agaaga	3.352	0.000401	PABPN1	795	araaga	agaaga	3.352	0.000401
PABPN1	798	araaga	agaagu	2.972	0.00148	PABPN1	798	araaga	agaagu	2.972	0.00148
PABPN1	801	araaga	aguaga	2.972	0.00148	PABPN1	801	araaga	aguaga	2.972	0.00148
PABPN1	2400	araaga	agaagc	1.917	0.0276	PABPN1	2397	araaga	agaagc	1.917	0.0276
PABPN1	2413	araaga	aguaga	1.917	0.0276	PABPN1	2410	araaga	aguaga	1.917	0.0276
PABPN1	2703	araaga	aaaaga	2.324	0.0101	PABPN1	2700	araaga	aaaaga	2.324	0.0101
PABPN1	2706	araaga	agagga	2.111	0.0174	PABPN1	2703	araaga	agagga	2.111	0.0174
PCBP1	185	ccwwhcc	ccagucc	1.909	0.0281	PCBP1	185	ccwwhcc	ccagucc	1.909	0.0281
PCBP1	447	ccwwhcc	ccccucc	2.026	0.0214	PCBP1	447	ccwwhcc	ccccucc	2.026	0.0214
PCBP1	452	ccwwhcc	ccguccc	2.156	0.0155	PCBP1	452	ccwwhcc	ccguccc	2.156	0.0155
PCBP1	457	ccwwhcc	cccgucc	2.026	0.0214	PCBP1	457	ccwwhcc	cccgucc	2.026	0.0214
PCBP1	598	ccwwhcc	ccccucc	3.026	0.00124	PCBP1	598	ccwwhcc	ccccucc	3.026	0.00124
PCBP1	607	ccwwhcc	ccacccc	3.091	0.000997	PCBP1	607	ccwwhcc	ccacccc	3.091	0.000997
PCBP1	611	ccwwhcc	cccagcc	3.104	0.000955	PCBP1	611	ccwwhcc	cccagcc	3.104	0.000955
PCBP1	616	ccwwhcc	ccucccc	3.351	0.000403	PCBP1	616	ccwwhcc	ccucccc	3.351	0.000403
PCBP1	622	ccwwhcc	ccccucc	3.13	0.000874	PCBP1	622	ccwwhcc	ccccucc	3.143	0.000836
PCBP1	623	ccwwhcc	cccuccc	3.416	0.000318	PCBP1	623	ccwwhcc	cccuccc	3.416	0.000318
PCBP1	624	ccwwhcc	ccucccc	3.351	0.000403	PCBP1	624	ccwwhcc	ccucccc	3.364	0.000384
PCBP1	628	ccwwhcc	cccgucc	3.143	0.000836	PCBP1	628	ccwwhcc	cccgucc	3.143	0.000836
PCBP1	629	ccwwhcc	ccguccc	3.377	0.000366	PCBP1	629	ccwwhcc	ccguccc	3.39	0.000349
PCBP1	636	ccwwhcc	ccuucgc	3.052	0.00114	PCBP1	636	ccwwhcc	ccuucgc	3.052	0.00114
						PCBP1	644	ccwwhcc	ccuuauc	3.221	0.000639
						PCBP1	645	ccwwhcc	cuuaucc	3.117	0.000914
PCBP1	650	ccwwhcc	ccucccc	3.156	0.0008	PCBP1	650	ccwwhcc	ccucccc	3.26	0.000557
PCBP1	656	ccwwhcc	ccggucc	2.455	0.00704	PCBP1	656	ccwwhcc	ccggucc	2.844	0.00223
PCBP1	675	ccwwhcc	ccugccc	3.013	0.00129	PCBP1	675	ccwwhcc	ccugccc	3.013	0.00129
PCBP1	696	ccwwhcc	ccugccc	2.195	0.0141	PCBP1	696	ccwwhcc	ccugccc	2.195	0.0141
PCBP1	744	ccwwhcc	ccaagcc	2.831	0.00232	PCBP1	744	ccwwhcc	ccaagcc	2.831	0.00232
PCBP1	750	ccwwhcc	cccaucc	2.987	0.00141	PCBP1	750	ccwwhcc	cccaucc	2.987	0.00141
PCBP1	751	ccwwhcc	ccauccc	3.065	0.00109	PCBP1	751	ccwwhcc	ccauccc	3.065	0.00109
PCBP1	1254	ccwwhcc	ccagacc	1.922	0.0273	PCBP1	1254	ccwwhcc	ccagacc	1.922	0.0273
PCBP1	1582	ccwwhcc	ccucgcc	2.506	0.00611	PCBP1	1582	ccwwhcc	ccucgcc	2.506	0.00611
PCBP1	1588	ccwwhcc	cccuucc	2.844	0.00223	PCBP1	1588	ccwwhcc	cccuucc	2.844	0.00223
PCBP1	1589	ccwwhcc	ccuuccc	2.974	0.00147	PCBP1	1589	ccwwhcc	ccuuccc	2.974	0.00147
PCBP1	1643	ccwwhcc	ccucucc	3.442	0.000289	PCBP1	1643	ccwwhcc	ccucucc	3.442	0.000289
PCBP1	1648	ccwwhcc	ccucccc	3.299	0.000485	PCBP1	1648	ccwwhcc	ccucccc	3.299	0.000485
PCBP1	1651	ccwwhcc	ccccucc	3.091	0.000997	PCBP1	1651	ccwwhcc	ccccucc	3.091	0.000997
PCBP1	1667	ccwwhcc	ccucucc	3.442	0.000289	PCBP1	1667	ccwwhcc	ccucucc	3.442	0.000289
PCBP1	1740	ccwwhcc	ccccacc	2.208	0.0136	PCBP1	1739	ccwwhcc	ccccacc	2.818	0.00242
PCBP1	1750	ccwwhcc	ccuucuc	2.688	0.00359	PCBP1	1749	ccwwhcc	ccuucuc	2.974	0.00147
						PCBP1	1754	ccwwhcc	ucuuucc	3.312	0.000463
						PCBP1	1755	ccwwhcc	cuuuccc	3.091	0.000997
PCBP1	1771	ccwwhcc	ccucucc	2.714	0.00332	PCBP1	1768	ccwwhcc	ccucucc	3.351	0.000403
PCBP1	1780	ccwwhcc	ccuucgc	1.961	0.0249	PCBP1	1777	ccwwhcc	ccuucgc	2.792	0.00262
PCBP1	1865	ccwwhcc	ccuuccc	4.13	1.81e-05	PCBP1	1862	ccwwhcc	ccuuccc	4.13	1.81e-05
PCBP1	1870	ccwwhcc	ccucucc	3.883	5.16e-05	PCBP1	1867	ccwwhcc	ccucucc	3.883	5.16e-05
PCBP1	1877	ccwwhcc	ccuggcc	3.571	0.000178	PCBP1	1874	ccwwhcc	ccuggcc	3.571	0.000178
PCBP1	1882	ccwwhcc	ccucucc	3.935	4.16e-05	PCBP1	1879	ccwwhcc	ccucucc	3.935	4.16e-05
PCBP1	1887	ccwwhcc	ccuuccc	4.182	1.44e-05	PCBP1	1884	ccwwhcc	ccuuccc	4.182	1.44e-05
PCBP1	1898	ccwwhcc	cccaccc	3.494	0.000238	PCBP1	1895	ccwwhcc	cccaccc	3.494	0.000238
PCBP1	1916	ccwwhcc	gcuugcc	2.675	0.00374	PCBP1	1913	ccwwhcc	gcuugcc	2.675	0.00374
PCBP1	1921	ccwwhcc	ccucccc	2.896	0.00189	PCBP1	1918	ccwwhcc	ccucccc	2.896	0.00189
PCBP1	1924	ccwwhcc	ccccacc	2.442	0.0073	PCBP1	1921	ccwwhcc	ccccacc	2.442	0.0073
PCBP1	2086	ccwwhcc	cccgucc	1.831	0.0336	PCBP1	2083	ccwwhcc	cccgucc	2.714	0.00332
PCBP1	2105	ccwwhcc	cccagcc	2.987	0.00141	PCBP1	2102	ccwwhcc	cccagcc	3.052	0.00114
						PCBP1	2103	ccwwhcc	ccagccc	3.052	0.00114
						PCBP1	2108	ccwwhcc	cccgucc	3.078	0.00104
PCBP1	2116	ccwwhcc	ccacccc	2.818	0.00242	PCBP1	2113	ccwwhcc	ccacccc	3.026	0.00124
PCBP1	2119	ccwwhcc	ccccucc	2.961	0.00153	PCBP1	2116	ccwwhcc	ccccucc	3.065	0.00109
PCBP1	2120	ccwwhcc	cccuccc	3.182	0.000731	PCBP1	2117	ccwwhcc	cccuccc	3.299	0.000485
PCBP1	2121	ccwwhcc	ccucccc	3.13	0.000874	PCBP1	2118	ccwwhcc	ccucccc	3.247	0.000583
PCBP1	2157	ccwwhcc	ccauccc	3.273	0.000532	PCBP1	2154	ccwwhcc	ccauccc	3.273	0.000532
PCBP1	2177	ccwwhcc	ccacccc	2.987	0.00141	PCBP1	2174	ccwwhcc	ccacccc	2.987	0.00141
PCBP1	2182	ccwwhcc	ccagucc	3.13	0.000874	PCBP1	2179	ccwwhcc	ccagucc	3.13	0.000874
PCBP1	2187	ccwwhcc	cccgucc	2.649	0.00404	PCBP1	2184	ccwwhcc	cccgucc	2.649	0.00404
PCBP1	2295	ccwwhcc	cccagcc	2.364	0.00904	PCBP1	2292	ccwwhcc	cccagcc	2.364	0.00904
PCBP1	2296	ccwwhcc	ccagccc	2.364	0.00904	PCBP1	2293	ccwwhcc	ccagccc	2.364	0.00904
PCBP1	2300	ccwwhcc	cccgacc	2.364	0.00904	PCBP1	2297	ccwwhcc	cccgacc	2.364	0.00904
PCBP1	2301	ccwwhcc	ccgaccc	2.403	0.00813	PCBP1	2298	ccwwhcc	ccgaccc	2.403	0.00813
PCBP1	2359	ccwwhcc	cccagcc	3.065	0.00109	PCBP1	2356	ccwwhcc	cccagcc	3.065	0.00109
PCBP1	2360	ccwwhcc	ccagccc	3.065	0.00109	PCBP1	2357	ccwwhcc	ccagccc	3.065	0.00109
PCBP1	2365	ccwwhcc	ccccucc	3.117	0.000914	PCBP1	2362	ccwwhcc	ccccucc	3.117	0.000914
PCBP1	2366	ccwwhcc	cccuccc	3.377	0.000366	PCBP1	2363	ccwwhcc	cccuccc	3.377	0.000366
PCBP1	2376	ccwwhcc	ccugucc	3.429	0.000303	PCBP1	2373	ccwwhcc	ccugucc	3.429	0.000303
PCBP1	2389	ccwwhcc	ccggucc	2.935	0.00167	PCBP1	2386	ccwwhcc	ccggucc	2.935	0.00167
PCBP1	2948	ccwwhcc	ccucucc	2.987	0.00141	PCBP1	2945	ccwwhcc	ccucucc	2.987	0.00141
PCBP1	2954	ccwwhcc	ccuagcc	2.974	0.00147	PCBP1	2951	ccwwhcc	ccuagcc	2.974	0.00147
PCBP1	2967	ccwwhcc	ccccucc	2.662	0.00388	PCBP1	2964	ccwwhcc	ccccucc	2.662	0.00388
PCBP1	2997	ccwwhcc	cuuuucc	3.377	0.000366
PCBP1	3003	ccwwhcc	cccuucc	3.649	0.000132	PCBP1	3001	ccwwhcc	cccuucc	3.39	0.000349
PCBP1	3004	ccwwhcc	ccuuccc	3.766	8.29e-05	PCBP1	3002	ccwwhcc	ccuuccc	3.506	0.000227
PCBP1	3008	ccwwhcc	cccuccc	3.506	0.000227	PCBP1	3006	ccwwhcc	cccuccc	3.234	0.00061
PCBP1	3018	ccwwhcc	ucuugcc	3.117	0.000914	PCBP1	3016	ccwwhcc	ucuugcc	2.857	0.00214
PCBP2	448	ccyycch	cccuccg	2.737	0.0031	PCBP2	448	ccyycch	cccuccg	2.737	0.0031
PCBP2	452	ccyycch	ccguccc	2.862	0.0021	PCBP2	452	ccyycch	ccguccc	2.862	0.0021
PCBP2	453	ccyycch	cgucccc	2.675	0.00374	PCBP2	453	ccyycch	cgucccc	2.675	0.00374
PCBP2	485	ccyycch	cccugcc	1.838	0.033	PCBP2	485	ccyycch	cccugcc	1.838	0.033
PCBP2	486	ccyycch	ccugccu	1.863	0.0312	PCBP2	486	ccyycch	ccugccu	1.863	0.0312
PCBP2	490	ccyycch	ccucucc	1.925	0.0271	PCBP2	490	ccyycch	ccucucc	1.925	0.0271
PCBP2	595	ccyycch	gcucccc	3.175	0.000749	PCBP2	595	ccyycch	gcucccc	3.175	0.000749
PCBP2	599	ccyycch	cccuccu	3.488	0.000243	PCBP2	599	ccyycch	cccuccu	3.488	0.000243
PCBP2	603	ccyycch	ccugcca	3.312	0.000463	PCBP2	603	ccyycch	ccugcca	3.312	0.000463
PCBP2	607	ccyycch	ccacccc	3.45	0.00028	PCBP2	607	ccyycch	ccacccc	3.45	0.00028
PCBP2	616	ccyycch	ccucccc	3.938	4.11e-05	PCBP2	616	ccyycch	ccucccc	3.938	4.11e-05
PCBP2	619	ccyycch	ccccccc	3.7	0.000108	PCBP2	619	ccyycch	ccccccc	3.7	0.000108
PCBP2	623	ccyycch	cccuccc	3.888	5.05e-05	PCBP2	623	ccyycch	cccuccc	3.888	5.05e-05
PCBP2	624	ccyycch	ccucccc	3.938	4.11e-05	PCBP2	624	ccyycch	ccucccc	3.938	4.11e-05
PCBP2	629	ccyycch	ccguccc	3.688	0.000113	PCBP2	629	ccyycch	ccguccc	3.688	0.000113
PCBP2	630	ccyycch	cgucccc	3.363	0.000385	PCBP2	630	ccyycch	cgucccc	3.363	0.000385
PCBP2	636	ccyycch	ccuucgc	3.438	0.000293	PCBP2	636	ccyycch	ccuucgc	3.438	0.000293
PCBP2	649	ccyycch	uccuccc	3.225	0.00063	PCBP2	649	ccyycch	uccuccc	3.225	0.00063
PCBP2	650	ccyycch	ccucccc	3.625	0.000144	PCBP2	650	ccyycch	ccucccc	3.625	0.000144
PCBP2	675	ccyycch	ccugccc	3.325	0.000442	PCBP2	675	ccyycch	ccugccc	3.325	0.000442
PCBP2	696	ccyycch	ccugccc	2.425	0.00765	PCBP2	696	ccyycch	ccugccc	2.425	0.00765
PCBP2	1407	ccyycch	cccuccu	1.975	0.0241	PCBP2	1407	ccyycch	cccuccu	1.975	0.0241
PCBP2	1421	ccyycch	gcucccc	1.9	0.0287	PCBP2	1421	ccyycch	gcucccc	1.9	0.0287
PCBP2	1582	ccyycch	ccucgcc	2.787	0.00266	PCBP2	1582	ccyycch	ccucgcc	2.787	0.00266
PCBP2	1588	ccyycch	cccuucc	2.812	0.00246	PCBP2	1588	ccyycch	cccuucc	2.812	0.00246
PCBP2	1589	ccyycch	ccuuccc	3.25	0.000577	PCBP2	1589	ccyycch	ccuuccc	3.25	0.000577
PCBP2	1590	ccyycch	cuucccc	2.887	0.00194	PCBP2	1590	ccyycch	cuucccc	2.887	0.00194
PCBP2	1638	ccyycch	cgucccc	3.05	0.00114	PCBP2	1638	ccyycch	cgucccc	3.05	0.00114
PCBP2	1643	ccyycch	ccucucc	3.237	0.000604	PCBP2	1643	ccyycch	ccucucc	3.237	0.000604
PCBP2	1647	ccyycch	uccuccc	3.125	0.000889	PCBP2	1647	ccyycch	uccuccc	3.125	0.000889
PCBP2	1648	ccyycch	ccucccc	3.525	0.000212	PCBP2	1648	ccyycch	ccucccc	3.525	0.000212
PCBP2	1652	ccyycch	cccucca	3.275	0.000528	PCBP2	1652	ccyycch	cccucca	3.275	0.000528
PCBP2	1667	ccyycch	ccucucc	3.225	0.00063	PCBP2	1667	ccyycch	ccucucc	3.225	0.00063
PCBP2	1668	ccyycch	cucuccc	3.175	0.000749	PCBP2	1668	ccyycch	cucuccc	3.175	0.000749
PCBP2	1738	ccyycch	cccccca	2.525	0.00578
PCBP2	1750	ccyycch	ccuucuc	2.762	0.00287	PCBP2	1749	ccyycch	ccuucuc	2.875	0.00202
						PCBP2	1755	ccyycch	cuuuccc	3.112	0.000929
PCBP2	1771	ccyycch	ccucucc	2.438	0.00738	PCBP2	1768	ccyycch	ccucucc	2.937	0.00166
PCBP2	1780	ccyycch	ccuucgc	1.925	0.0271	PCBP2	1777	ccyycch	ccuucgc	2.538	0.00557
PCBP2	1865	ccyycch	ccuuccc	4.075	2.3e-05	PCBP2	1862	ccyycch	ccuuccc	4.075	2.3e-05
PCBP2	1870	ccyycch	ccucucc	3.55	0.000193	PCBP2	1867	ccyycch	ccucucc	3.55	0.000193
PCBP2	1871	ccyycch	cucuccc	3.5	0.000233	PCBP2	1868	ccyycch	cucuccc	3.5	0.000233
PCBP2	1872	ccyycch	ucucccc	3.5	0.000233	PCBP2	1869	ccyycch	ucucccc	3.5	0.000233
PCBP2	1882	ccyycch	ccucucc	3.563	0.000183	PCBP2	1879	ccyycch	ccucucc	3.563	0.000183
PCBP2	1887	ccyycch	ccuuccc	4.15	1.66e-05	PCBP2	1884	ccyycch	ccuuccc	4.15	1.66e-05
PCBP2	1895	ccyycch	ccuccca	3.475	0.000255	PCBP2	1892	ccyycch	ccuccca	3.475	0.000255
PCBP2	1898	ccyycch	cccaccc	3.525	0.000212	PCBP2	1895	ccyycch	cccaccc	3.525	0.000212
PCBP2	1921	ccyycch	ccucccc	2.987	0.00141	PCBP2	1918	ccyycch	ccucccc	2.987	0.00141
PCBP2	2026	ccyycch	ucucccc	2.275	0.0115	PCBP2	2023	ccyycch	ucucccc	2.275	0.0115
PCBP2	2029	ccyycch	cccccca	2.2	0.0139	PCBP2	2026	ccyycch	cccccca	2.2	0.0139
PCBP2	2077	ccyycch	ccuccca	2.013	0.0221	PCBP2	2074	ccyycch	ccuccca	2.013	0.0221
PCBP2	2116	ccyycch	ccacccc	2.85	0.00219	PCBP2	2113	ccyycch	ccacccc	3.188	0.000716
PCBP2	2120	ccyycch	cccuccc	3.2	0.000687	PCBP2	2117	ccyycch	cccuccc	3.538	0.000202
PCBP2	2121	ccyycch	ccucccc	3.237	0.000604	PCBP2	2118	ccyycch	ccucccc	3.575	0.000175
PCBP2	2157	ccyycch	ccauccc	3.05	0.00114	PCBP2	2154	ccyycch	ccauccc	3.05	0.00114
PCBP2	2158	ccyycch	caucccc	2.837	0.00228	PCBP2	2155	ccyycch	caucccc	2.837	0.00228
PCBP2	2162	ccyycch	cccgccc	2.937	0.00166	PCBP2	2159	ccyycch	cccgccc	2.937	0.00166
PCBP2	2163	ccyycch	ccgcccc	2.987	0.00141	PCBP2	2160	ccyycch	ccgcccc	2.987	0.00141
PCBP2	2177	ccyycch	ccacccc	2.987	0.00141	PCBP2	2174	ccyycch	ccacccc	2.987	0.00141
PCBP2	2366	ccyycch	cccuccc	3.4	0.000337	PCBP2	2363	ccyycch	cccuccc	3.4	0.000337
PCBP2	2367	ccyycch	ccucccg	3.188	0.000716	PCBP2	2364	ccyycch	ccucccg	3.188	0.000716
PCBP2	2370	ccyycch	cccgccc	3.175	0.000749	PCBP2	2367	ccyycch	cccgccc	3.175	0.000749
PCBP2	2371	ccyycch	ccgcccc	3.175	0.000749	PCBP2	2368	ccyycch	ccgcccc	3.175	0.000749
PCBP2	2394	ccyycch	cccccca	2.612	0.0045	PCBP2	2391	ccyycch	cccccca	2.612	0.0045
PCBP2	2948	ccyycch	ccucucc	2.95	0.00159	PCBP2	2945	ccyycch	ccucucc	2.95	0.00159
PCBP2	2949	ccyycch	cucuccc	2.9	0.00187	PCBP2	2946	ccyycch	cucuccc	2.9	0.00187
PCBP2	2959	ccyycch	cccuccg	2.925	0.00172	PCBP2	2956	ccyycch	cccuccg	2.925	0.00172
PCBP2	2963	ccyycch	ccgcccc	2.937	0.00166	PCBP2	2960	ccyycch	ccgcccc	2.937	0.00166
PCBP2	2968	ccyycch	cccucca	2.975	0.00146	PCBP2	2965	ccyycch	cccucca	2.975	0.00146
PCBP2	3003	ccyycch	cccuucc	3.325	0.000442	PCBP2	3001	ccyycch	cccuucc	3.275	0.000528
PCBP2	3004	ccyycch	ccuuccc	3.9	4.81e-05	PCBP2	3002	ccyycch	ccuuccc	3.85	5.91e-05
PCBP2	3008	ccyycch	cccuccc	3.75	8.84e-05	PCBP2	3006	ccyycch	cccuccc	3.7	0.000108
PCBP2	3009	ccyycch	ccucccu	3.488	0.000243	PCBP2	3007	ccyycch	ccucccu	3.438	0.000293
PCBP3	1589	uuuycc	ccuucc	2.486	0.00646	PCBP3	1589	uuuycc	ccuucc	2.473	0.0067
PCBP3	1590	uuuycc	cuuccc	2.392	0.00838	PCBP3	1590	uuuycc	cuuccc	2.378	0.0087
						PCBP3	1755	uuuycc	cuuucc	2.662	0.00388
						PCBP3	1769	uuuycc	cucucc	2.243	0.0124
PCBP3	1865	uuuycc	ccuucc	3.041	0.00118	PCBP3	1862	uuuycc	ccuucc	3.041	0.00118
PCBP3	1866	uuuycc	cuuccc	2.892	0.00191	PCBP3	1863	uuuycc	cuuccc	2.892	0.00191
PCBP3	1871	uuuycc	cucucc	2.892	0.00191	PCBP3	1868	uuuycc	cucucc	2.892	0.00191
PCBP3	1883	uuuycc	cucucc	2.892	0.00191	PCBP3	1880	uuuycc	cucucc	2.892	0.00191
PCBP3	1887	uuuycc	ccuucc	3.041	0.00118	PCBP3	1884	uuuycc	ccuucc	3.041	0.00118
PCBP3	1888	uuuycc	cuuccc	2.892	0.00191	PCBP3	1885	uuuycc	cuuccc	2.892	0.00191
PCBP3	2997	uuuycc	cuuuuc	3.514	0.000221	PCBP3	2995	uuuycc	uuuuuc	3.297	0.000489
PCBP3	2998	uuuycc	uuuucc	3.608	0.000154	PCBP3	2996	uuuycc	uuuucc	3.514	0.000221
PCBP3	3004	uuuycc	ccuucc	3.351	0.000403	PCBP3	3002	uuuycc	ccuucc	3.297	0.000489
PCBP3	3005	uuuycc	cuuccc	3.176	0.000747	PCBP3	3003	uuuycc	cuuccc	3.122	0.000898
PCBP3	3019	uuuycc	cuugcc	3.176	0.000747	PCBP3	3017	uuuycc	cuugcc	3.122	0.000898
PPRC1	1288	ssgcgcs	ccccgcg	2.641	0.00413	PPRC1	1288	ssgcgcs	ccccgcg	3.179	0.000739
PPRC1	1290	ssgcgcs	ccgcgcc	2.808	0.00249	PPRC1	1290	ssgcgcs	ccgcgcc	3.385	0.000356
PPRC1	1297	ssgcgcs	uggcgcc	2.513	0.00599	PPRC1	1297	ssgcgcs	gggcgcc	3.308	0.00047
PPRC1	1392	ssgcgcs	gcccgcc	2.269	0.0116	PPRC1	1392	ssgcgcs	gcccgcc	2.269	0.0116
PPRC1	1402	ssgcgcs	aggcgcc	2.667	0.00383	PPRC1	1402	ssgcgcs	aggcgcc	2.667	0.00383
PPRC1	2310	ssgcgcs	gggcgcc	2.474	0.00668	PPRC1	2307	ssgcgcs	gggcgcc	2.474	0.00668
PPRC1	2312	ssgcgcs	gcgcccc	2.269	0.0116	PPRC1	2309	ssgcgcs	gcgcccc	2.269	0.0116
PPRC1	2431	ssgcgcs	gcgcgcc	1.872	0.0306	PPRC1	2428	ssgcgcs	gcgcgcc	1.872	0.0306
PPRC1	2601	ssgcgcs	gggcgcc	3.333	0.00043	PPRC1	2598	ssgcgcs	gggcgcc	3.333	0.00043
PPRC1	2617	ssgcgcs	ccacgcg	3.038	0.00119	PPRC1	2614	ssgcgcs	ccacgcg	3.038	0.00119
PPRC1	2619	ssgcgcs	acgcgcg	3.372	0.000373	PPRC1	2616	ssgcgcs	acgcgcg	3.372	0.000373
PPRC1	2621	ssgcgcs	gcgcgca	3.333	0.00043	PPRC1	2618	ssgcgcs	gcgcgca	3.333	0.00043
PTBP1	292	cucucu	accucu	1.741	0.0408	PTBP1	292	cucucu	accucu	1.741	0.0408
PTBP1	294	cucucu	cucucc	2.098	0.018	PTBP1	294	cucucu	cucucc	2.098	0.018
PTBP1	304	cucucu	cucaca	1.732	0.0416	PTBP1	304	cucucu	cucaca	1.732	0.0416
PTBP1	319	ucuu	gcuu	2.134	0.0164	PTBP1	319	ucuu	gcuu	2.134	0.0164
PTBP1	332	ucuu	gcuu	2.098	0.018	PTBP1	332	ucuu	gcuu	2.098	0.018
PTBP1	335	ucuu	ucuu	2.652	0.004	PTBP1	335	ucuu	ucuu	2.652	0.004
PTBP1	339	ucuu	gcuu	2.098	0.018	PTBP1	339	ucuu	gcuu	2.098	0.018
PTBP1	341	ucuu	uuuu	2.134	0.0164	PTBP1	341	ucuu	uuuu	2.134	0.0164
PTBP1	487	cucucu	cugccu	1.839	0.033	PTBP1	487	cucucu	cugccu	1.839	0.033
PTBP1	489	cucucu	gccucu	1.839	0.033	PTBP1	489	cucucu	gccucu	1.839	0.033
PTBP1	491	cucucu	cucucc	2.214	0.0134	PTBP1	491	cucucu	cucucc	2.214	0.0134
PTBP1	502	cucucu	cccuuu	1.839	0.033	PTBP1	502	cucucu	cccuuu	1.839	0.033
PTBP1	680	cucucu	cccccu	1.741	0.0408	PTBP1	680	cucucu	cccccu	1.741	0.0408
PTBP1	701	cucucu	cccucu	2.116	0.0172	PTBP1	701	cucucu	cccucu	2.116	0.0172
PTBP1	703	cucucu	cucuug	1.741	0.0408	PTBP1	703	cucucu	cucuug	1.741	0.0408
PTBP1	753	cucucu	aucccu	2.384	0.00856	PTBP1	753	cucucu	aucccu	2.384	0.00856
PTBP1	755	cucucu	cccuga	1.714	0.0433	PTBP1	755	cucucu	cccuga	1.714	0.0433
PTBP1	773	cucucu	cauucu	2.429	0.00757	PTBP1	773	cucucu	cauucu	2.429	0.00757
PTBP1	775	cucucu	uucucu	2.964	0.00152	PTBP1	775	cucucu	uucucu	2.964	0.00152
PTBP1	777	cucucu	cucucu	3.304	0.000477	PTBP1	777	cucucu	cucucu	3.304	0.000477
PTBP1	779	cucucu	cucugg	2.259	0.0119	PTBP1	779	cucucu	cucugg	2.259	0.0119
PTBP1	1016	cucucu	cugucu	2.116	0.0172	PTBP1	1016	cucucu	cugucu	2.116	0.0172
PTBP1	1018	cucucu	gucuca	1.741	0.0408	PTBP1	1018	cucucu	gucuca	1.741	0.0408
PTBP1	1032	cucucu	cuggcu	1.741	0.0408	PTBP1	1032	cucucu	cuggcu	1.741	0.0408
PTBP1	1115	cucucu	gucucu	2.473	0.0067	PTBP1	1115	cucucu	gucucu	2.473	0.0067
PTBP1	1117	cucucu	cucugu	2.571	0.00507	PTBP1	1117	cucucu	cucugu	2.571	0.00507
PTBP1	1140	cucucu	uccucu	2.062	0.0196	PTBP1	1140	cucucu	uccucu	2.062	0.0196
PTBP1	1142	cucucu	cucuga	1.83	0.0336	PTBP1	1142	cucucu	cucuga	1.821	0.0343
PTBP1	1219	ucuu	ucuu	2.152	0.0157	PTBP1	1317	cucucu	cccccg	2.027	0.0213
PTBP1	1328	cucucu	gguucu	2.045	0.0204	PTBP1	1328	cucucu	gguucu	2.045	0.0204
PTBP1	1330	cucucu	uucugc	2.045	0.0204	PTBP1	1330	cucucu	uucugc	2.045	0.0204
PTBP1	1332	cucucu	cugccc	2.045	0.0204	PTBP1	1332	cucucu	cugccc	2.045	0.0204
PTBP1	1334	cucucu	gccccu	2.045	0.0204	PTBP1	1334	cucucu	gccccu	2.045	0.0204
PTBP1	1336	cucucu	cccucu	3.464	0.000266	PTBP1	1336	cucucu	cccucu	3.464	0.000266
PTBP1	1338	cucucu	cucucu	4.018	2.93e-05	PTBP1	1338	cucucu	cucucu	4.027	2.82e-05
PTBP1	1340	cucucu	cucucu	4.018	2.93e-05	PTBP1	1340	cucucu	cucucu	4.027	2.82e-05
PTBP1	1342	cucucu	cucugu	3.464	0.000266	PTBP1	1342	cucucu	cucugu	3.464	0.000266
PTBP1	1344	cucucu	cugucc	2.768	0.00282	PTBP1	1344	cucucu	cugucc	2.768	0.00282
PTBP1	1346	cucucu	guccuu	2.045	0.0204	PTBP1	1346	cucucu	guccuu	2.045	0.0204
PTBP1	1348	cucucu	ccuuca	2.045	0.0204	PTBP1	1348	cucucu	ccuuca	2.045	0.0204
PTBP1	1405	cucucu	cgcccu	1.929	0.0269	PTBP1	1405	cucucu	cgcccu	1.929	0.0269
PTBP1	1407	cucucu	cccucc	1.929	0.0269	PTBP1	1407	cucucu	cccucc	1.929	0.0269
PTBP1	1415	cucucu	gucucc	1.92	0.0274	PTBP1	1415	cucucu	gucucc	1.92	0.0274
PTBP1	1420	cucucu	cgcucc	1.92	0.0274	PTBP1	1420	cucucu	cgcucc	1.92	0.0274
PTBP1	1422	cucucu	cucccc	1.92	0.0274	PTBP1	1422	cucucu	cucccc	1.92	0.0274
PTBP1	1425	cucucu	cccucu	2.295	0.0109	PTBP1	1425	cucucu	cccucu	2.295	0.0109
PTBP1	1427	cucucu	cucuga	1.929	0.0269	PTBP1	1427	cucucu	cucuga	1.929	0.0269
PTBP1	1642	cucucu	cccucu	2.625	0.00433	PTBP1	1642	cucucu	cccucu	2.625	0.00433
PTBP1	1644	cucucu	cucucc	2.839	0.00226	PTBP1	1644	cucucu	cucucc	2.839	0.00226
PTBP1	1649	cucucu	cucccc	2.25	0.0122	PTBP1	1649	cucucu	cucccc	2.25	0.0122
PTBP1	1652	cucucu	cccucc	2.25	0.0122	PTBP1	1652	cucucu	cccucc	2.25	0.0122
PTBP1	1666	cucucu	gccucu	2.277	0.0114	PTBP1	1666	cucucu	gccucu	2.259	0.0119
PTBP1	1668	cucucu	cucucc	2.955	0.00156	PTBP1	1668	cucucu	cucucc	2.857	0.00214
PTBP1	1669	ucuu	ucuc	2.027	0.0213	PTBP1	1669	ucuu	ucuc	2.027	0.0213
PTBP1	1670	cucucu	cucccu	2.857	0.00214	PTBP1	1670	cucucu	cucccu	2.67	0.00379
PTBP1	1672	cucucu	cccucg	2.205	0.0137	PTBP1	1672	cucucu	cccucg	2.116	0.0172
PTBP1	1674	cucucu	cucgcg	2.205	0.0137	PTBP1	1674	cucucu	cucgcg	2.116	0.0172
PTBP1	1687	cucucu	gccucu	2.205	0.0137	PTBP1	1687	cucucu	gccucu	2.107	0.0176
PTBP1	1689	cucucu	cucuuu	2.857	0.00214	PTBP1	1689	cucucu	cucuuc	2.107	0.0176
PTBP1	1690	ucuu	ucuu	2.161	0.0153	PTBP1	1690	ucuu	ucuu	2.161	0.0153
PTBP1	1698	cucucu	cccuca	1.821	0.0343
PTBP1	1736	cucucu	aucccc	1.812	0.035
PTBP1	1738	cucucu	cccccc	1.83	0.0336
PTBP1	1739	cucucu	ccccca	1.83	0.0336
PTBP1	1741	cucucu	cccacc	1.83	0.0336
PTBP1	1747	cucucu	ggcccu	1.884	0.0298
PTBP1	1749	cucucu	cccuuc	1.884	0.0298
PTBP1	1750	cucucu	ccuucu	2.625	0.00433	PTBP1	1749	cucucu	ccuucu	2.196	0.014
PTBP1	1752	cucucu	uucucu	3.321	0.000448	PTBP1	1751	cucucu	uucucu	2.848	0.0022
PTBP1	1754	cucucu	cucucu	3.696	0.00011	PTBP1	1752	ucuu	ucuc	2.134	0.0164
PTBP1	1756	cucucu	cucugu	3.321	0.000448	PTBP1	1753	cucucu	cucuuu	2.848	0.0022
PTBP1	1758	cucucu	cugucc	2.625	0.00433	PTBP1	1754	ucuu	ucuu	2.688	0.00359
PTBP1	1760	cucucu	gucccc	1.884	0.0298	PTBP1	1755	cucucu	cuuucc	2.205	0.0137
PTBP1	1762	cucucu	cccccu	2.625	0.00433	PTBP1	1759	cucucu	cccccu	2.205	0.0137
PTBP1	1764	cucucu	cccugc	1.884	0.0298
PTBP1	1765	cucucu	ccugcu	1.884	0.0298
PTBP1	1767	cucucu	ugcucc	1.884	0.0298
PTBP1	1769	cucucu	cuccuc	1.884	0.0298
PTBP1	1770	cucucu	uccucu	2.625	0.00433	PTBP1	1767	cucucu	uccucu	2.205	0.0137
PTBP1	1772	cucucu	cucucc	3.33	0.000434	PTBP1	1769	cucucu	cucucc	2.857	0.00214
PTBP1	1774	cucucu	cuccaa	1.884	0.0298	PTBP1	1770	ucuu	ucuc	2.134	0.0164
PTBP1	1777	cucucu	caaccu	1.884	0.0298	PTBP1	1777	ucuu	ccuu	2.134	0.0164
PTBP1	1782	cucucu	uucgcu	1.92	0.0274	PTBP1	1779	cucucu	uucgcu	1.92	0.0274
PTBP1	1784	cucucu	cgcucc	1.911	0.028	PTBP1	1781	cucucu	cgcucc	1.911	0.028
PTBP1	1789	cucucu	cacccu	1.911	0.028	PTBP1	1786	cucucu	cacccu	1.911	0.028
PTBP1	1867	cucucu	uucccu	2.196	0.014	PTBP1	1864	cucucu	uucccu	2.196	0.014
PTBP1	1869	cucucu	cccucu	2.848	0.0022	PTBP1	1866	cucucu	cccucu	2.848	0.0022
PTBP1	1871	cucucu	cucucc	2.857	0.00214	PTBP1	1868	cucucu	cucucc	2.857	0.00214
PTBP1	1873	cucucu	cucccc	2.205	0.0137	PTBP1	1870	cucucu	cucccc	2.205	0.0137
PTBP1	1881	cucucu	gccucu	2.205	0.0137	PTBP1	1878	cucucu	gccucu	2.205	0.0137
PTBP1	1883	cucucu	cucucc	2.857	0.00214	PTBP1	1880	cucucu	cucucc	2.857	0.00214
PTBP1	1885	cucucu	cuccuu	2.205	0.0137	PTBP1	1882	cucucu	cuccuu	2.205	0.0137
PTBP1	1896	cucucu	cuccca	2.116	0.0172	PTBP1	1893	cucucu	cuccca	2.116	0.0172
PTBP1	1908	cucucu	cccccu	1.911	0.028	PTBP1	1905	cucucu	cccccu	1.911	0.028
PTBP1	1978	cucucu	cccccu	1.884	0.0298	PTBP1	1975	cucucu	cccccu	1.884	0.0298
PTBP1	1993	cucucu	cagucu	1.884	0.0298	PTBP1	1990	cucucu	cagucu	1.884	0.0298
PTBP1	1995	cucucu	gucucu	2.259	0.0119	PTBP1	1992	cucucu	gucucu	2.259	0.0119
PTBP1	1997	cucucu	cucugc	1.884	0.0298	PTBP1	1994	cucucu	cucugc	1.884	0.0298
PTBP1	1999	cucucu	cugccu	1.911	0.028	PTBP1	1996	cucucu	cugccu	1.911	0.028
PTBP1	2046	cucucu	cagucu	1.929	0.0269
PTBP1	2048	cucucu	gucucc	1.929	0.0269
PTBP1	2058	cucucu	cacugu	1.911	0.028	PTBP1	2055	cucucu	cacugu	1.839	0.033
PTBP1	2060	cucucu	cugucu	2.277	0.0114	PTBP1	2057	cucucu	cugucu	2.214	0.0134
PTBP1	2062	cucucu	gucugu	1.911	0.028	PTBP1	2059	cucucu	gucugu	1.839	0.033
PTBP1	2078	cucucu	cuccca	1.884	0.0298	PTBP1	2075	cucucu	cuccca	1.884	0.0298
PTBP1	2120	cucucu	cccucc	2.098	0.018	PTBP1	2117	cucucu	cccucc	2.098	0.018
PTBP1	2122	cucucu	cucccc	2.098	0.018	PTBP1	2119	cucucu	cucccc	2.098	0.018
PTBP1	2140	cucucu	cccucu	2.625	0.00433	PTBP1	2137	cucucu	cccucu	2.625	0.00433
PTBP1	2142	cucucu	cucugu	2.652	0.004	PTBP1	2139	cucucu	cucugu	2.652	0.004
PTBP1	2144	cucucu	cugucc	2.107	0.0176	PTBP1	2141	cucucu	cugucc	2.107	0.0176
PTBP1	2167	cucucu	cccccu	1.884	0.0298	PTBP1	2164	cucucu	cccccu	1.884	0.0298
PTBP1	2512	cucucu	aucucu	1.652	0.0493	PTBP1	2509	cucucu	aucucu	1.652	0.0493
PTBP1	2665	cucucu	gucuau	1.741	0.0408	PTBP1	2662	cucucu	gucuau	1.741	0.0408
PTBP1	2688	cucucu	cuaucu	2.116	0.0172	PTBP1	2685	cucucu	cuaucu	2.116	0.0172
PTBP1	2690	cucucu	aucuuu	1.741	0.0408	PTBP1	2687	cucucu	aucuuu	1.741	0.0408
PTBP1	2691	ucuu	ucuu	2.161	0.0153	PTBP1	2688	ucuu	ucuu	2.161	0.0153
PTBP1	2941	ucuu	ucuu	2.446	0.00722	PTBP1	2938	ucuu	ucuu	2.446	0.00722
PTBP1	2944	ucuu	ucua	1.884	0.0298	PTBP1	2941	ucuu	ucua	1.884	0.0298
PTBP1	2945	cucucu	cuaccu	2.107	0.0176	PTBP1	2942	cucucu	cuaccu	2.107	0.0176
PTBP1	2947	cucucu	accucu	2.107	0.0176	PTBP1	2944	cucucu	accucu	2.107	0.0176
PTBP1	2949	cucucu	cucucc	2.661	0.0039	PTBP1	2946	cucucu	cucucc	2.661	0.0039
PTBP1	2950	ucuu	ucuc	1.884	0.0298	PTBP1	2947	ucuu	ucuc	1.884	0.0298
PTBP1	2951	cucucu	cucccu	2.661	0.0039	PTBP1	2948	cucucu	cucccu	2.661	0.0039
PTBP1	2959	cucucu	cccucc	2.107	0.0176	PTBP1	2956	cucucu	cccucc	2.107	0.0176
PTBP1	2966	cucucu	cccccu	2.116	0.0172	PTBP1	2963	cucucu	cccccu	2.116	0.0172
PTBP1	2968	cucucu	cccucc	2.116	0.0172	PTBP1	2965	cucucu	cccucc	2.116	0.0172
PTBP1	2989	cucucu	guuucu	1.929	0.0269	PTBP1	2986	cucucu	guuucu	1.929	0.0269
PTBP1	2993	cucucu	cuaacu	1.92	0.0274	PTBP1	2990	cucucu	cuaacu	1.929	0.0269
PTBP1	2996	ucuu	acuu	2.134	0.0164	PTBP1	2993	ucuu	acuu	2.152	0.0157
						PTBP1	2994	cucucu	cuuuuu	1.92	0.0274
PTBP1	2998	ucuu	uuuu	2.134	0.0164	PTBP1	2995	ucuu	uuuu	2.152	0.0157
						PTBP1	2996	ucuu	uuuu	2.152	0.0157
PTBP1	3004	ucuu	ccuu	2.134	0.0164	PTBP1	3002	ucuu	ccuu	2.152	0.0157
PTBP1	3006	cucucu	uucccu	1.911	0.028	PTBP1	3004	cucucu	uucccu	1.92	0.0274
PTBP1	3008	cucucu	cccucc	1.911	0.028	PTBP1	3006	cucucu	cccucc	1.92	0.0274
PTBP1	3010	cucucu	cucccu	2.277	0.0114	PTBP1	3008	cucucu	cucccu	2.295	0.0109
PTBP1	3012	cucucu	cccucg	1.911	0.028	PTBP1	3010	cucucu	cccucg	1.92	0.0274
PTBP1	3015	ucuu	ucgu	2.152	0.0157	PTBP1	3013	ucuu	ucgu	2.161	0.0153
PTBP1	3018	ucuu	ucuu	2.705	0.00342	PTBP1	3016	ucuu	ucuu	2.714	0.00332
PTBP1	3040	ucuu	ccuu	2.027	0.0213	PTBP1	3038	ucuu	ccuu	2.027	0.0213
PTBP1	3043	ucuu	ucau	1.884	0.0298	PTBP1	3041	ucuu	ucau	1.884	0.0298
RALY	81	uuuuuub	auuuuuu	2.777	0.00274	RALY	81	uuuuuub	auuuuuu	2.777	0.00274
RALY	82	uuuuuub	uuuuuuc	3	0.00135	RALY	82	uuuuuub	uuuuuuc	3	0.00135
RALY	83	uuuuuub	uuuuucu	2.768	0.00282	RALY	83	uuuuuub	uuuuucu	2.768	0.00282
RALY	84	uuuuuub	uuuucug	2.812	0.00246	RALY	84	uuuuuub	uuuucug	2.812	0.00246
RBFOX1	407	wgcaugm	uucaugc	1.684	0.0461	RBFOX1	407	wgcaugm	uucaugc	1.684	0.0461
RBM24	363	wgwgugd	agucugg	1.883	0.0299
RBM24	367	wgwgugd	ugggugg	1.961	0.0249
RBM24	369	wgwgugd	gguggga	1.87	0.0307
						RBM24	1059	wgwgugd	agucugg	1.766	0.0387
RBM24	2729	wgwgugd	ggagugg	2.571	0.00507	RBM24	2726	wgwgugd	ggagugg	2.571	0.00507
RBM24	2739	wgwgugd	uguuugu	2.442	0.0073	RBM24	2736	wgwgugd	uguuugu	2.442	0.0073
RBM24	2741	wgwgugd	uuuguga	2.61	0.00453	RBM24	2738	wgwgugd	uuuguga	2.61	0.00453
RBM28	789	gwguagd	gagcaga	2.708	0.00338	RBM28	789	gwguagd	gagcaga	2.708	0.00338
RBM28	794	gwguagd	gagaaga	2.708	0.00338	RBM28	794	gwguagd	gagaaga	2.708	0.00338
RBM28	800	gwguagd	aaguaga	2.847	0.00221	RBM28	800	gwguagd	aaguaga	2.847	0.00221
RBM38	366	kkguguk	cugggug	1.974	0.0242	RBM38	366	kkguguk	cugggug	2.5	0.00621
RBM38	368	kkguguk	ggguggg	2.128	0.0167	RBM38	368	kkguguk	ggguggg	2.667	0.00383
						RBM38	370	kkguguk	guggguu	2.538	0.00557
RBM38	2728	kkguguk	gggagug	2.513	0.00599	RBM38	2725	kkguguk	gggagug	2.513	0.00599
RBM38	2730	kkguguk	gaguggg	2.564	0.00517	RBM38	2727	kkguguk	gaguggg	2.564	0.00517
RBM38	2738	kkguguk	uuguuug	2.538	0.00557	RBM38	2735	kkguguk	uuguuug	2.538	0.00557
RBM38	2740	kkguguk	guuugug	2.692	0.00355	RBM38	2737	kkguguk	guuugug	2.692	0.00355
RBM4	1086	gcgcgss	gcccggg	1.681	0.0464	RBM4	1086	gcgcgss	gcccggg	1.681	0.0464
RBM4	1109	gcgcgss	gcccggg	1.681	0.0464	RBM4	1109	gcgcgss	gcccggg	1.681	0.0464
RBM4	1292	gcgcgss	gcgccug	2.56	0.00523	RBM4	1292	gcgcgss	gcgccgg	2.385	0.00854
						RBM4	2350	gcgcgss	gcgaggc	2.033	0.021
RBM4	2679	gcgcgss	gcgcugc	1.989	0.0234	RBM4	2676	gcgcgss	gcgcugc	1.989	0.0234
RBM41	326	wuacwuk	auacaug	3.025	0.00124	RBM41	326	wuacwuk	auacaug	3.025	0.00124
RBM41	337	wuacwuk	uugcuuu	2.235	0.0127	RBM41	337	wuacwuk	uugcuuu	2.235	0.0127
RBM6	111	hauccar	cacccag	2.31	0.0104	RBM6	111	hauccar	cacccag	2.31	0.0104
RBM6	2088	hauccar	cguccac	2.197	0.014	RBM6	2085	hauccar	cguccac	2.197	0.014
RBM6	2800	hauccar	aguccag	1.732	0.0416	RBM6	2797	hauccar	aguccag	1.732	0.0416
RBM6	2818	hauccar	aagccag	2.775	0.00276	RBM6	2815	hauccar	aagccag	2.775	0.00276
RBM8A	1107	rygcgcb	ucgcccg	2.568	0.00511	RBM8A	1107	rygcgcb	ucgcccg	2.568	0.00511
RBM8A	1132	rygcgcb	ccgggcg	2.581	0.00493	RBM8A	1132	rygcgcb	ccgggcg	2.581	0.00493
						RBM8A	1288	rygcgcb	ccccgcg	3.068	0.00108
						RBM8A	1290	rygcgcb	ccgcgcc	3.243	0.000591
						RBM8A	1295	rygcgcb	ccgggcg	3.176	0.000747
						RBM8A	1297	rygcgcb	gggcgcc	3.27	0.000538
RBM8A	1392	rygcgcb	gcccgcc	2.595	0.00473	RBM8A	1392	rygcgcb	gcccgcc	2.595	0.00473
RBM8A	1404	rygcgcb	gcgcccu	2.608	0.00455	RBM8A	1404	rygcgcb	gcgcccu	2.608	0.00455
RBM8A	1853	rygcgcb	ccgggcg	1.986	0.0235	RBM8A	1850	rygcgcb	ccgggcg	1.986	0.0235
RBM8A	2308	rygcgcb	ccgggcg	2.23	0.0129	RBM8A	2305	rygcgcb	ccgggcg	2.23	0.0129
RBM8A	2310	rygcgcb	gggcgcc	2.297	0.0108	RBM8A	2307	rygcgcb	gggcgcc	2.297	0.0108
RBM8A	2312	rygcgcb	gcgcccc	2.243	0.0124	RBM8A	2309	rygcgcb	gcgcccc	2.243	0.0124
RBM8A	2429	rygcgcb	augcgcg	2.986	0.00141	RBM8A	2426	rygcgcb	augcgcg	2.986	0.00141
RBM8A	2431	rygcgcb	gcgcgcc	3.135	0.000859	RBM8A	2428	rygcgcb	gcgcgcc	3.135	0.000859
RBM8A	2433	rygcgcb	gcgcccu	2.662	0.00388	RBM8A	2430	rygcgcb	gcgcccu	2.662	0.00388
RBM8A	2601	rygcgcb	gggcgcc	3.568	0.00018	RBM8A	2598	rygcgcb	gggcgcc	3.568	0.00018
RBM8A	2617	rygcgcb	ccacgcg	3.392	0.000347	RBM8A	2614	rygcgcb	ccacgcg	3.392	0.000347
RBM8A	2619	rygcgcb	acgcgcg	4.041	2.66e-05	RBM8A	2616	rygcgcb	acgcgcg	4.041	2.66e-05
RBM8A	2621	rygcgcb	gcgcgca	3.973	3.55e-05	RBM8A	2618	rygcgcb	gcgcgca	3.973	3.55e-05
RBM8A	3025	rygcgcb	cugcgcc	2.257	0.012
RBM8A	3027	rygcgcb	gcgcccg	2.514	0.00597
RBMS1	308	kauauas	cauaaag	2.699	0.00348	RBMS1	308	kauauas	cauaaag	2.699	0.00348
RBMS1	323	kauauas	aguauac	2.562	0.0052	RBMS1	323	kauauas	aguauac	2.562	0.0052
RBMS1	325	kauauas	uauacau	2.753	0.00295	RBMS1	325	kauauas	uauacau	2.753	0.00295
RBMS3	306	hauaua	cacaua	2.302	0.0107	RBMS3	306	hauaua	cacaua	2.302	0.0107
RBMS3	308	hauaua	cauaaa	2.438	0.00738	RBMS3	308	hauaua	cauaaa	2.438	0.00738
RBMS3	323	hauaua	aguaua	2.375	0.00877	RBMS3	323	hauaua	aguaua	2.375	0.00877
RBMS3	325	hauaua	uauaca	2.562	0.0052	RBMS3	325	hauaua	uauaca	2.562	0.0052
SAMD4A	915	gckgghm	gcagggc	1.778	0.0377	SAMD4A	915	gckgghm	gcagggc	1.778	0.0377
SAMD4A	931	gckgghm	gcuggcc	2.123	0.0169	SAMD4A	931	gckgghm	gcuggcc	2.123	0.0169
SAMD4A	960	gckgghm	gccgguc	2.889	0.00193	SAMD4A	960	gckgghm	gccgguc	2.889	0.00193
SAMD4A	968	gckgghm	gcugggc	3.272	0.000534	SAMD4A	968	gckgghm	gcugggc	3.272	0.000534
SAMD4A	973	gckgghm	gcuggcc	3.383	0.000358	SAMD4A	973	gckgghm	gcuggcc	3.383	0.000358
SAMD4A	1539	gckgghm	gccggag	1.852	0.032	SAMD4A	1539	gckgghm	gccggag	1.852	0.032
SAMD4A	1942	gckgghm	gccggcc	2.84	0.00226	SAMD4A	1939	gckgghm	gccggcc	2.84	0.00226
SAMD4A	1946	gckgghm	gccggag	2.617	0.00444	SAMD4A	1943	gckgghm	gccggag	2.617	0.00444
SART3	2574	araaaam	cuaaaaa	2.216	0.0133	SART3	2571	araaaam	cuaaaaa	2.216	0.0133
SFPQ	2519	kurrukk	guaguga	2.444	0.00726	SFPQ	2516	kurrukk	guaguga	2.444	0.00726
SFPQ	2522	kurrukk	gugauuu	2.204	0.0138	SFPQ	2519	kurrukk	gugauuu	2.204	0.0138
						SNRNP70	1699	rwucaag	ccucaag	2.329	0.00993
SNRPA	116	wugcacr	aggcaca	2.507	0.00609	SNRPA	116	wugcacr	aggcaca	2.507	0.00609
SRSF1	27	ugrwgvh	uggacca	1.744	0.0406
SRSF1	227	gragga	gaaggg	2.075	0.019	SRSF1	227	gragga	gaaggg	2.075	0.019
SRSF1	249	gragga	agagga	2.172	0.0149	SRSF1	249	gragga	agagga	2.172	0.0149
SRSF1	252	gragga	ggaggu	2.215	0.0134	SRSF1	252	gragga	ggaggu	2.215	0.0134
SRSF1	782	ugrwgvh	ugguaac	2.333	0.00982	SRSF1	782	ugrwgvh	ugguaac	2.333	0.00982
SRSF1	871	crsmsgw	cacccga	3.379	0.000364	SRSF1	871	crsmsgw	cacccga	3.379	0.000364
SRSF1	939	gragga	cgagga	2.108	0.0175	SRSF1	939	gragga	cgagga	2.108	0.0175
						SRSF1	1065	gragga	ggaggc	1.989	0.0234
						SRSF1	1098	gragga	ggaggg	2.355	0.00926
						SRSF1	1272	crsmsgw	cagccga	2.389	0.00845
SRSF1	2517	ugrwgvh	ugguagu	1.944	0.0259	SRSF1	2514	ugrwgvh	ugguagu	1.944	0.0259
SRSF1	2520	ugrwgvh	uagugau	1.944	0.0259	SRSF1	2517	ugrwgvh	uagugau	1.944	0.0259
SRSF1	2528	ugrwgvh	uggaccc	1.944	0.0259	SRSF1	2525	ugrwgvh	uggaccc	1.944	0.0259
SRSF1	2549	ugrwgvh	uagagcu	1.744	0.0406	SRSF1	2546	ugrwgvh	uagagcu	1.744	0.0406
SRSF10	2457	agagavm	agagcca	2.325	0.01	SRSF10	2454	agagavm	agagcca	2.325	0.01
SRSF10	2478	agagavm	agaggca	2.277	0.0114	SRSF10	2475	agagavm	agaggca	2.277	0.0114
						SRSF2	44	gryymcyr	ggcccccc	1.909	0.0281
						SRSF2	45	gryymcyr	gccccccg	1.909	0.0281
SRSF2	246	ggagwd	agaaga	2.103	0.0177	SRSF2	246	ggagwd	agaaga	2.103	0.0177
SRSF2	251	ggagwd	aggagg	2.793	0.00261	SRSF2	251	ggagwd	aggagg	2.793	0.00261
SRSF2	331	ugcygyy	ugcuucu	1.859	0.0315	SRSF2	331	ugcygyy	ugcuucu	1.859	0.0315
SRSF2	338	ugcygyy	ugcuuuu	1.859	0.0315	SRSF2	338	ugcygyy	ugcuuuu	1.859	0.0315
SRSF2	422	gryymcyr	guucccua	1.909	0.0281	SRSF2	422	gryymcyr	guucccua	1.909	0.0281
SRSF2	429	gryymcyr	aguccccg	2.523	0.00582	SRSF2	429	gryymcyr	aguccccg	2.523	0.00582
SRSF2	444	gryymcyr	ggcccccu	2.523	0.00582	SRSF2	444	gryymcyr	ggcccccu	2.523	0.00582
SRSF2	453	gryymcyr	cguccccg	1.909	0.0281	SRSF2	453	gryymcyr	cguccccg	1.909	0.0281
SRSF2	485	ugcygyy	cccugcc	2	0.0227	SRSF2	485	ugcygyy	cccugcc	2	0.0227
SRSF2	488	ugcygyy	ugccucu	2.535	0.00562	SRSF2	488	ugcygyy	ugccucu	2.535	0.00562
SRSF2	494	ugcygyy	uccuguu	2.535	0.00562	SRSF2	494	ugcygyy	uccuguu	2.535	0.00562
SRSF2	497	ugcygyy	uguuacc	2	0.0227	SRSF2	497	ugcygyy	uguuacc	2	0.0227
SRSF2	500	ugcygyy	uacccuu	2	0.0227	SRSF2	500	ugcygyy	uacccuu	2	0.0227
						SRSF2	536	gryymcyr	gacgccug	2.523	0.00582
SRSF2	544	gryymcyr	ggccucua	1.909	0.0281	SRSF2	544	gryymcyr	ggccucua	2.523	0.00582
SRSF2	553	gryymcyr	ggcccucg	2.841	0.00225	SRSF2	553	gryymcyr	ggcccucg	2.989	0.0014
SRSF2	561	gryymcyr	gguccccc	2.841	0.00225	SRSF2	561	gryymcyr	gguccccc	2.989	0.0014
SRSF2	570	gryymcyr	ggaccccg	2.523	0.00582	SRSF2	570	gryymcyr	ggaccccg	2.523	0.00582
SRSF2	571	gryymcyr	gaccccgg	2.523	0.00582	SRSF2	571	gryymcyr	gaccccgg	2.523	0.00582
SRSF2	588	ugcygyy	cccugcu	2.657	0.00394	SRSF2	588	ugcygyy	cccugcu	2.657	0.00394
SRSF2	591	ugcygyy	ugcugcu	3.697	0.000109	SRSF2	591	ugcygyy	ugcugcu	3.697	0.000109
SRSF2	594	ugcygyy	ugcuccc	3.364	0.000384	SRSF2	594	ugcygyy	ugcuccc	3.364	0.000384
SRSF2	597	ugcygyy	uccccuc	2.687	0.0036	SRSF2	597	ugcygyy	uccccuc	2.687	0.0036
SRSF2	602	ugcygyy	uccugcc	3.384	0.000357	SRSF2	602	ugcygyy	uccugcc	3.384	0.000357
SRSF2	605	ugcygyy	ugccacc	3.384	0.000357	SRSF2	605	ugcygyy	ugccacc	3.384	0.000357
SRSF2	614	ugcygyy	agccucc	2.707	0.00339	SRSF2	614	ugcygyy	agccucc	2.707	0.00339
SRSF2	618	ugcygyy	ucccccc	2.303	0.0106	SRSF2	618	ugcygyy	ucccccc	2.293	0.0109
SRSF2	627	ugcygyy	ccccguc	2.212	0.0135	SRSF2	627	ugcygyy	ccccguc	2.192	0.0142
SRSF2	632	ugcygyy	ucccccu	1.646	0.0499
SRSF2	646	ugcygyy	ugauccu	1.98	0.0239
SRSF2	649	ugcygyy	uccuccc	2.01	0.0222	SRSF2	649	ugcygyy	uccuccc	1.929	0.0269
SRSF2	670	ugcygyy	ggccgcc	2.707	0.00339	SRSF2	670	ugcygyy	ggccgcc	2.646	0.00407
SRSF2	674	ugcygyy	gccugcc	2.253	0.0121	SRSF2	674	ugcygyy	gccugcc	2.253	0.0121
SRSF2	677	ugcygyy	ugccccc	2.828	0.00234	SRSF2	677	ugcygyy	ugccccc	2.828	0.00234
SRSF2	685	ugcygyy	ugcaccc	2.202	0.0138	SRSF2	685	ugcygyy	ugcaccc	2.202	0.0138
SRSF2	695	ugcygyy	accugcc	2.202	0.0138	SRSF2	695	ugcygyy	accugcc	2.202	0.0138
SRSF2	698	ugcygyy	ugccccu	2.535	0.00562	SRSF2	698	ugcygyy	ugccccu	2.535	0.00562
SRSF2	790	ggagwd	agcaga	2.402	0.00815	SRSF2	790	ggagwd	agcaga	2.402	0.00815
SRSF2	795	ggagwd	agaaga	2.402	0.00815	SRSF2	795	ggagwd	agaaga	2.402	0.00815
SRSF2	801	ggagwd	aguaga	2.402	0.00815	SRSF2	801	ggagwd	aguaga	2.402	0.00815
SRSF2	869	gryymcyr	ggcacccg	1.909	0.0281	SRSF2	869	gryymcyr	ggcacccg	1.909	0.0281
SRSF2	878	gryymcyr	ggucccag	1.909	0.0281	SRSF2	878	gryymcyr	ggucccag	1.909	0.0281
SRSF2	891	gryymcyr	ggucccuc	1.909	0.0281	SRSF2	891	gryymcyr	ggucccuc	1.909	0.0281
SRSF2	919	gryymcyr	ggcccccc	1.909	0.0281	SRSF2	919	gryymcyr	ggcccccc	1.909	0.0281
SRSF2	920	gryymcyr	gccccccg	2.523	0.00582	SRSF2	920	gryymcyr	gccccccg	2.523	0.00582
SRSF2	934	gryymcyr	ggccccga	2.523	0.00582	SRSF2	934	gryymcyr	ggccccga	2.523	0.00582
SRSF2	945	gryymcyr	ggcgcccg	1.909	0.0281	SRSF2	945	gryymcyr	ggcgcccg	1.909	0.0281
SRSF2	1011	ugcygyy	gccugcu	1.949	0.0256	SRSF2	1011	ugcygyy	gccugcu	1.949	0.0256
SRSF2	1014	ugcygyy	ugcuguc	2.667	0.00383	SRSF2	1014	ugcygyy	ugcuguc	2.667	0.00383
SRSF2	1033	ugcygyy	uggcucc	2.172	0.0149	SRSF2	1033	ugcygyy	uggcucc	2.172	0.0149
SRSF2	1036	ugcygyy	cuccgcc	2.172	0.0149	SRSF2	1036	ugcygyy	cuccgcc	2.172	0.0149
						SRSF2	1176	gryymcyr	ggcccccc	2.523	0.00582
SRSF2	1177	gryymcyr	gcccccca	1.909	0.0281	SRSF2	1177	gryymcyr	gcccccca	2.523	0.00582
SRSF2	1189	gryymcyr	gaccccag	1.909	0.0281	SRSF2	1189	gryymcyr	gaccccag	2.523	0.00582
SRSF2	1197	gryymcyr	ggucucca	1.909	0.0281	SRSF2	1197	gryymcyr	ggucucca	2.523	0.00582
SRSF2	1235	gryymcyr	gcucacca	2.523	0.00582	SRSF2	1235	gryymcyr	gcucacca	2.523	0.00582
SRSF2	1238	gryymcyr	caccacca	2.523	0.00582	SRSF2	1238	gryymcyr	caccacca	2.523	0.00582
SRSF2	1248	gryymcyr	ggcccccc	2.523	0.00582	SRSF2	1248	gryymcyr	ggcccccc	2.523	0.00582
SRSF2	1249	gryymcyr	gcccccca	2.523	0.00582	SRSF2	1249	gryymcyr	gcccccca	2.523	0.00582
SRSF2	1297	ugcygyy	uggcgcc	2.313	0.0104
SRSF2	1300	ugcygyy	cgccucc	1.768	0.0385
SRSF2	1315	ugcygyy	agccgcc	2.919	0.00176	SRSF2	1315	ugcygyy	agccccc	2.111	0.0174
SRSF2	1327	ugcygyy	ugguucu	2.202	0.0138	SRSF2	1327	ugcygyy	ugguucu	2.111	0.0174
SRSF2	1330	ugcygyy	uucugcc	2.828	0.00234	SRSF2	1330	ugcygyy	uucugcc	2.646	0.00407
SRSF2	1333	ugcygyy	ugccccu	2.828	0.00234	SRSF2	1333	ugcygyy	ugccccu	2.646	0.00407
SRSF2	1342	ugcygyy	cucuguc	2	0.0227	SRSF2	1342	ugcygyy	cucuguc	2	0.0227
SRSF2	1345	ugcygyy	uguccuu	2	0.0227	SRSF2	1345	ugcygyy	uguccuu	2	0.0227
SRSF2	1392	ugcygyy	gcccgcc	1.646	0.0499	SRSF2	1392	ugcygyy	gcccgcc	1.646	0.0499
SRSF2	1395	ugcygyy	cgccucc	1.667	0.0478	SRSF2	1395	ugcygyy	cgccucc	1.667	0.0478
SRSF2	1402	ugcygyy	aggcgcc	1.677	0.0468	SRSF2	1402	ugcygyy	aggcgcc	1.677	0.0468
SRSF2	1405	ugcygyy	cgcccuc	1.677	0.0468	SRSF2	1405	ugcygyy	cgcccuc	1.677	0.0468
SRSF2	1410	ugcygyy	uccuggu	1.677	0.0468	SRSF2	1410	ugcygyy	uccuggu	1.677	0.0468
SRSF2	1413	ugcygyy	uggucuc	1.677	0.0468	SRSF2	1413	ugcygyy	uggucuc	1.677	0.0468
SRSF2	1417	ugcygyy	cuccgcu	1.677	0.0468	SRSF2	1417	ugcygyy	cuccgcu	1.677	0.0468
SRSF2	1420	ugcygyy	cgcuccc	1.667	0.0478	SRSF2	1420	ugcygyy	cgcuccc	1.667	0.0478
SRSF2	1423	ugcygyy	uccccuc	1.646	0.0499	SRSF2	1423	ugcygyy	uccccuc	1.646	0.0499
SRSF2	1526	gryymcyr	ggguccca	2.523	0.00582	SRSF2	1526	gryymcyr	ggguccca	2.523	0.00582
SRSF2	1527	gryymcyr	ggucccag	2.523	0.00582	SRSF2	1527	gryymcyr	ggucccag	2.523	0.00582
SRSF2	1546	gryymcyr	ggaccccg	2.841	0.00225	SRSF2	1546	gryymcyr	ggaccccg	2.841	0.00225
SRSF2	1547	gryymcyr	gaccccgg	2.841	0.00225	SRSF2	1547	gryymcyr	gaccccgg	2.841	0.00225
SRSF2	1565	gryymcyr	ggccccag	2.523	0.00582	SRSF2	1565	gryymcyr	ggccccag	2.523	0.00582
SRSF2	1747	ugcygyy	ggcccuu	2.03	0.0212
SRSF2	1752	ugcygyy	uucucuc	2.03	0.0212
SRSF2	1756	ugcygyy	cucuguc	2.03	0.0212
SRSF2	1759	ugcygyy	ugucccc	2.03	0.0212
SRSF2	1761	ugcygyy	ucccccu	2.03	0.0212
SRSF2	1764	ugcygyy	cccugcu	2.01	0.0222
SRSF2	1767	ugcygyy	ugcuccu	2.374	0.0088
SRSF2	1770	ugcygyy	uccucuc	2.01	0.0222
SRSF2	1820	gryymcyr	guccacca	2.523	0.00582	SRSF2	1817	gryymcyr	guccacca	2.523	0.00582
SRSF2	1840	gryymcyr	ggaccccg	1.909	0.0281	SRSF2	1837	gryymcyr	ggaccccg	1.909	0.0281
SRSF2	1841	gryymcyr	gaccccgg	1.909	0.0281	SRSF2	1838	gryymcyr	gaccccgg	1.909	0.0281
SRSF2	1863	ugcygyy	cgccuuc	1.646	0.0499	SRSF2	1860	ugcygyy	cgccuuc	1.646	0.0499
SRSF2	1867	ugcygyy	uucccuc	2.03	0.0212	SRSF2	1864	ugcygyy	uucccuc	2.03	0.0212
SRSF2	1868	ugcygyy	ucccucu	2.03	0.0212	SRSF2	1865	ugcygyy	ucccucu	2.03	0.0212
SRSF2	1879	ugcygyy	uggccuc	2.03	0.0212	SRSF2	1876	ugcygyy	uggccuc	2.03	0.0212
SRSF2	1880	ugcygyy	ggccucu	2.03	0.0212	SRSF2	1877	ugcygyy	ggccucu	2.03	0.0212
SRSF2	1886	ugcygyy	uccuucc	2.03	0.0212	SRSF2	1883	ugcygyy	uccuucc	2.03	0.0212
SRSF2	1890	ugcygyy	ucccgcc	2.384	0.00856	SRSF2	1887	ugcygyy	ucccgcc	2.384	0.00856
SRSF2	1893	ugcygyy	cgccucc	2.01	0.0222	SRSF2	1890	ugcygyy	cgccucc	2.01	0.0222
SRSF2	1897	ugcygyy	ucccacc	2.192	0.0142	SRSF2	1894	ugcygyy	ucccacc	2.192	0.0142
SRSF2	1906	ugcygyy	agccccc	2.111	0.0174	SRSF2	1903	ugcygyy	agccccc	2.111	0.0174
SRSF2	1919	ugcygyy	ugccucc	1.949	0.0256	SRSF2	1916	ugcygyy	ugccucc	1.949	0.0256
SRSF2	1960	ugcygyy	ggcggcc	1.818	0.0345	SRSF2	1957	ugcygyy	ggcggcc	1.929	0.0269
SRSF2	1967	ugcygyy	cgguguc	2	0.0227	SRSF2	1964	ugcygyy	cgguguc	2.111	0.0174
						SRSF2	1973	ugcygyy	uuccccc	2.283	0.0112
SRSF2	1976	ugcygyy	ucccccc	2.253	0.0121	SRSF2	1974	ugcygyy	ucccccu	2.283	0.0112
SRSF2	1983	ugcygyy	ugcagcc	2.889	0.00193	SRSF2	1980	ugcygyy	ugcagcc	2.909	0.00181
SRSF2	1986	ugcygyy	agccgcc	2.828	0.00234	SRSF2	1983	ugcygyy	agccgcc	2.889	0.00193
SRSF2	1997	ugcygyy	cucugcc	2.253	0.0121	SRSF2	1994	ugcygyy	cucugcc	2.283	0.0112
SRSF2	2000	ugcygyy	ugccucc	2.909	0.00181	SRSF2	1997	ugcygyy	ugccucc	2.929	0.0017
SRSF2	2013	ugcygyy	gggcgcc	1.929	0.0269	SRSF2	2010	ugcygyy	gggcgcc	1.929	0.0269
SRSF2	2020	ugcygyy	agcuuuu	1.98	0.0239	SRSF2	2017	ugcygyy	agcuuuu	1.98	0.0239
SRSF2	2025	ugcygyy	uucuccc	1.929	0.0269	SRSF2	2022	ugcygyy	uucuccc	1.98	0.0239
SRSF2	2161	ugcygyy	ccccgcc	1.929	0.0269	SRSF2	2158	ugcygyy	ccccgcc	1.929	0.0269
SRSF2	2164	ugcygyy	cgccccc	1.818	0.0345	SRSF2	2161	ugcygyy	cgccccc	1.818	0.0345
SRSF2	2186	ugcygyy	ucccguc	1.949	0.0256	SRSF2	2183	ugcygyy	ucccguc	1.949	0.0256
SRSF2	2210	gryymcyr	gacccuug	2.886	0.00195	SRSF2	2207	gryymcyr	gacccuug	2.886	0.00195
SRSF2	2223	gryymcyr	ggcucccc	2.886	0.00195	SRSF2	2220	gryymcyr	ggcucccc	2.886	0.00195
SRSF2	2224	gryymcyr	gcucccca	2.886	0.00195	SRSF2	2221	gryymcyr	gcucccca	2.886	0.00195
SRSF2	2234	gryymcyr	gacuccca	3.239	0.0006	SRSF2	2231	gryymcyr	gacuccca	3.239	0.0006
SRSF2	2247	ugcygyy	gccugcc	1.98	0.0239	SRSF2	2244	ugcygyy	gccugcc	1.98	0.0239
SRSF2	2250	ugcygyy	ugccucg	1.818	0.0345	SRSF2	2247	ugcygyy	ugccucg	1.818	0.0345
SRSF2	2260	ugcygyy	aggugcc	2.162	0.0153	SRSF2	2257	ugcygyy	aggugcc	2.162	0.0153
SRSF2	2263	ugcygyy	ugccucc	2.707	0.00339	SRSF2	2260	ugcygyy	ugccucc	2.707	0.00339
SRSF2	2272	ugcygyy	agccccu	2.202	0.0138	SRSF2	2269	ugcygyy	agccccu	2.202	0.0138
SRSF2	2278	ugcygyy	uuuugcc	2.162	0.0153	SRSF2	2275	ugcygyy	uuuugcc	2.162	0.0153
SRSF2	2281	ugcygyy	ugccccc	2.707	0.00339	SRSF2	2278	ugcygyy	ugccccc	2.707	0.00339
SRSF2	2289	ugcygyy	uggcggc	1.98	0.0239	SRSF2	2286	ugcygyy	uggcggc	1.98	0.0239
SRSF2	2290	ugcygyy	ggcggcc	1.98	0.0239	SRSF2	2287	ugcygyy	ggcggcc	1.98	0.0239
SRSF2	2354	ugcygyy	ugaggcc	1.929	0.0269
SRSF2	2362	ugcygyy	agccccc	1.98	0.0239	SRSF2	2359	ugcygyy	agccccc	1.929	0.0269
SRSF2	2369	ugcygyy	ucccgcc	2.374	0.0088	SRSF2	2366	ugcygyy	ucccgcc	2.343	0.00956
SRSF2	2372	ugcygyy	cgccccu	2.01	0.0222	SRSF2	2369	ugcygyy	cgccccu	1.98	0.0239
SRSF2	2375	ugcygyy	cccuguc	2.01	0.0222	SRSF2	2372	ugcygyy	cccuguc	1.98	0.0239
SRSF2	2379	gryymcyr	guccacug	2.523	0.00582	SRSF2	2376	gryymcyr	guccacug	2.523	0.00582
SRSF2	2382	ugcygyy	cacugcc	2.01	0.0222	SRSF2	2379	ugcygyy	cacugcc	2.01	0.0222
SRSF2	2385	ugcygyy	ugccccg	2.01	0.0222	SRSF2	2382	ugcygyy	ugccccg	2.01	0.0222
SRSF2	2391	gryymcyr	gguccccc	2.523	0.00582	SRSF2	2388	gryymcyr	gguccccc	2.523	0.00582
SRSF2	2393	ugcygyy	ucccccc	1.98	0.0239	SRSF2	2390	ugcygyy	ucccccc	1.98	0.0239
SRSF2	2403	gryymcyr	agccccca	1.909	0.0281	SRSF2	2400	gryymcyr	agccccca	1.909	0.0281
SRSF2	2675	ugcygyy	ggcugcg	2.222	0.0131	SRSF2	2672	ugcygyy	ggcugcg	2.222	0.0131
SRSF2	2680	ugcygyy	cgcugcu	2.848	0.0022	SRSF2	2677	ugcygyy	cgcugcu	2.848	0.0022
SRSF2	2683	ugcygyy	ugcugcu	3.212	0.000659	SRSF2	2680	ugcygyy	ugcugcu	3.212	0.000659
SRSF2	2686	ugcygyy	ugcuauc	2.848	0.0022	SRSF2	2683	ugcygyy	ugcuauc	2.848	0.0022
SRSF2	2726	ggagwd	agggga	2.057	0.0198	SRSF2	2723	ggagwd	agggga	2.057	0.0198
SRSF2	2728	ggagwd	gggagu	2.103	0.0177	SRSF2	2725	ggagwd	gggagu	2.103	0.0177
SRSF2	2859	ugcygyy	cacugcc	2	0.0227	SRSF2	2856	ugcygyy	cacugcc	2	0.0227
SRSF2	2862	ugcygyy	ugccccu	2.646	0.00407	SRSF2	2859	ugcygyy	ugccccu	2.646	0.00407
SRSF2	2878	ugcygyy	ugguccu	2.162	0.0153	SRSF2	2875	ugcygyy	ugguccu	2.162	0.0153
SRSF2	2881	ugcygyy	uccugca	2.162	0.0153	SRSF2	2878	ugcygyy	uccugca	2.162	0.0153
SRSF2	2884	ugcygyy	ugcagcu	2.707	0.00339	SRSF2	2881	ugcygyy	ugcagcu	2.707	0.00339
SRSF2	2887	ugcygyy	agcuauu	2.111	0.0174	SRSF2	2884	ugcygyy	agcuauu	2.111	0.0174
SRSF2	2893	ugcygyy	uucuggu	1.818	0.0345	SRSF2	2890	ugcygyy	uucuggu	1.818	0.0345
						SRSF2	3005	ugcygyy	ucccucc	1.646	0.0499
SRSF2	3018	ugcygyy	ucuugcc	1.646	0.0499	SRSF2	3016	ugcygyy	ucuugcc	1.667	0.0478
SRSF2	3021	ugcygyy	ugcccug	1.646	0.0499	SRSF2	3019	ugcygyy	ugcccug	1.667	0.0478
SRSF2	3026	ugcygyy	ugcgccc	1.667	0.0478	SRSF2	3024	ugcygyy	ugcgccu	1.677	0.0468
						SRSF2	3030	ugcygyy	uggggcc	1.677	0.0468
SRSF2	3035	ugcygyy	ggccacc	1.667	0.0478	SRSF2	3033	ugcygyy	ggccacc	1.677	0.0468
SRSF2	3047	ugcygyy	caccguc	1.646	0.0499	SRSF2	3045	ugcygyy	caccguc	1.667	0.0478
						SRSF3	26	cuckucy	cuggacc	1.67	0.0475
SRSF3	35	cuckucy	cccggcc	1.66	0.0485	SRSF3	35	cuckucy	cccggcc	1.68	0.0465
SRSF3	83	cuckucy	uuuuucu	1.85	0.0322	SRSF3	83	cuckucy	uuuuucu	1.85	0.0322
SRSF3	84	wcwwc	uuuuc	1.882	0.0299	SRSF3	84	wcwwc	uuuuc	1.882	0.0299
SRSF3	86	cuckucy	uucugcu	1.86	0.0314	SRSF3	86	cuckucy	uucugcu	1.86	0.0314
SRSF3	87	wcwwc	ucugc	1.912	0.0279	SRSF3	87	wcwwc	ucugc	1.912	0.0279
SRSF3	97	wcwwc	ccaac	1.912	0.0279	SRSF3	97	wcwwc	ccaac	1.912	0.0279
SRSF3	102	wcwwc	acucc	2.402	0.00815	SRSF3	102	wcwwc	acucc	2.402	0.00815
SRSF3	103	cuckucy	cuccacc	1.85	0.0322	SRSF3	103	cuckucy	cuccacc	1.85	0.0322
SRSF3	104	wcwwc	uccac	2.402	0.00815	SRSF3	104	wcwwc	uccac	2.402	0.00815
SRSF3	107	wcwwc	accac	2.412	0.00793	SRSF3	107	wcwwc	accac	2.412	0.00793
SRSF3	110	wcwwc	acacc	2.402	0.00815	SRSF3	110	wcwwc	acacc	2.402	0.00815
SRSF3	124	wcwwc	acuac	2.794	0.0026	SRSF3	124	wcwwc	acuac	2.794	0.0026
SRSF3	131	wcwwc	acacc	1.941	0.0261	SRSF3	131	wcwwc	acacc	1.941	0.0261
SRSF3	138	cuckucy	cccgucu	2.4	0.0082	SRSF3	138	cuckucy	cccgucu	2.4	0.0082
SRSF3	154	cuckucy	cucggac	2.04	0.0207	SRSF3	154	cuckucy	cucggac	2.04	0.0207
SRSF3	180	cuckucy	gucgccc	1.67	0.0475	SRSF3	180	cuckucy	gucgccc	1.67	0.0475
SRSF3	185	cuckucy	ccagucc	1.67	0.0475	SRSF3	185	cuckucy	ccagucc	1.67	0.0475
SRSF3	217	cuckucy	cgagucc	2.04	0.0207	SRSF3	217	cuckucy	cgagucc	2.04	0.0207
SRSF3	235	cuckucy	cucgucc	2.76	0.00289	SRSF3	235	cuckucy	cucgucc	2.76	0.00289
SRSF3	292	wcwwc	accuc	1.696	0.0449	SRSF3	292	wcwwc	accuc	1.696	0.0449
SRSF3	307	wcwwc	acaua	1.824	0.0341	SRSF3	307	wcwwc	acaua	1.824	0.0341
SRSF3	325	wcwwc	uauac	1.824	0.0341	SRSF3	325	wcwwc	uauac	1.824	0.0341
SRSF3	328	wcwwc	acaug	1.824	0.0341	SRSF3	328	wcwwc	acaug	1.824	0.0341
SRSF3	331	cuckucy	ugcuucu	1.78	0.0375	SRSF3	331	cuckucy	ugcuucu	1.78	0.0375
SRSF3	332	wcwwc	gcuuc	1.824	0.0341	SRSF3	332	wcwwc	gcuuc	1.824	0.0341
SRSF3	334	cuckucy	uucuugc	1.78	0.0375	SRSF3	334	cuckucy	uucuugc	1.78	0.0375
SRSF3	335	wcwwc	ucuug	1.696	0.0449	SRSF3	335	wcwwc	ucuug	1.696	0.0449
SRSF3	340	cuckucy	cuuuuca	2.27	0.0116	SRSF3	340	cuckucy	cuuuuca	2.27	0.0116
SRSF3	341	wcwwc	uuuuc	1.696	0.0449	SRSF3	341	wcwwc	uuuuc	1.696	0.0449
SRSF3	361	cuckucy	cuagucu	2.36	0.00914	SRSF3	361	cuckucy	cuagucu	2.36	0.00914
SRSF3	386	wcwwc	ucaag	1.696	0.0449	SRSF3	386	wcwwc	ucaag	1.696	0.0449
SRSF3	393	wcwwc	gcauc	1.824	0.0341	SRSF3	393	wcwwc	gcauc	1.824	0.0341
SRSF3	396	wcwwc	ucagc	1.882	0.0299	SRSF3	396	wcwwc	ucagc	1.882	0.0299
SRSF3	405	wcwwc	gcuuc	1.882	0.0299	SRSF3	405	wcwwc	gcuuc	1.882	0.0299
SRSF3	408	wcwwc	ucaug	1.882	0.0299	SRSF3	408	wcwwc	ucaug	1.882	0.0299
SRSF3	413	cuckucy	cccuccu	2.31	0.0104	SRSF3	413	cuckucy	cccuccu	2.31	0.0104
SRSF3	415	cuckucy	cuccuca	2.31	0.0104	SRSF3	415	cuckucy	cuccuca	2.31	0.0104
SRSF3	416	wcwwc	uccuc	1.882	0.0299	SRSF3	416	wcwwc	uccuc	1.882	0.0299
SRSF3	420	cuckucy	caguucc	2.31	0.0104	SRSF3	420	cuckucy	caguucc	2.31	0.0104
SRSF3	421	wcwwc	aguuc	1.824	0.0341	SRSF3	421	wcwwc	aguuc	1.824	0.0341
SRSF3	425	cuckucy	cccuagu	1.66	0.0485	SRSF3	425	cuckucy	cccuagu	1.66	0.0485
SRSF3	427	cuckucy	cuagucc	2.73	0.00317	SRSF3	427	cuckucy	cuagucc	2.73	0.00317
SRSF3	433	cuckucy	cccgggc	1.86	0.0314	SRSF3	433	cuckucy	cccgggc	1.86	0.0314
SRSF3	434	cuckucy	ccgggcu	1.86	0.0314	SRSF3	434	cuckucy	ccgggcu	1.86	0.0314
SRSF3	437	cuckucy	ggcuuca	1.86	0.0314	SRSF3	437	cuckucy	ggcuuca	1.86	0.0314
SRSF3	442	cuckucy	caggccc	1.85	0.0322	SRSF3	442	cuckucy	caggccc	1.85	0.0322
SRSF3	447	cuckucy	ccccucc	2.53	0.0057	SRSF3	447	cuckucy	ccccucc	2.53	0.0057
SRSF3	448	cuckucy	cccuccg	1.84	0.0329	SRSF3	448	cuckucy	cccuccg	1.84	0.0329
SRSF3	450	cuckucy	cuccguc	1.84	0.0329	SRSF3	450	cuckucy	cuccguc	1.84	0.0329
SRSF3	451	cuckucy	uccgucc	2.53	0.0057	SRSF3	451	cuckucy	uccgucc	2.53	0.0057
SRSF3	452	cuckucy	ccguccc	1.84	0.0329	SRSF3	452	cuckucy	ccguccc	1.84	0.0329
SRSF3	457	cuckucy	cccgucc	2.67	0.00379	SRSF3	457	cuckucy	cccgucc	2.67	0.00379
SRSF3	460	cuckucy	guccucc	2.36	0.00914	SRSF3	460	cuckucy	guccucc	2.36	0.00914
SRSF3	472	cuckucy	cccgggc	1.86	0.0314	SRSF3	472	cuckucy	cccgggc	1.86	0.0314
SRSF3	473	cuckucy	ccgggcu	1.86	0.0314	SRSF3	473	cuckucy	ccgggcu	1.86	0.0314
SRSF3	476	cuckucy	ggcuuca	1.86	0.0314	SRSF3	476	cuckucy	ggcuuca	1.86	0.0314
SRSF3	481	cuckucy	caggccc	1.86	0.0314	SRSF3	481	cuckucy	caggccc	1.86	0.0314
SRSF3	485	cuckucy	cccugcc	2.38	0.00866	SRSF3	485	cuckucy	cccugcc	2.38	0.00866
SRSF3	486	cuckucy	ccugccu	1.66	0.0485	SRSF3	486	cuckucy	ccugccu	1.66	0.0485
SRSF3	488	cuckucy	ugccucu	1.66	0.0485	SRSF3	488	cuckucy	ugccucu	1.66	0.0485
SRSF3	490	cuckucy	ccucucc	1.66	0.0485	SRSF3	490	cuckucy	ccucucc	1.66	0.0485
SRSF3	491	cuckucy	cucuccu	2.71	0.00336	SRSF3	491	cuckucy	cucuccu	2.71	0.00336
SRSF3	492	wcwwc	ucucc	1.696	0.0449	SRSF3	492	wcwwc	ucucc	1.696	0.0449
SRSF3	493	cuckucy	cuccugu	2.36	0.00914	SRSF3	493	cuckucy	cuccugu	2.36	0.00914
SRSF3	496	cuckucy	cuguuac	2.36	0.00914	SRSF3	496	cuckucy	cuguuac	2.36	0.00914
SRSF3	502	cuckucy	cccuuuu	2.36	0.00914	SRSF3	502	cuckucy	cccuuuu	2.36	0.00914
SRSF3	504	cuckucy	cuuuuag	1.66	0.0485	SRSF3	504	cuckucy	cuuuuag	1.66	0.0485
SRSF3	509	wcwwc	agaac	1.696	0.0449	SRSF3	509	wcwwc	agaac	1.696	0.0449
SRSF3	512	wcwwc	accac	1.696	0.0449	SRSF3	512	wcwwc	accac	1.696	0.0449
SRSF3	515	wcwwc	acagc	1.696	0.0449	SRSF3	515	wcwwc	acagc	1.696	0.0449
SRSF3	526	wcwwc	acaug	1.696	0.0449	SRSF3	526	wcwwc	acaug	1.696	0.0449
SRSF3	541	cuckucy	cuuggcc	1.86	0.0314	SRSF3	541	cuckucy	cugggcc	1.86	0.0314
SRSF3	557	cuckucy	cucgggu	2	0.0227	SRSF3	557	cuckucy	cucgggu	2	0.0227
SRSF3	559	cuckucy	cgggucc	2	0.0227	SRSF3	559	cuckucy	cgggucc	2	0.0227
SRSF3	568	cuckucy	cuggacc	2.02	0.0217	SRSF3	568	cuckucy	cuggacc	2.02	0.0217
SRSF3	574	cuckucy	cccggcc	2.04	0.0207	SRSF3	574	cuckucy	cccggcc	2.04	0.0207
SRSF3	588	cuckucy	cccugcu	2.04	0.0207	SRSF3	588	cuckucy	cccugcu	2.04	0.0207
SRSF3	593	cuckucy	cugcucc	2.04	0.0207	SRSF3	593	cuckucy	cugcucc	2.04	0.0207
SRSF3	596	cuckucy	cuccccu	2.04	0.0207	SRSF3	596	cuckucy	cuccccu	2.04	0.0207
SRSF3	598	cuckucy	ccccucc	2.04	0.0207	SRSF3	598	cuckucy	ccccucc	2.04	0.0207
SRSF3	599	cuckucy	cccuccu	2.04	0.0207	SRSF3	599	cuckucy	cccuccu	2.04	0.0207
SRSF3	601	cuckucy	cuccugc	2.04	0.0207	SRSF3	601	cuckucy	cuccugc	2.04	0.0207
SRSF3	611	cuckucy	cccagcc	1.69	0.0455	SRSF3	611	cuckucy	cccagcc	1.69	0.0455
SRSF3	612	cuckucy	ccagccu	1.69	0.0455	SRSF3	612	cuckucy	ccagccu	1.69	0.0455
SRSF3	614	cuckucy	agccucc	1.69	0.0455	SRSF3	614	cuckucy	agccucc	1.69	0.0455
SRSF3	615	cuckucy	gccuccc	1.69	0.0455	SRSF3	615	cuckucy	gccuccc	1.69	0.0455
SRSF3	617	cuckucy	cuccccc	2.4	0.0082	SRSF3	617	cuckucy	cuccccc	2.4	0.0082
SRSF3	619	cuckucy	ccccccc	1.69	0.0455	SRSF3	619	cuckucy	ccccccc	1.69	0.0455
SRSF3	620	cuckucy	ccccccu	1.69	0.0455	SRSF3	620	cuckucy	ccccccu	1.69	0.0455
SRSF3	622	cuckucy	ccccucc	2.4	0.0082	SRSF3	622	cuckucy	ccccucc	2.4	0.0082
SRSF3	623	cuckucy	cccuccc	2.4	0.0082	SRSF3	623	cuckucy	cccuccc	2.4	0.0082
SRSF3	625	cuckucy	cuccccg	1.68	0.0465	SRSF3	625	cuckucy	cuccccg	1.68	0.0465
SRSF3	628	cuckucy	cccgucc	2.75	0.00298	SRSF3	628	cuckucy	cccgucc	2.75	0.00298
SRSF3	629	cuckucy	ccguccc	1.68	0.0465	SRSF3	629	cuckucy	ccguccc	1.68	0.0465
SRSF3	631	cuckucy	guccccc	1.69	0.0455	SRSF3	631	cuckucy	guccccc	1.69	0.0455
SRSF3	634	cuckucy	ccccuuc	1.69	0.0455	SRSF3	634	cuckucy	ccccuuc	1.69	0.0455
SRSF3	635	cuckucy	cccuucg	2.4	0.0082	SRSF3	635	cuckucy	cccuucg	2.4	0.0082
SRSF3	637	cuckucy	cuucgcu	1.69	0.0455	SRSF3	637	cuckucy	cuucgcu	1.69	0.0455
SRSF3	638	cuckucy	uucgcuc	1.69	0.0455	SRSF3	638	cuckucy	uucgcuc	1.69	0.0455
SRSF3	640	cuckucy	cgcuccu	2.4	0.0082	SRSF3	640	cuckucy	cgcuccu	2.4	0.0082
SRSF3	642	cuckucy	cuccuga	1.69	0.0455	SRSF3	642	cuckucy	cuccuua	1.69	0.0455
						SRSF3	643	cuckucy	uccuuau	1.68	0.0465
SRSF3	645	cuckucy	cugaucc	2.4	0.0082	SRSF3	645	cuckucy	cuuaucc	2.4	0.0082
						SRSF3	646	cuckucy	uuauccu	1.68	0.0465
SRSF3	648	cuckucy	auccucc	2.39	0.00842	SRSF3	648	cuckucy	auccucc	2.39	0.00842
SRSF3	649	cuckucy	uccuccc	1.68	0.0465	SRSF3	649	cuckucy	uccuccc	1.68	0.0465
SRSF3	651	cuckucy	cuccccc	2.39	0.00842	SRSF3	651	cuckucy	cuccccc	2.39	0.00842
SRSF3	656	cuckucy	ccggucc	2.02	0.0217	SRSF3	656	cuckucy	ccggucc	2.02	0.0217
SRSF3	700	cuckucy	ccccucu	1.86	0.0314	SRSF3	700	cuckucy	ccccucu	1.86	0.0314
SRSF3	703	cuckucy	cucuugg	1.86	0.0314	SRSF3	703	cuckucy	cucuugg	1.86	0.0314
SRSF3	705	cuckucy	cuuggcc	1.86	0.0314	SRSF3	705	cuckucy	cuuggcc	1.86	0.0314
SRSF3	739	cuckucy	cccggcc	1.66	0.0485	SRSF3	739	cuckucy	cccggcc	1.66	0.0485
SRSF3	750	cuckucy	cccaucc	1.85	0.0322	SRSF3	750	cuckucy	cccaucc	1.85	0.0322
SRSF3	772	cuckucy	ccauucu	1.85	0.0322	SRSF3	772	cuckucy	ccauucu	1.85	0.0322
SRSF3	964	cuckucy	gucggcu	1.84	0.0329	SRSF3	964	cuckucy	gucggcu	1.84	0.0329
SRSF3	969	cuckucy	cugggcu	1.85	0.0322	SRSF3	969	cuckucy	cugggcu	1.85	0.0322
SRSF3	985	cuckucy	cgggucu	1.86	0.0314	SRSF3	985	cuckucy	cgggucu	1.86	0.0314
SRSF3	1106	cuckucy	aucgccc	1.91	0.0281	SRSF3	1106	cuckucy	aucgccc	1.91	0.0281
SRSF3	1112	cuckucy	cgggucu	1.82	0.0344	SRSF3	1112	cuckucy	cgggucu	1.82	0.0344
SRSF3	1117	cuckucy	cucuguu	1.94	0.0262	SRSF3	1117	cuckucy	cucuguu	1.94	0.0262
SRSF3	1139	cuckucy	auccucu	1.68	0.0465	SRSF3	1139	cuckucy	auccucu	1.68	0.0465
SRSF3	1167	cuckucy	gucgccc	1.66	0.0485
SRSF3	1173	cuckucy	cucagcc	1.67	0.0475	SRSF3	1173	cuckucy	cucggcc	2.04	0.0207
SRSF3	1199	wcwwc	ucucc	1.941	0.0261
SRSF3	1216	wcwwc	gcauc	2.186	0.0144	SRSF3	1216	wcwwc	gcauc	1.696	0.0449
SRSF3	1219	wcwwc	ucuuc	2.794	0.0026	SRSF3	1219	wcwwc	ucucc	1.824	0.0341
SRSF3	1237	wcwwc	ucacc	2.186	0.0144	SRSF3	1237	wcwwc	ucacc	1.696	0.0449
SRSF3	1239	wcwwc	accac	2.186	0.0144	SRSF3	1239	wcwwc	accac	1.696	0.0449
SRSF3	1242	wcwwc	accac	1.941	0.0261
SRSF3	1261	cuckucy	cgggucu	2.04	0.0207	SRSF3	1261	cuckucy	cgggucu	2.04	0.0207
SRSF3	1266	cuckucy	cucggcc	2.57	0.00508	SRSF3	1266	cuckucy	cucggcc	2.39	0.00842
SRSF3	1279	cuckucy	gccgacc	1.66	0.0485
SRSF3	1283	cuckucy	accggcc	1.66	0.0485
SRSF3	1284	cuckucy	ccggccc	1.66	0.0485
SRSF3	1291	cuckucy	cgcgccu	2.31	0.0104
SRSF3	1300	cuckucy	cgccucc	1.86	0.0314	SRSF3	1300	cuckucy	cgccucc	1.68	0.0465
SRSF3	1303	cuckucy	cuccucg	1.86	0.0314	SRSF3	1303	cuckucy	cuccucg	1.69	0.0455
SRSF3	1330	cuckucy	uucugcc	2	0.0227	SRSF3	1330	cuckucy	uucugcc	2	0.0227
SRSF3	1335	cuckucy	ccccucu	2	0.0227	SRSF3	1335	cuckucy	ccccucu	2	0.0227
SRSF3	1338	cuckucy	cucucuc	2	0.0227	SRSF3	1338	cuckucy	cucucuc	2	0.0227
SRSF3	1342	cuckucy	cucuguc	2	0.0227	SRSF3	1342	cuckucy	cucuguc	2	0.0227
SRSF3	1344	cuckucy	cuguccu	2.02	0.0217	SRSF3	1344	cuckucy	cuguccu	2.02	0.0217
SRSF3	1368	cuckucy	cucgggc	1.94	0.0262	SRSF3	1368	cuckucy	cucgggc	1.94	0.0262
SRSF3	1387	cuckucy	cucgggc	2.37	0.00889	SRSF3	1387	cuckucy	cucgggc	2.37	0.00889
SRSF3	1389	cuckucy	cgggccc	1.67	0.0475	SRSF3	1389	cuckucy	cgggccc	1.67	0.0475
SRSF3	1393	cuckucy	cccgccu	2.39	0.00842	SRSF3	1393	cuckucy	cccgccu	2.39	0.00842
SRSF3	1395	cuckucy	cgccucc	2.39	0.00842	SRSF3	1395	cuckucy	cgccucc	2.39	0.00842
SRSF3	1403	cuckucy	ggcgccc	1.68	0.0465	SRSF3	1403	cuckucy	ggcgccc	1.68	0.0465
SRSF3	1406	cuckucy	gcccucc	1.68	0.0465	SRSF3	1406	cuckucy	gcccucc	1.68	0.0465
SRSF3	1407	cuckucy	cccuccu	2.4	0.0082	SRSF3	1407	cuckucy	cccuccu	2.4	0.0082
SRSF3	1409	cuckucy	cuccugg	1.68	0.0465	SRSF3	1409	cuckucy	cuccugg	1.68	0.0465
SRSF3	1412	cuckucy	cuggucu	2.75	0.00298	SRSF3	1412	cuckucy	cuggucu	2.75	0.00298
SRSF3	1415	cuckucy	gucuccg	1.68	0.0465	SRSF3	1415	cuckucy	gucuccg	1.68	0.0465
SRSF3	1417	cuckucy	cuccgcu	2.39	0.00842	SRSF3	1417	cuckucy	cuccgcu	2.39	0.00842
SRSF3	1419	cuckucy	ccgcucc	1.68	0.0465	SRSF3	1419	cuckucy	ccgcucc	1.68	0.0465
SRSF3	1420	cuckucy	cgcuccc	2.39	0.00842	SRSF3	1420	cuckucy	cgcuccc	2.39	0.00842
SRSF3	1422	cuckucy	cuccccu	2.38	0.00866	SRSF3	1422	cuckucy	cuccccu	2.38	0.00866
SRSF3	1424	cuckucy	ccccucu	2.38	0.00866	SRSF3	1424	cuckucy	ccccucu	2.38	0.00866
SRSF3	1427	cuckucy	cucugag	1.67	0.0475	SRSF3	1427	cuckucy	cucugag	1.67	0.0475
SRSF3	1429	cuckucy	cugagcc	1.67	0.0475	SRSF3	1429	cuckucy	cugagcc	1.67	0.0475
SRSF3	1435	cuckucy	cccguua	1.66	0.0485	SRSF3	1435	cuckucy	cccguua	1.66	0.0485
SRSF3	1576	cuckucy	ccgguuc	1.77	0.0384	SRSF3	1576	cuckucy	ccgguuc	1.77	0.0384
SRSF3	1577	cuckucy	cgguucc	2.4	0.0082	SRSF3	1577	cuckucy	cgguucc	2.4	0.0082
SRSF3	1580	cuckucy	uuccucg	1.77	0.0384	SRSF3	1580	cuckucy	uuccucg	1.77	0.0384
SRSF3	1583	cuckucy	cucgccc	2.94	0.00164	SRSF3	1583	cuckucy	cucgccc	2.94	0.00164
SRSF3	1585	cuckucy	cgccccu	1.77	0.0384	SRSF3	1585	cuckucy	cgccccu	1.77	0.0384
SRSF3	1587	cuckucy	ccccuuc	1.77	0.0384	SRSF3	1587	cuckucy	ccccuuc	1.77	0.0384
SRSF3	1588	cuckucy	cccuucc	2.94	0.00164	SRSF3	1588	cuckucy	cccuucc	2.94	0.00164
SRSF3	1589	cuckucy	ccuuccc	1.77	0.0384	SRSF3	1589	cuckucy	ccuuccc	1.77	0.0384
SRSF3	1590	cuckucy	cuucccc	1.77	0.0384	SRSF3	1590	cuckucy	cuucccc	1.77	0.0384
SRSF3	1594	cuckucy	cccgggc	1.77	0.0384	SRSF3	1594	cuckucy	cccgggc	1.77	0.0384
SRSF3	1595	cuckucy	ccgggcu	1.77	0.0384	SRSF3	1595	cuckucy	ccgggcu	1.77	0.0384
SRSF3	1598	cuckucy	ggcuuca	1.77	0.0384	SRSF3	1598	cuckucy	ggcuuca	1.77	0.0384
SRSF3	1633	cuckucy	cuaggcg	1.85	0.0322	SRSF3	1633	cuckucy	cuaggcg	1.85	0.0322
SRSF3	1636	cuckucy	ggcgucc	2.56	0.00523	SRSF3	1636	cuckucy	ggcgucc	2.56	0.00523
SRSF3	1639	cuckucy	guccccu	1.85	0.0322	SRSF3	1639	cuckucy	guccccu	1.85	0.0322
SRSF3	1641	cuckucy	ccccucu	2.56	0.00523	SRSF3	1641	cuckucy	ccccucu	2.56	0.00523
SRSF3	1642	cuckucy	cccucuc	1.85	0.0322	SRSF3	1642	cuckucy	cccucuc	1.85	0.0322
SRSF3	1643	cuckucy	ccucucc	1.95	0.0256	SRSF3	1643	cuckucy	ccucucc	1.95	0.0256
SRSF3	1644	cuckucy	cucuccu	3.28	0.000519	SRSF3	1644	cuckucy	cucuccu	3.28	0.000519
SRSF3	1646	cuckucy	cuccucc	3.28	0.000519	SRSF3	1646	cuckucy	cuccucc	3.28	0.000519
SRSF3	1647	cuckucy	uccuccc	1.95	0.0256	SRSF3	1647	cuckucy	uccuccc	1.95	0.0256
SRSF3	1649	cuckucy	cuccccu	2.66	0.00391	SRSF3	1649	cuckucy	cuccccu	2.66	0.00391
SRSF3	1651	cuckucy	ccccucc	2.66	0.00391	SRSF3	1651	cuckucy	ccccucc	2.66	0.00391
SRSF3	1652	cuckucy	cccucca	1.95	0.0256	SRSF3	1652	cuckucy	cccucca	1.95	0.0256
SRSF3	1656	cuckucy	ccaggcc	1.95	0.0256	SRSF3	1656	cuckucy	ccaggcc	1.95	0.0256
SRSF3	1657	cuckucy	caggccc	1.95	0.0256	SRSF3	1657	cuckucy	caggccc	1.95	0.0256
SRSF3	1661	cuckucy	cccgagc	1.95	0.0256	SRSF3	1661	cuckucy	cccgagc	1.95	0.0256
SRSF3	1663	cuckucy	cgagccu	1.94	0.0262	SRSF3	1663	cuckucy	cgagccu	1.94	0.0262
SRSF3	1665	cuckucy	agccucu	1.95	0.0256	SRSF3	1665	cuckucy	agccucu	1.99	0.0233
SRSF3	1667	cuckucy	ccucucc	1.94	0.0262	SRSF3	1667	cuckucy	ccucucc	1.99	0.0233
SRSF3	1668	cuckucy	cucuccc	3.27	0.000538	SRSF3	1668	cuckucy	cucuccc	3.36	0.00039
						SRSF3	1669	wcwwc	ucucc	1.941	0.0261
SRSF3	1670	cuckucy	cucccuc	1.84	0.0329	SRSF3	1670	cuckucy	cucccuc	1.93	0.0268
						SRSF3	1672	cuckucy	cccucgc	1.82	0.0344
						SRSF3	1674	cuckucy	cucgcgg	1.82	0.0344
						SRSF3	1686	cuckucy	ggccucu	1.82	0.0344
SRSF3	1689	cuckucy	cucuuug	2.22	0.0132	SRSF3	1689	cuckucy	cucuucg	3.02	0.00126
						SRSF3	1690	wcwwc	ucuuc	1.941	0.0261
						SRSF3	1692	cuckucy	uucgagc	1.82	0.0344
SRSF3	1702	cuckucy	caagucc	1.68	0.0465	SRSF3	1702	cuckucy	caagucc	2.22	0.0132
						SRSF3	1707	cuckucy	ccagucc	2.22	0.0132
						SRSF3	1731	cuckucy	cccggau	1.84	0.0329
						SRSF3	1733	cuckucy	cggaucc	1.82	0.0344
						SRSF3	1736	cuckucy	auccccc	1.84	0.0329
SRSF3	1740	cuckucy	ccccacc	1.66	0.0485	SRSF3	1739	cuckucy	ccccacc	1.85	0.0322
SRSF3	1744	cuckucy	accggcc	1.86	0.0314	SRSF3	1743	cuckucy	accggcc	1.95	0.0256
SRSF3	1745	cuckucy	ccggccc	1.86	0.0314	SRSF3	1744	cuckucy	ccggccc	1.95	0.0256
SRSF3	1749	cuckucy	cccuucu	3.11	0.000935	SRSF3	1748	cuckucy	cccuucu	3.29	0.000501
						SRSF3	1749	wcwwc	ccuuc	1.882	0.0299
SRSF3	1751	cuckucy	cuucucu	2.57	0.00508	SRSF3	1750	cuckucy	cuucucu	2.66	0.00391
SRSF3	1752	cuckucy	uucucuc	1.86	0.0314	SRSF3	1751	cuckucy	uucucuu	1.95	0.0256
SRSF3	1754	cuckucy	cucucug	1.86	0.0314	SRSF3	1753	cuckucy	cucuuuc	3.29	0.000501
						SRSF3	1754	cuckucy	ucuuucc	1.95	0.0256
SRSF3	1756	cuckucy	cucuguc	2.57	0.00508	SRSF3	1755	cuckucy	cuuuccc	2.66	0.00391
SRSF3	1757	cuckucy	ucugucc	1.86	0.0314	SRSF3	1757	cuckucy	uuccccc	1.95	0.0256
SRSF3	1758	cuckucy	cuguccc	2.57	0.00508	SRSF3	1760	cuckucy	ccccuac	1.95	0.0256
SRSF3	1760	cuckucy	guccccc	1.86	0.0314	SRSF3	1761	cuckucy	cccuacu	2.67	0.00379
						SRSF3	1762	wcwwc	ccuac	1.922	0.0273
SRSF3	1763	cuckucy	ccccugc	1.86	0.0314
SRSF3	1764	cuckucy	cccugcu	2.58	0.00494
SRSF3	1766	cuckucy	cugcucc	2.58	0.00494	SRSF3	1763	cuckucy	cuacucc	2.67	0.00379
SRSF3	1767	cuckucy	ugcuccu	1.86	0.0314	SRSF3	1764	cuckucy	uacuccu	1.95	0.0256
						SRSF3	1765	wcwwc	acucc	1.922	0.0273
SRSF3	1769	cuckucy	cuccucu	3.11	0.000935	SRSF3	1766	cuckucy	cuccucu	3.29	0.000501
SRSF3	1770	wcwwc	uccuc	1.824	0.0341	SRSF3	1767	wcwwc	uccuc	1.922	0.0273
SRSF3	1771	cuckucy	ccucucc	1.86	0.0314	SRSF3	1768	cuckucy	ccucucc	1.95	0.0256
SRSF3	1772	cuckucy	cucucca	2.58	0.00494	SRSF3	1769	cuckucy	cucucca	2.67	0.00379
SRSF3	1773	wcwwc	ucucc	1.824	0.0341	SRSF3	1770	wcwwc	ucucc	1.922	0.0273
SRSF3	1774	cuckucy	cuccaac	1.86	0.0314	SRSF3	1771	cuckucy	cuccaac	1.95	0.0256
SRSF3	1776	wcwwc	ccaac	1.696	0.0449	SRSF3	1773	wcwwc	ccaac	1.922	0.0273
SRSF3	1779	cuckucy	accuucg	1.68	0.0465	SRSF3	1776	cuckucy	accuucg	1.86	0.0314
SRSF3	1780	wcwwc	ccuuc	1.824	0.0341	SRSF3	1777	wcwwc	ccuuc	1.922	0.0273
SRSF3	1781	cuckucy	cuucgcu	1.68	0.0465	SRSF3	1778	cuckucy	cuucgcu	1.86	0.0314
SRSF3	1782	cuckucy	uucgcuc	1.68	0.0465	SRSF3	1779	cuckucy	uucgcuc	1.68	0.0465
SRSF3	1784	cuckucy	cgcucca	1.68	0.0465	SRSF3	1781	cuckucy	cgcucca	1.68	0.0465
SRSF3	1786	cuckucy	cuccacc	2.39	0.00842	SRSF3	1783	cuckucy	cuccacc	2.39	0.00842
SRSF3	1787	wcwwc	uccac	1.824	0.0341	SRSF3	1784	wcwwc	uccac	1.912	0.0279
SRSF3	1793	cuckucy	cuagacc	2.39	0.00842	SRSF3	1790	cuckucy	cuagacc	2.39	0.00842
SRSF3	1802	cuckucy	agcuucu	2	0.0227	SRSF3	1799	cuckucy	agcuucu	2	0.0227
SRSF3	1807	cuckucy	cuggccu	2	0.0227	SRSF3	1804	cuckucy	cuggccu	2	0.0227
SRSF3	1817	cuckucy	cgggucc	1.95	0.0256	SRSF3	1814	cuckucy	cgggucc	1.95	0.0256
SRSF3	1858	cuckucy	cgagucg	1.85	0.0322	SRSF3	1855	cuckucy	cgagucg	1.85	0.0322
SRSF3	1861	cuckucy	gucgccu	2.57	0.00508	SRSF3	1858	cuckucy	gucgccu	2.57	0.00508
SRSF3	1863	cuckucy	cgccuuc	1.86	0.0314	SRSF3	1860	cuckucy	cgccuuc	1.86	0.0314
SRSF3	1864	cuckucy	gccuucc	2.57	0.00508	SRSF3	1861	cuckucy	gccuucc	2.57	0.00508
SRSF3	1865	cuckucy	ccuuccc	1.86	0.0314	SRSF3	1862	cuckucy	ccuuccc	1.86	0.0314
SRSF3	1866	cuckucy	cuucccu	1.86	0.0314	SRSF3	1863	cuckucy	cuucccu	1.86	0.0314
SRSF3	1868	cuckucy	ucccucu	1.86	0.0314	SRSF3	1865	cuckucy	ucccucu	1.86	0.0314
SRSF3	1869	cuckucy	cccucuc	1.86	0.0314	SRSF3	1866	cuckucy	cccucuc	1.86	0.0314
SRSF3	1870	cuckucy	ccucucc	1.86	0.0314	SRSF3	1867	cuckucy	ccucucc	1.86	0.0314
SRSF3	1871	cuckucy	cucuccc	3.11	0.000935	SRSF3	1868	cuckucy	cucuccc	3.11	0.000935
SRSF3	1873	cuckucy	cuccccu	2.58	0.00494	SRSF3	1870	cuckucy	cuccccu	2.58	0.00494
SRSF3	1876	cuckucy	cccuggc	1.86	0.0314	SRSF3	1873	cuckucy	cccuggc	1.86	0.0314
SRSF3	1877	cuckucy	ccuggcc	1.86	0.0314	SRSF3	1874	cuckucy	ccuggcc	1.86	0.0314
SRSF3	1878	cuckucy	cuggccu	2.58	0.00494	SRSF3	1875	cuckucy	cuggccu	2.58	0.00494
SRSF3	1880	cuckucy	ggccucu	1.86	0.0314	SRSF3	1877	cuckucy	ggccucu	1.86	0.0314
SRSF3	1882	cuckucy	ccucucc	1.86	0.0314	SRSF3	1879	cuckucy	ccucucc	1.86	0.0314
SRSF3	1883	cuckucy	cucuccu	3.11	0.000935	SRSF3	1880	cuckucy	cucuccu	3.11	0.000935
SRSF3	1885	cuckucy	cuccuuc	2.58	0.00494	SRSF3	1882	cuckucy	cuccuuc	2.58	0.00494
SRSF3	1886	cuckucy	uccuucc	2.58	0.00494	SRSF3	1883	cuckucy	uccuucc	2.58	0.00494
SRSF3	1887	cuckucy	ccuuccc	1.86	0.0314	SRSF3	1884	cuckucy	ccuuccc	1.86	0.0314
SRSF3	1891	cuckucy	cccgccu	2.58	0.00494	SRSF3	1888	cuckucy	cccgccu	2.58	0.00494
SRSF3	1893	cuckucy	cgccucc	2.58	0.00494	SRSF3	1890	cuckucy	cgccucc	2.58	0.00494
SRSF3	1894	cuckucy	gccuccc	1.86	0.0314	SRSF3	1891	cuckucy	gccuccc	1.86	0.0314
SRSF3	1896	cuckucy	cucccac	1.86	0.0314	SRSF3	1893	cuckucy	cucccac	1.86	0.0314
SRSF3	1898	cuckucy	cccaccc	1.68	0.0465	SRSF3	1895	cuckucy	cccaccc	1.68	0.0465
SRSF3	1902	cuckucy	cccgagc	1.68	0.0465	SRSF3	1899	cuckucy	cccgagc	1.68	0.0465
SRSF3	1904	cuckucy	cgagccc	1.68	0.0465	SRSF3	1901	cuckucy	cgagccc	1.68	0.0465
SRSF3	1912	cuckucy	cucagcu	2	0.0227	SRSF3	1909	cuckucy	cucagcu	2	0.0227
SRSF3	1917	cuckucy	cuugccu	1.95	0.0256	SRSF3	1914	cuckucy	cuugccu	1.95	0.0256
SRSF3	1930	cuckucy	cgggucc	1.86	0.0314	SRSF3	1927	cuckucy	cgggucc	1.86	0.0314
						SRSF3	1970	cuckucy	caguucc	2.22	0.0132
SRSF3	1992	cuckucy	ccagucu	2.04	0.0207	SRSF3	1989	cuckucy	ccagucu	2.2	0.0139
SRSF3	1997	cuckucy	cucugcc	2.93	0.00169	SRSF3	1994	cuckucy	cucugcc	3.02	0.00126
SRSF3	2000	cuckucy	ugccucc	1.82	0.0344	SRSF3	1997	cuckucy	ugccucc	1.82	0.0344
SRSF3	2020	cuckucy	agcuuuu	1.84	0.0329	SRSF3	2017	cuckucy	agcuuuu	1.81	0.0351
SRSF3	2022	cuckucy	cuuuucu	3.06	0.00111	SRSF3	2019	cuckucy	cuuuucu	3.02	0.00126
SRSF3	2024	cuckucy	uuucucc	1.66	0.0485	SRSF3	2022	cuckucy	uucuccc	2.31	0.0104
SRSF3	2025	cuckucy	uucuccc	2.37	0.00889
SRSF3	2027	cuckucy	cuccccc	2.37	0.00889	SRSF3	2024	cuckucy	cuccccc	2.31	0.0104
SRSF3	2032	cuckucy	cccagcc	1.67	0.0475
SRSF3	2033	cuckucy	ccagccu	1.67	0.0475
SRSF3	2045	cuckucy	ccagucu	2.38	0.00866
SRSF3	2048	cuckucy	gucuccu	2	0.0227
SRSF3	2050	cuckucy	cuccugu	2	0.0227	SRSF3	2047	cuckucy	cuccugu	1.86	0.0314
SRSF3	2068	cuckucy	aaagucc	1.67	0.0475	SRSF3	2079	cuckucy	cacgccc	2.22	0.0132
SRSF3	2073	cuckucy	ccagccu	1.66	0.0485	SRSF3	2083	cuckucy	cccgucc	3.02	0.00126
SRSF3	2082	cuckucy	cacgccc	2.22	0.0132	SRSF3	2089	cuckucy	cacggcu	2.49	0.00639
SRSF3	2086	cuckucy	cccgucc	3.38	0.000362
SRSF3	2092	cuckucy	cacggcu	2.85	0.00219
SRSF3	2094	cuckucy	cggcucc	2.2	0.0139	SRSF3	2091	cuckucy	cggcucc	1.84	0.0329
SRSF3	2095	cuckucy	ggcuccc	2.21	0.0136	SRSF3	2092	cuckucy	ggcuccc	1.85	0.0322
SRSF3	2099	cuckucy	cccgggc	2.21	0.0136
SRSF3	2100	cuckucy	ccgggcc	2.21	0.0136	SRSF3	2097	cuckucy	ccaggcc	1.85	0.0322
SRSF3	2101	cuckucy	cgggccc	2.21	0.0136	SRSF3	2098	cuckucy	caggccc	1.85	0.0322
SRSF3	2105	cuckucy	cccagcc	2.21	0.0136	SRSF3	2102	cuckucy	cccagcc	1.85	0.0322
SRSF3	2106	cuckucy	ccagccu	2.21	0.0136	SRSF3	2103	cuckucy	ccagccc	1.85	0.0322
SRSF3	2111	cuckucy	cucgucc	3.78	7.84e-05	SRSF3	2108	cuckucy	cccgucc	3.07	0.00107
SRSF3	2114	cuckucy	guccacc	2	0.0227	SRSF3	2114	cuckucy	caccccu	1.66	0.0485
SRSF3	2117	cuckucy	caccccu	2.02	0.0217	SRSF3	2116	cuckucy	ccccucc	2.31	0.0104
SRSF3	2119	cuckucy	ccccucc	2.67	0.00379	SRSF3	2117	cuckucy	cccuccc	2.31	0.0104
SRSF3	2120	cuckucy	cccuccc	2.67	0.00379
SRSF3	2122	cuckucy	cucccca	2	0.0227
SRSF3	2136	cuckucy	caggccc	2	0.0227	SRSF3	2139	cuckucy	cucuguc	1.95	0.0256
SRSF3	2142	cuckucy	cucuguc	1.95	0.0256
SRSF3	2162	cuckucy	cccgccc	2.31	0.0104	SRSF3	2159	cuckucy	cccgccc	2.31	0.0104
SRSF3	2182	cuckucy	ccagucc	2.22	0.0132	SRSF3	2179	cuckucy	ccagucc	2.22	0.0132
SRSF3	2187	cuckucy	cccgucc	2.58	0.00494	SRSF3	2184	cuckucy	cccgucc	2.58	0.00494
SRSF3	2253	cuckucy	cucgagu	1.86	0.0314	SRSF3	2250	cuckucy	cucgagu	1.86	0.0314
SRSF3	2275	cuckucy	cccuuuu	1.95	0.0256	SRSF3	2272	cuckucy	cccuuuu	1.95	0.0256
SRSF3	2277	cuckucy	cuuuugc	1.95	0.0256	SRSF3	2274	cuckucy	cuuuugc	1.95	0.0256
SRSF3	2300	cuckucy	cccgacc	1.95	0.0256	SRSF3	2297	cuckucy	cccgacc	1.95	0.0256
SRSF3	2324	cuckucy	uuugucc	1.66	0.0485	SRSF3	2321	cuckucy	uuugucc	1.66	0.0485
SRSF3	2365	cuckucy	ccccucc	2.02	0.0217	SRSF3	2362	cuckucy	ccccucc	2.02	0.0217
SRSF3	2366	cuckucy	cccuccc	2.02	0.0217	SRSF3	2363	cuckucy	cccuccc	2.02	0.0217
SRSF3	2370	cuckucy	cccgccc	2.02	0.0217	SRSF3	2367	cuckucy	cccgccc	2.02	0.0217
SRSF3	2376	cuckucy	ccugucc	2.02	0.0217	SRSF3	2373	cuckucy	ccugucc	2.02	0.0217
SRSF3	2382	cuckucy	cacugcc	2.02	0.0217	SRSF3	2379	cuckucy	cacugcc	2.02	0.0217
SRSF3	2389	cuckucy	ccggucc	2.02	0.0217	SRSF3	2386	cuckucy	ccggucc	2.02	0.0217
SRSF3	2563	wcwwc	acuuu	1.912	0.0279	SRSF3	2560	wcwwc	acuuu	1.912	0.0279
SRSF3	2568	wcwwc	aaaac	1.912	0.0279	SRSF3	2565	wcwwc	aaaac	1.912	0.0279
SRSF3	2573	wcwwc	ucuaa	1.882	0.0299	SRSF3	2570	wcwwc	ucuaa	1.882	0.0299
SRSF3	2578	wcwwc	aaauc	1.882	0.0299	SRSF3	2575	wcwwc	aaauc	1.882	0.0299
SRSF3	2581	wcwwc	ucaaa	1.882	0.0299	SRSF3	2578	wcwwc	ucaaa	1.882	0.0299
SRSF3	2583	wcwwc	aaaac	1.882	0.0299	SRSF3	2580	wcwwc	aaaac	1.882	0.0299
SRSF3	2586	wcwwc	acuuu	1.882	0.0299	SRSF3	2583	wcwwc	acuuu	1.882	0.0299
SRSF3	2662	cuckucy	cgggucu	1.85	0.0322	SRSF3	2659	cuckucy	cgggucu	1.85	0.0322
SRSF3	2680	cuckucy	cgcugcu	1.68	0.0465	SRSF3	2677	cuckucy	cgcugcu	1.68	0.0465
SRSF3	2785	cuckucy	cuaggcc	1.86	0.0314	SRSF3	2782	cuckucy	cuaggcc	1.86	0.0314
SRSF3	2792	cuckucy	accuucu	1.86	0.0314	SRSF3	2789	cuckucy	accuucu	1.86	0.0314
SRSF3	2807	cuckucy	cgcguuu	1.84	0.0329	SRSF3	2804	cuckucy	cgcguuu	1.84	0.0329
SRSF3	2841	wcwwc	aguuc	1.696	0.0449	SRSF3	2838	wcwwc	aguuc	1.696	0.0449
SRSF3	2844	wcwwc	ucuag	1.696	0.0449	SRSF3	2841	wcwwc	ucuag	1.696	0.0449
SRSF3	2859	cuckucy	cacugcc	1.93	0.0268	SRSF3	2856	cuckucy	cacugcc	1.93	0.0268
SRSF3	2867	cuckucy	cugguau	1.93	0.0268	SRSF3	2864	cuckucy	cugguau	1.93	0.0268
SRSF3	2877	cuckucy	guggucc	2	0.0227	SRSF3	2874	cuckucy	guggucc	2	0.0227
SRSF3	2889	cuckucy	cuauuuc	1.95	0.0256	SRSF3	2886	cuckucy	cuauuuc	1.95	0.0256
SRSF3	2895	cuckucy	cuggucg	1.85	0.0322	SRSF3	2892	cuckucy	cuggucg	1.85	0.0322
SRSF3	2919	wcwwc	uccac	2.431	0.00753	SRSF3	2916	wcwwc	uccac	2.431	0.00753
SRSF3	2924	wcwwc	acaaa	2.559	0.00525	SRSF3	2921	wcwwc	acaaa	2.559	0.00525
SRSF3	2937	cuckucy	ggggucu	1.84	0.0329	SRSF3	2934	cuckucy	ggggucu	1.84	0.0329
SRSF3	2940	cuckucy	gucuucu	3.07	0.00107	SRSF3	2937	cuckucy	gucuucu	3.07	0.00107
SRSF3	2941	wcwwc	ucuuc	3.294	0.000494	SRSF3	2938	wcwwc	ucuuc	3.294	0.000494
SRSF3	2942	cuckucy	cuucuac	1.85	0.0322	SRSF3	2939	cuckucy	cuucuac	1.85	0.0322
SRSF3	2943	cuckucy	uucuacc	2.56	0.00523	SRSF3	2940	cuckucy	uucuacc	2.56	0.00523
SRSF3	2944	wcwwc	ucuac	3.294	0.000494	SRSF3	2941	wcwwc	ucuac	3.294	0.000494
SRSF3	2946	cuckucy	uaccucu	1.85	0.0322	SRSF3	2943	cuckucy	uaccucu	1.85	0.0322
SRSF3	2947	wcwwc	accuc	2.431	0.00753	SRSF3	2944	wcwwc	accuc	2.431	0.00753
SRSF3	2948	cuckucy	ccucucc	1.85	0.0322	SRSF3	2945	cuckucy	ccucucc	1.85	0.0322
SRSF3	2949	cuckucy	cucuccc	3.09	0.001	SRSF3	2946	cuckucy	cucuccc	3.09	0.001
SRSF3	2950	wcwwc	ucucc	2.186	0.0144	SRSF3	2947	wcwwc	ucucc	2.186	0.0144
SRSF3	2953	cuckucy	cccuagc	1.85	0.0322	SRSF3	2950	cuckucy	cccuagc	1.85	0.0322
SRSF3	2955	cuckucy	cuagccc	2.57	0.00508	SRSF3	2952	cuckucy	cuagccc	2.57	0.00508
SRSF3	2958	cuckucy	gcccucc	1.86	0.0314	SRSF3	2955	cuckucy	gcccucc	1.86	0.0314
SRSF3	2959	cuckucy	cccuccg	1.86	0.0314	SRSF3	2956	cuckucy	cccuccg	1.86	0.0314
SRSF3	2961	cuckucy	cuccgcc	2.57	0.00508	SRSF3	2958	cuckucy	cuccgcc	2.57	0.00508
SRSF3	2962	cuckucy	uccgccc	1.86	0.0314	SRSF3	2959	cuckucy	uccgccc	1.86	0.0314
SRSF3	2964	cuckucy	cgccccc	1.86	0.0314	SRSF3	2961	cuckucy	cgccccc	1.86	0.0314
SRSF3	2967	cuckucy	ccccucc	2.38	0.00866	SRSF3	2964	cuckucy	ccccucc	2.38	0.00866
SRSF3	2968	cuckucy	cccucca	1.67	0.0475	SRSF3	2965	cuckucy	cccucca	1.67	0.0475
SRSF3	2979	cuckucy	cucgggc	2.56	0.00523	SRSF3	2976	cuckucy	cucgggc	2.39	0.00842
SRSF3	2981	cuckucy	cgggccc	1.84	0.0329	SRSF3	2978	cuckucy	cgggccc	1.67	0.0475
SRSF3	2986	cuckucy	ccaguuu	1.85	0.0322	SRSF3	2983	cuckucy	ccaguuu	1.68	0.0465
SRSF3	2987	cuckucy	caguuuc	1.84	0.0329	SRSF3	2984	cuckucy	caguuuc	1.67	0.0475
SRSF3	2988	cuckucy	aguuucu	1.84	0.0329	SRSF3	2985	cuckucy	aguuucu	1.67	0.0475
SRSF3	2991	cuckucy	uucuaac	2.3	0.0107	SRSF3	2988	cuckucy	uucuaac	2.22	0.0132
SRSF3	2992	wcwwc	ucuaa	1.696	0.0449	SRSF3	2989	wcwwc	ucuaa	1.696	0.0449
SRSF3	2995	cuckucy	aacuuuu	2.31	0.0104	SRSF3	2992	cuckucy	aacuuuu	2.22	0.0132
SRSF3	2996	wcwwc	acuuu	1.824	0.0341	SRSF3	2993	wcwwc	acuuu	1.824	0.0341
SRSF3	2997	cuckucy	cuuuucc	3.64	0.000136	SRSF3	2994	cuckucy	cuuuuuc	2.93	0.00169
SRSF3	2998	cuckucy	uuuuccc	2.31	0.0104	SRSF3	2995	cuckucy	uuuuucc	2.93	0.00169
						SRSF3	2996	cuckucy	uuuuccc	2.22	0.0132
SRSF3	3000	cuckucy	uuccccu	2.31	0.0104	SRSF3	2998	cuckucy	uuccccu	2.22	0.0132
SRSF3	3002	cuckucy	ccccuuc	2.31	0.0104	SRSF3	3000	cuckucy	ccccuuc	2.22	0.0132
SRSF3	3003	cuckucy	cccuucc	3.64	0.000136	SRSF3	3001	cuckucy	cccuucc	3.47	0.00026
SRSF3	3004	cuckucy	ccuuccc	2.31	0.0104	SRSF3	3002	cuckucy	ccuuccc	2.22	0.0132
SRSF3	3005	cuckucy	cuucccu	2.3	0.0107	SRSF3	3003	cuckucy	cuucccu	2.22	0.0132
SRSF3	3007	cuckucy	ucccucc	2.3	0.0107	SRSF3	3005	cuckucy	ucccucc	2.22	0.0132
SRSF3	3008	cuckucy	cccuccc	3	0.00135	SRSF3	3006	cuckucy	cccuccc	2.92	0.00175
SRSF3	3010	cuckucy	cucccuc	2.3	0.0107	SRSF3	3008	cuckucy	cucccuc	2.22	0.0132
SRSF3	3012	cuckucy	cccucgu	2.3	0.0107	SRSF3	3010	cuckucy	cccucgu	2.22	0.0132
SRSF3	3014	cuckucy	cucgucu	3.98	3.45e-05	SRSF3	3012	cuckucy	cucgucu	3.82	6.67e-05
SRSF3	3015	wcwwc	ucguc	1.882	0.0299	SRSF3	3013	wcwwc	ucguc	1.882	0.0299
SRSF3	3017	cuckucy	gucuugc	3	0.00135	SRSF3	3015	cuckucy	gucuugc	2.92	0.00175
SRSF3	3018	wcwwc	ucuug	2.373	0.00882	SRSF3	3016	wcwwc	ucuug	2.373	0.00882
SRSF3	3019	cuckucy	cuugccc	3	0.00135	SRSF3	3017	cuckucy	cuugccc	2.92	0.00175
SRSF3	3023	cuckucy	cccugcg	2.2	0.0139	SRSF3	3021	cuckucy	cccugcg	2.2	0.0139
SRSF3	3025	cuckucy	cugcgcc	2.2	0.0139	SRSF3	3023	cuckucy	cugcgcc	2.2	0.0139
SRSF3	3026	cuckucy	ugcgccc	2.2	0.0139	SRSF3	3024	cuckucy	ugcgccu	2.2	0.0139
SRSF3	3032	cuckucy	cggggcc	2	0.0227	SRSF3	3029	cuckucy	cuggggc	2	0.0227
SRSF3	3038	cuckucy	caccuuc	2	0.0227	SRSF3	3036	cuckucy	caccuuc	2	0.0227
SRSF3	3039	cuckucy	accuuca	2	0.0227	SRSF3	3037	cuckucy	accuuca	2	0.0227
SRSF3	3040	wcwwc	ccuuc	2.373	0.00882	SRSF3	3038	wcwwc	ccuuc	2.373	0.00882
SRSF3	3043	wcwwc	ucauc	2.794	0.0026	SRSF3	3041	wcwwc	ucauc	2.794	0.0026
SRSF3	3046	wcwwc	ucacc	2.186	0.0144	SRSF3	3044	wcwwc	ucacc	2.186	0.0144
SRSF5	61	yywcwsg	ccagagg	2.269	0.0116	SRSF5	61	yywcwsg	ccagagg	2.269	0.0116
SRSF5	85	yywcwsg	uuucugc	2.484	0.0065	SRSF5	85	yywcwsg	uuucugc	2.484	0.0065
SRSF5	108	yywcwsg	ccacacc	2.516	0.00593	SRSF5	108	yywcwsg	ccacacc	2.516	0.00593
SRSF5	125	yywcwsg	cuacaca	3	0.00135	SRSF5	125	yywcwsg	cuacaca	3	0.00135
SRSF5	135	yywcwsg	ccacccg	3	0.00135	SRSF5	135	yywcwsg	ccacccg	3	0.00135
SRSF5	142	yywcwsg	ucucagg	3.376	0.000368	SRSF5	142	yywcwsg	ucucagg	3.376	0.000368
SRSF5	151	yywcwsg	ccccucg	2.892	0.00191	SRSF5	151	yywcwsg	ccccucg	2.892	0.00191
SRSF5	194	yywcwsg	ccagagg	2.204	0.0138	SRSF5	194	yywcwsg	ccagagg	2.204	0.0138
SRSF5	212	yywcwsg	ccagacg	1.849	0.0322	SRSF5	212	yywcwsg	ccagacg	1.849	0.0322
SRSF5	272	yywcwsg	cuucagg	3.226	0.000628	SRSF5	272	yywcwsg	cuucagg	3.226	0.000628
SRSF5	293	yywcwsg	ccucucc	2.892	0.00191	SRSF5	293	yywcwsg	ccucucc	2.892	0.00191
SRSF5	296	yywcwsg	cuccagg	2.892	0.00191	SRSF5	296	yywcwsg	cuccagg	2.892	0.00191
SRSF5	333	yywcwsg	cuucuug	2.839	0.00226	SRSF5	333	yywcwsg	cuucuug	2.839	0.00226
SRSF5	342	yywcwsg	uuucaca	2.871	0.00205	SRSF5	342	yywcwsg	uuucaca	2.871	0.00205
SRSF5	344	yywcwsg	ucacagg	3.258	0.000561	SRSF5	344	yywcwsg	ucacagg	3.258	0.000561
SRSF5	384	yywcwsg	ccucaag	2.086	0.0185	SRSF5	384	yywcwsg	ccucaag	2.204	0.0138
SRSF5	406	yywcwsg	cuucaug	2.484	0.0065	SRSF5	406	yywcwsg	cuucaug	2.484	0.0065
SRSF5	417	yywcwsg	ccucagu	2.892	0.00191	SRSF5	417	yywcwsg	ccucagu	2.892	0.00191
SRSF5	439	yywcwsg	cuucagg	3.097	0.000977	SRSF5	439	yywcwsg	cuucagg	3.097	0.000977
SRSF5	478	yywcwsg	cuucagg	3.065	0.00109	SRSF5	478	yywcwsg	cuucagg	3.065	0.00109
SRSF5	490	yywcwsg	ccucucc	2.892	0.00191	SRSF5	490	yywcwsg	ccucucc	2.892	0.00191
SRSF5	513	yywcwsg	ccacagc	2.505	0.00612	SRSF5	513	yywcwsg	ccacagc	2.516	0.00593
SRSF5	533	yywcwsg	ccagacg	2.559	0.00525	SRSF5	533	yywcwsg	ccagacg	2.581	0.00493
SRSF5	548	yywcwsg	ucuaagg	2.559	0.00525	SRSF5	548	yywcwsg	ucuaagg	2.581	0.00493
SRSF5	556	yywcwsg	ccucggg	2.602	0.00463	SRSF5	556	yywcwsg	ccucggg	2.634	0.00422
SRSF5	565	yywcwsg	ccccugg	2.559	0.00525	SRSF5	565	yywcwsg	ccccugg	2.559	0.00525
SRSF5	579	yywcwsg	ccucagc	2.505	0.00612	SRSF5	579	yywcwsg	ccucagc	2.505	0.00612
SRSF5	702	yywcwsg	ccucuug	1.882	0.0299	SRSF5	702	yywcwsg	ccucuug	1.882	0.0299
SRSF5	776	yywcwsg	ucucucu	2.656	0.00395	SRSF5	776	yywcwsg	ucucucu	2.656	0.00395
SRSF5	778	yywcwsg	ucucugg	3.065	0.00109	SRSF5	778	yywcwsg	ucucugg	3.065	0.00109
SRSF5	895	yywcwsg	ccuccgg	1.914	0.0278	SRSF5	895	yywcwsg	ccuccgg	1.914	0.0278
SRSF5	1019	yywcwsg	ucucagg	2.591	0.00478	SRSF5	1019	yywcwsg	ucucagg	2.591	0.00478
SRSF5	1116	yywcwsg	ucucugu	2.086	0.0185	SRSF5	1116	yywcwsg	ucucugu	2.086	0.0185
SRSF5	1141	yywcwsg	ccucuga	2.484	0.0065	SRSF5	1141	yywcwsg	ccucuga	2.484	0.0065
SRSF5	1151	yywcwsg	ccuccgg	2.398	0.00824	SRSF5	1151	yywcwsg	ccuccgg	2.269	0.0116
SRSF5	1172	yywcwsg	ccucagc	2.462	0.00691
SRSF5	1191	yywcwsg	ccccagg	2.398	0.00824	SRSF5	1191	yywcwsg	ccccagg	2.269	0.0116
SRSF5	1200	yywcwsg	cuccagg	2.839	0.00226	SRSF5	1200	yywcwsg	cuccagg	2.505	0.00612
SRSF5	1220	yywcwsg	cuucagg	3.613	0.000151	SRSF5	1220	yywcwsg	cuccagg	2.892	0.00191
SRSF5	1243	yywcwsg	ccacagg	3.462	0.000268	SRSF5	1243	yywcwsg	ccacagg	3.086	0.00101
SRSF5	1303	yywcwsg	cuccucg	2.301	0.0107	SRSF5	1303	yywcwsg	cuccucg	1.828	0.0338
SRSF5	1305	yywcwsg	ccucggg	2.312	0.0104
SRSF5	1337	yywcwsg	ccucucu	2.656	0.00395	SRSF5	1337	yywcwsg	ccucucu	2.656	0.00395
SRSF5	1339	yywcwsg	ucucucu	2.645	0.00408	SRSF5	1339	yywcwsg	ucucucu	2.656	0.00395
SRSF5	1341	yywcwsg	ucucugu	2.645	0.00408	SRSF5	1341	yywcwsg	ucucugu	2.656	0.00395
SRSF5	1349	yywcwsg	cuucaga	2.677	0.00371	SRSF5	1349	yywcwsg	cuucaga	2.677	0.00371
SRSF5	1351	yywcwsg	ucagagg	2.677	0.00371	SRSF5	1351	yywcwsg	ucagagg	2.677	0.00371
SRSF5	1367	yywcwsg	ccucggg	2.634	0.00422	SRSF5	1367	yywcwsg	ccucggg	2.634	0.00422
SRSF5	1384	yywcwsg	ccccucg	2.656	0.00395	SRSF5	1384	yywcwsg	ccccucg	2.656	0.00395
SRSF5	1386	yywcwsg	ccucggg	2.656	0.00395	SRSF5	1386	yywcwsg	ccucggg	2.656	0.00395
SRSF5	1398	yywcwsg	cuccagg	2.613	0.00449	SRSF5	1398	yywcwsg	cuccagg	2.613	0.00449
SRSF5	1409	yywcwsg	cuccugg	2.667	0.00383	SRSF5	1409	yywcwsg	cuccugg	2.667	0.00383
SRSF5	1426	yywcwsg	ccucuga	2.312	0.0104	SRSF5	1426	yywcwsg	ccucuga	2.312	0.0104
SRSF5	1455	yywcwsg	ucugagg	2.301	0.0107	SRSF5	1455	yywcwsg	ucugagg	2.301	0.0107
SRSF5	1470	yywcwsg	ccucggg	2.516	0.00593	SRSF5	1470	yywcwsg	ccucggg	2.516	0.00593
SRSF5	1493	yywcwsg	ccagagg	2.892	0.00191	SRSF5	1493	yywcwsg	ccagagg	2.892	0.00191
SRSF5	1509	yywcwsg	ccucagg	3.28	0.000519	SRSF5	1509	yywcwsg	ccucagg	3.28	0.000519
SRSF5	1529	yywcwsg	ucccagg	2.677	0.00371	SRSF5	1529	yywcwsg	ucccagg	2.677	0.00371
SRSF5	1569	yywcwsg	ccagagg	2.301	0.0107	SRSF5	1569	yywcwsg	ccagagg	2.301	0.0107
SRSF5	1580	yywcwsg	uuccucg	2.516	0.00593	SRSF5	1580	yywcwsg	uuccucg	2.516	0.00593
SRSF5	1600	yywcwsg	cuucaga	2.323	0.0101	SRSF5	1600	yywcwsg	cuucaga	2.323	0.0101
SRSF5	1643	yywcwsg	ccucucc	2.516	0.00593	SRSF5	1643	yywcwsg	ccucucc	2.516	0.00593
SRSF5	1654	yywcwsg	cuccagg	2.667	0.00383	SRSF5	1654	yywcwsg	cuccagg	2.667	0.00383
SRSF5	1667	yywcwsg	ccucucc	2.688	0.00359	SRSF5	1667	yywcwsg	ccucucc	2.667	0.00383
SRSF5	1671	yywcwsg	ucccucg	2.667	0.00383	SRSF5	1671	yywcwsg	ucccucg	2.613	0.00449
SRSF5	1673	yywcwsg	ccucgcg	2.656	0.00395	SRSF5	1673	yywcwsg	ccucgcg	2.613	0.00449
SRSF5	1690	yywcwsg	ucuuugg	2.656	0.00395
SRSF5	1699	yywcwsg	ccucaag	2.269	0.0116	SRSF5	1699	yywcwsg	ccucaag	1.914	0.0278
SRSF5	1742	yywcwsg	ccaccgg	2.602	0.00463	SRSF5	1741	yywcwsg	ccaccgg	2.505	0.00612
SRSF5	1751	yywcwsg	cuucucu	2.656	0.00395	SRSF5	1750	yywcwsg	cuucucu	2.602	0.00463
SRSF5	1753	yywcwsg	ucucucu	2.656	0.00395	SRSF5	1763	yywcwsg	cuacucc	2.613	0.00449
SRSF5	1755	yywcwsg	ucucugu	2.656	0.00395	SRSF5	1768	yywcwsg	ccucucc	2.516	0.00593
SRSF5	1771	yywcwsg	ccucucc	2.613	0.00449	SRSF5	1801	yywcwsg	cuucugg	2.71	0.00336
SRSF5	1804	yywcwsg	cuucugg	2.71	0.00336	SRSF5	1867	yywcwsg	ccucucc	2.602	0.00463
SRSF5	1870	yywcwsg	ccucucc	2.602	0.00463	SRSF5	1872	yywcwsg	ccccugg	2.656	0.00395
SRSF5	1875	yywcwsg	ccccugg	2.656	0.00395	SRSF5	1879	yywcwsg	ccucucc	2.656	0.00395
SRSF5	1882	yywcwsg	ccucucc	2.656	0.00395	SRSF5	1885	yywcwsg	cuucccg	2.688	0.00359
SRSF5	1888	yywcwsg	cuucccg	2.688	0.00359	SRSF5	1896	yywcwsg	ccacccg	2.656	0.00395
SRSF5	1899	yywcwsg	ccacccg	2.656	0.00395	SRSF5	1908	yywcwsg	ccucagc	2.656	0.00395
SRSF5	1911	yywcwsg	ccucagc	2.656	0.00395	SRSF5	1923	yywcwsg	ccaccgg	2.462	0.00691
SRSF5	1926	yywcwsg	ccaccgg	2.462	0.00691	SRSF5	1933	yywcwsg	caucagg	2.398	0.00824
SRSF5	1936	yywcwsg	caucagg	2.398	0.00824	SRSF5	1993	yywcwsg	ucucugc	2.204	0.0138
SRSF5	1996	yywcwsg	ucucugc	2.269	0.0116	SRSF5	2000	yywcwsg	cuccagg	2.505	0.00612
SRSF5	2003	yywcwsg	cuccagg	2.505	0.00612	SRSF5	2021	yywcwsg	uuucucc	2.484	0.0065
SRSF5	2024	yywcwsg	uuucucc	2.505	0.00612	SRSF5	2034	yywcwsg	ccugagg	2.323	0.0101
SRSF5	2037	yywcwsg	ccugagg	2.323	0.0101	SRSF5	2076	yywcwsg	ucccacg	2.301	0.0107
SRSF5	2079	yywcwsg	ucccacg	1.935	0.0265	SRSF5	2095	yywcwsg	ucccagg	2.312	0.0104
SRSF5	2124	yywcwsg	ccccacg	2.505	0.00612	SRSF5	2121	yywcwsg	ccccacg	2.484	0.0065
SRSF5	2141	yywcwsg	ccucugu	2.505	0.00612	SRSF5	2138	yywcwsg	ccucugu	2.484	0.0065
SRSF5	2148	yywcwsg	ccacccg	2.484	0.0065	SRSF5	2145	yywcwsg	ccacccg	2.462	0.00691
SRSF5	2285	yywcwsg	ccccugg	1.925	0.0271	SRSF5	2282	yywcwsg	ccccugg	1.925	0.0271
SRSF5	2367	yywcwsg	ccucccg	2.204	0.0138	SRSF5	2364	yywcwsg	ccucccg	2.204	0.0138
SRSF5	2381	yywcwsg	ccacugc	2.269	0.0116	SRSF5	2378	yywcwsg	ccacugc	2.269	0.0116
SRSF5	2420	yywcwsg	gcucagg	1.935	0.0265	SRSF5	2417	yywcwsg	gcucagg	1.935	0.0265
SRSF5	2466	yywcwsg	ucuaagg	1.699	0.0447	SRSF5	2463	yywcwsg	ucuaagg	1.699	0.0447
SRSF5	2503	yywcwsg	uaacagg	1.753	0.0398	SRSF5	2500	yywcwsg	uaacagg	1.753	0.0398
SRSF5	2513	yywcwsg	ucucugg	2.14	0.0162	SRSF5	2510	yywcwsg	ucucugg	2.14	0.0162
SRSF5	2553	yywcwsg	gcucugg	1.828	0.0338	SRSF5	2550	yywcwsg	gcucugg	1.828	0.0338
SRSF5	2615	yywcwsg	ccccacg	2.086	0.0185	SRSF5	2612	yywcwsg	ccccacg	2.086	0.0185
SRSF5	2617	yywcwsg	ccacgcg	2.086	0.0185	SRSF5	2614	yywcwsg	ccacgcg	2.086	0.0185
SRSF5	2666	yywcwsg	ucuaugg	1.849	0.0322	SRSF5	2663	yywcwsg	ucuaugg	1.849	0.0322
SRSF5	2694	yywcwsg	uuagagg	1.699	0.0447	SRSF5	2691	yywcwsg	uuagagg	1.699	0.0447
SRSF5	2748	yywcwsg	cuucacc	2.204	0.0138	SRSF5	2745	yywcwsg	cuucacc	2.204	0.0138
SRSF5	2753	yywcwsg	ccaaagg	2.269	0.0116	SRSF5	2750	yywcwsg	ccaaagg	2.269	0.0116
SRSF5	2794	yywcwsg	cuucuca	2.204	0.0138	SRSF5	2791	yywcwsg	cuucuca	2.204	0.0138
SRSF5	2796	yywcwsg	ucucagu	2.269	0.0116	SRSF5	2793	yywcwsg	ucucagu	2.269	0.0116
SRSF5	2858	yywcwsg	ccacugc	2.269	0.0116	SRSF5	2855	yywcwsg	ccacugc	2.269	0.0116
SRSF5	2864	yywcwsg	ccccugg	2.204	0.0138	SRSF5	2861	yywcwsg	ccccugg	2.204	0.0138
SRSF5	2892	yywcwsg	uuucugg	2.591	0.00478	SRSF5	2889	yywcwsg	uuucugg	2.591	0.00478
SRSF5	2920	yywcwsg	ccacaca	1.882	0.0299	SRSF5	2917	yywcwsg	ccacaca	1.882	0.0299
SRSF5	2948	yywcwsg	ccucucc	1.925	0.0271	SRSF5	2945	yywcwsg	ccucucc	1.925	0.0271
SRSF5	3011	yywcwsg	ucccucg	1.925	0.0271	SRSF5	3009	yywcwsg	ucccucg	1.935	0.0265
SRSF7	1279	acgacg	gccgac	2.628	0.00429	SRSF7	1279	acgacg	gccgac	2.628	0.00429
SRSF7	2082	acgacg	cacgcc	2.051	0.0201	SRSF7	2079	acgacg	cacgcc	2.051	0.0201
SRSF7	2092	acgacg	cacggc	2.526	0.00577	SRSF7	2089	acgacg	cacggc	2.526	0.00577
SRSF7	2300	acgacg	cccgac	2.192	0.0142	SRSF7	2297	acgacg	cccgac	2.192	0.0142
SRSF9	992	kgrwgsm	gggaggu	2.014	0.022	SRSF9	992	kgrwgsm	gggaggu	2.014	0.022
SRSF9	1043	kgrwgsm	ggguggc	2.197	0.014	SRSF9	1043	kgrwgsm	ggguggc	2.197	0.014
SRSF9	1064	kgrwgsm	gggaggc	2.268	0.0117	SRSF9	1064	kgrwgsm	gggaggc	3.014	0.00129
SRSF9	1065	kgrwgsm	ggaggca	2.056	0.0199	SRSF9	1065	kgrwgsm	ggaggca	2.803	0.00253
						SRSF9	1075	kgrwgsm	ggacggc	2.535	0.00562
SRSF9	2698	akgavmr	aggggaa	1.969	0.0245	SRSF9	2695	akgavmr	aggggaa	1.969	0.0245
SRSF9	2708	akgavmr	aggaaua	2.031	0.0211	SRSF9	2705	akgavmr	aggaaua	2.031	0.0211
TARDBP	355	ugugug	uggggg	1.963	0.0248	TARDBP	355	ugugug	uggggg	1.991	0.0232
TARDBP	363	ugugug	agucug	1.963	0.0248	TARDBP	363	ugugug	agucug	1.991	0.0232
TARDBP	365	ugugug	ucuggg	1.954	0.0254	TARDBP	365	ugugug	ucuggg	1.982	0.0237
TARDBP	367	ugugug	ugggug	2.339	0.00967	TARDBP	367	ugugug	ugggug	2.367	0.00897
TARDBP	369	ugugug	gguggg	1.963	0.0248	TARDBP	369	ugugug	gguggg	1.991	0.0232
						TARDBP	371	ugugug	uggguu	1.991	0.0232
TARDBP	1453	ugugug	ugucug	2.294	0.0109	TARDBP	1453	ugugug	ugucug	2.294	0.0109
TARDBP	1455	ugugug	ucugag	1.807	0.0354	TARDBP	1455	ugugug	ucugag	1.807	0.0354
TARDBP	1457	ugugug	ugaggg	1.789	0.0368	TARDBP	1457	ugugug	ugaggg	1.789	0.0368
TARDBP	2052	ugugug	ccugug	1.908	0.0282	TARDBP	2049	ugugug	ccugug	1.908	0.0282
TARDBP	2054	ugugug	ugugca	1.908	0.0282	TARDBP	2051	ugugug	ugugca	1.908	0.0282
TARDBP	2061	ugugug	ugucug	2.294	0.0109	TARDBP	2058	ugugug	ugucug	2.284	0.0112
TARDBP	2063	ugugug	ucugua	1.899	0.0288	TARDBP	2060	ugugug	ucugua	1.881	0.03
TARDBP	2172	ugugug	uguguc	1.872	0.0306	TARDBP	2169	ugugug	uguguc	1.872	0.0306
TARDBP	2203	ugugug	uuuaug	1.817	0.0346	TARDBP	2200	ugugug	uuuaug	1.817	0.0346
TARDBP	2205	ugugug	uaugug	2.193	0.0142	TARDBP	2202	ugugug	uaugug	2.193	0.0142
TARDBP	2207	ugugug	ugugac	1.817	0.0346	TARDBP	2204	ugugug	ugugac	1.817	0.0346
TARDBP	2729	ugugug	ggagug	2.147	0.0159	TARDBP	2726	ugugug	ggagug	2.147	0.0159
TARDBP	2731	ugugug	aguggg	2.147	0.0159	TARDBP	2728	ugugug	aguggg	2.147	0.0159
TARDBP	2739	ugugug	uguuug	2.725	0.00322	TARDBP	2736	ugugug	uguuug	2.725	0.00322
TARDBP	2741	ugugug	uuugug	2.725	0.00322	TARDBP	2738	ugugug	uuugug	2.725	0.00322
TARDBP	2743	ugugug	ugugac	2.156	0.0155	TARDBP	2740	ugugug	ugugac	2.156	0.0155
TIA1	81	uuuuubk	auuuuuu	2.765	0.00285	TIA1	81	uuuuubk	auuuuuu	2.765	0.00285
TIA1	82	uuuuubk	uuuuuuc	2.931	0.00169	TIA1	82	uuuuubk	uuuuuuc	2.931	0.00169
TIA1	83	uuuuubk	uuuuucu	2.873	0.00203	TIA1	83	uuuuubk	uuuuucu	2.873	0.00203
TIA1	84	uuuuubk	uuuucug	2.725	0.00322	TIA1	84	uuuuubk	uuuucug	2.725	0.00322
TIA1	2738	uuuuubk	uuguuug	1.745	0.0405	TIA1	2735	uuuuubk	uuguuug	1.745	0.0405
TRA2A	244	gaagaggaag	caagaagagg	2.685	0.00363	TRA2A	244	gaagaggaag	caagaagagg	2.685	0.00363
TRA2A	247	gaagaggaag	gaagaggagg	3.239	0.0006	TRA2A	247	gaagaggaag	gaagaggagg	3.239	0.0006
TRA2A	250	gaagaggaag	gaggaggugg	2.685	0.00363	TRA2A	250	gaagaggaag	gaggaggugg	2.685	0.00363
TRA2A	793	gaagaggaag	agagaagaag	2.424	0.00768	TRA2A	793	gaagaggaag	agagaagaag	2.424	0.00768
TRA2A	796	gaagaggaag	gaagaaguag	2.685	0.00363	TRA2A	796	gaagaggaag	gaagaaguag	2.685	0.00363
TRA2A	799	gaagaggaag	gaaguagagg	2.424	0.00768	TRA2A	799	gaagaggaag	gaaguagagg	2.424	0.00768
						TRA2A	1093	gaagaggaag	gaaguggagg	1.739	0.041
TRA2A	2476	gaagaggaag	ggagaggcag	1.739	0.041	TRA2A	2473	gaagaggaag	ggagaggcag	1.739	0.041
TRA2A	2704	gaagaggaag	aaagaggaau	1.739	0.041	TRA2A	2701	gaagaggaag	aaagaggaau	1.739	0.041
TRA2B	69	aaguguu	aagugga	2.105	0.0176	TRA2B	69	aaguguu	aagugga	2.105	0.0176
TRA2B	80	aaguguu	aauuuuu	2.105	0.0176	TRA2B	80	aaguguu	aauuuuu	2.105	0.0176
TRA2B	224	gaagaa	guagaa	2.554	0.00532	TRA2B	224	gaagaa	guagaa	2.554	0.00532
TRA2B	244	gaagaa	caagaa	2.089	0.0184	TRA2B	244	gaagaa	caagaa	2.089	0.0184
TRA2B	247	gaagaa	gaagag	2.089	0.0184	TRA2B	247	gaagaa	gaagag	2.089	0.0184
TRA2B	248	aaguguu	aagagga	1.726	0.0422	TRA2B	248	aaguguu	aagagga	1.726	0.0422
TRA2B	251	aaguguu	aggaggu	1.8	0.0359	TRA2B	251	aaguguu	aggaggu	1.8	0.0359
TRA2B	254	aaguguu	agguggu	2.242	0.0125	TRA2B	254	aaguguu	agguggu	2.242	0.0125
TRA2B	261	aaguguu	aagcggu	2.263	0.0118	TRA2B	261	aaguguu	aagcggu	2.263	0.0118
TRA2B	262	aaguguu	agcgguu	1.705	0.0441	TRA2B	262	aaguguu	agcgguu	1.705	0.0441
TRA2B	275	aaguguu	caggggu	1.705	0.0441	TRA2B	275	aaguguu	caggggu	1.705	0.0441
TRA2B	276	aaguguu	aggggua	1.705	0.0441	TRA2B	276	aaguguu	aggggua	1.705	0.0441
TRA2B	796	gaagaa	gaagaa	1.902	0.0286	TRA2B	796	gaagaa	gaagaa	1.902	0.0286
TRA2B	2926	aaguguu	aaaugua	1.726	0.0422	TRA2B	2923	aaguguu	aaaugua	1.726	0.0422
						TRA2B	2992	aaguguu	aacuuuu	1.726	0.0422
U2AF2	81	uuuuuyc	auuuuuu	2.99	0.00139	U2AF2	81	uuuuuyc	auuuuuu	2.99	0.00139
U2AF2	82	uuuuuyc	uuuuuuc	3.39	0.000349	U2AF2	82	uuuuuyc	uuuuuuc	3.39	0.000349
U2AF2	83	uuuuuyc	uuuuucu	3.095	0.000984	U2AF2	83	uuuuuyc	uuuuucu	3.095	0.000984
U2AF2	84	uuuuuyc	uuuucug	2.771	0.00279	U2AF2	84	uuuuuyc	uuuucug	2.771	0.00279
U2AF2	341	uuuuuyc	uuuucac	1.895	0.029	U2AF2	341	uuuuuyc	uuuucac	1.895	0.029
U2AF2	2022	uuuuuyc	cuuuucu	2.219	0.0132	U2AF2	2019	uuuuuyc	cuuuucu	2.219	0.0132
U2AF2	2023	uuuuuyc	uuuucuc	2.457	0.00701	U2AF2	2020	uuuuuyc	uuuucuc	2.457	0.00701
U2AF2	2024	uuuuuyc	uuucucc	2.276	0.0114	U2AF2	2021	uuuuuyc	uuucucc	2.276	0.0114
U2AF2	2609	uuuuuyc	uuuuguc	1.971	0.0244	U2AF2	2606	uuuuuyc	uuuuguc	1.971	0.0244
U2AF2	2610	uuuuuyc	uuugucc	1.829	0.0337	U2AF2	2607	uuuuuyc	uuugucc	1.829	0.0337
U2AF2	2996	uuuuuyc	acuuuuc	1.79	0.0367	U2AF2	2994	uuuuuyc	cuuuuuc	2.638	0.00417
U2AF2	2997	uuuuuyc	cuuuucc	2.076	0.0189	U2AF2	2995	uuuuuyc	uuuuucc	2.714	0.00332
U2AF2	2998	uuuuuyc	uuuuccc	1.99	0.0233	U2AF2	2996	uuuuuyc	uuuuccc	2.343	0.00956
YBX1	92	caaccacaa	uaagcccaa	2.276	0.0114	YBX1	92	caaccacaa	uaagcccaa	2.276	0.0114
YBX1	105	caaccacaa	ccaccacac	3.08	0.00103	YBX1	105	caaccacaa	ccaccacac	3.08	0.00103
YBX1	115	caaccacaa	caggcacac	3	0.00135	YBX1	115	caaccacaa	caggcacac	3	0.00135
YBX1	119	caaccacaa	cacacacua	2.759	0.0029	YBX1	119	caaccacaa	cacacacua	2.759	0.0029
YBX1	132	caaccacaa	cacccaccc	1.954	0.0254	YBX1	132	caaccacaa	cacccaccc	1.954	0.0254
YBX1	3039	aacaucd	accuuca	2.753	0.00295	YBX1	3037	aacaucd	accuuca	2.753	0.00295
YBX1	3042	aacaucd	uucauca	2.688	0.00359	YBX1	3040	aacaucd	uucauca	2.688	0.00359
YBX1	3045	aacaucd	aucaccg	2.662	0.00388	YBX1	3043	aacaucd	aucaccg	2.662	0.00388
ZC3H10	882	ssagcgm	ccagcac	2.301	0.0107	ZC3H10	882	ssagcgm	ccagcac	2.301	0.0107
ZC3H10	915	ssagcgm	gcagggc	2.151	0.0157	ZC3H10	915	ssagcgm	gcagggc	2.151	0.0157
						ZC3H10	1289	ssagcgm	cccgcgc	2.247	0.0123
						ZC3H10	1313	ssagcgm	ccagccc	2.164	0.0152
ZC3H10	2803	ssagcgm	ccagcgc	1.918	0.0276	ZC3H10	2800	ssagcgm	ccagcgc	1.918	0.0276
ZC3H10	2885	ssagcgm	gcagcua	2.164	0.0152	ZC3H10	2882	ssagcgm	gcagcua	2.164	0.0152
ZC3H10	2906	ssagcgm	agagcgc	2.397	0.00826	ZC3H10	2903	ssagcgm	agagcgc	2.397	0.00826
ZC3H14	77	uuuduuu	uuuaauu	2.577	0.00498	ZC3H14	77	uuuduuu	uuuaauu	2.577	0.00498
ZC3H14	78	uuuduuu	uuaauuu	2.619	0.00441	ZC3H14	78	uuuduuu	uuaauuu	2.619	0.00441
ZC3H14	81	uuuduuu	auuuuuu	2.526	0.00577	ZC3H14	81	uuuduuu	auuuuuu	2.526	0.00577
ZC3H14	82	uuuduuu	uuuuuuc	2.536	0.00561	ZC3H14	82	uuuduuu	uuuuuuc	2.536	0.00561
ZC3H14	83	uuuduuu	uuuuucu	2.536	0.00561	ZC3H14	83	uuuduuu	uuuuucu	2.536	0.00561
ZC3H14	337	uuuduuu	uugcuuu	1.691	0.0454	ZC3H14	337	uuuduuu	uugcuuu	1.691	0.0454
ZCRB1	64	grhuuaa	gagguaa	1.902	0.0286	ZCRB1	64	grhuuaa	gagguaa	1.902	0.0286
ZCRB1	74	grhuuaa	gacuuua	2.049	0.0202	ZCRB1	74	grhuuaa	gacuuua	2.049	0.0202
ZCRB1	75	grhuuaa	acuuuaa	1.939	0.0263	ZCRB1	75	grhuuaa	acuuuaa	1.939	0.0263
ZCRB1	2562	grhuuaa	gacuuua	2.695	0.00352	ZCRB1	2559	grhuuaa	gacuuua	2.695	0.00352
ZCRB1	2563	grhuuaa	acuuuaa	2.585	0.00487	ZCRB1	2560	grhuuaa	acuuuaa	2.585	0.00487
ZCRB1	2578	grhuuaa	aaaucaa	2.329	0.00993	ZCRB1	2575	grhuuaa	aaaucaa	2.329	0.00993
ZNF638	1324	bguusku	gguuggu	2.585	0.00487	ZNF638	1324	bguusku	gguuggu	2.585	0.00487
ZNF638	1328	bguusku	gguucug	2.138	0.0163	ZNF638	1328	bguusku	gguucug	2.138	0.0163
ZNF638	1345	bguusku	uguccuu	2.246	0.0124	ZNF638	1345	bguusku	uguccuu	2.246	0.0124
