# Supplementary material for: Human regulatory proteins associate with non-coding RNAs from the EBV IR1 region
Source: BMC Res Notes. 2018 Feb 20;11:139. doi: 10.1186/s13104-018-3250-8 (PMC5819218; doi:10.1186/s13104-018-3250-8)
Supplement: Supplementary file 5 — Additional file 5. STRING analyses of predicted RBPs. Results from STRING enrichment analyses of 81 RBPmap-identified proteins. Information includes annotations and enrichment data on biological processes, KEGG pathways, molecular functions, cellular components, InterPro, and Pfam. [file 13104_2018_3250_MOESM5_ESM.xlsx]

## Sheet: Annotations
#node	identifier	annotation	domain_summary_url
A1CF	9606.ENSP00000282641	APOBEC1 complementation factor; Essential component of the apolipoprotein B mRNA editing enzyme complex which is responsible for the postranscriptional editing of a CAA codon for Gln to a UAA codon for stop in APOB mRNA. Binds to APOB mRNA and is probably responsible for docking the catalytic subunit, APOBEC1, to the mRNA to allow it to deaminate its target cytosine. The complex also protects the…	http://smart.embl.de/smart/DD2.cgi?smart=594:RRM(57|130)+RRM(137|214)+RRM(232|299)+Pfam_DND1_DSRM(445|523)+
ANKHD1	9606.ENSP00000297183	Ankyrin repeat and KH domain containing 1; May play a role as a scaffolding protein that may be associated with the abnormal phenotype of leukemia cells. Isoform 2 may possess an antiapoptotic effect and protect cells during normal cell survival through its regulation of caspases	http://smart.embl.de/smart/DD2.cgi?smart=2617:ANK(204|233)+ANK(237|266)+ANK(271|300)+ANK(304|333)+ANK(337|366)+ANK(371|400)+ANK(404|433)+ANK(437|466)+ANK(470|499)+ANK(504|533)+ANK(534|563)+ANK(567|596)+ANK(600|629)+ANK(634|663)+ANK(667|696)+COIL(812|852)+ANK(1054|1083)+ANK(1087|1116)+ANK(1121|1150)+ANK(1154|1183)+ANK(1189|1218)+ANK(1223|1252)+ANK(1256|1285)+ANK(1291|1320)+ANK(1324|1353)+ANK(1357|…
CELF1	9606.ENSP00000435926	CUGBP, Elav-like family member 1; RNA-binding protein implicated in the regulation of several post-transcriptional events. Involved in pre-mRNA alternative splicing, mRNA translation and stability. Mediates exon inclusion and/or exclusion in pre-mRNA that are subject to tissue-specific and developmentally regulated alternative splicing. Specifically activates exon 5 inclusion of cardiac isoforms …	http://smart.embl.de/smart/DD2.cgi?smart=512:RRM(44|122)+RRM(135|210)+RRM(428|501)+
CELF4	9606.ENSP00000355089	CUGBP, Elav-like family member 4; RNA-binding protein implicated in the regulation of pre- mRNA alternative splicing. Mediates exon inclusion and/or exclusion in pre-mRNA that are subject to tissue-specific and developmentally regulated alternative splicing. Specifically activates exon 5 inclusion of cardiac isoforms of TNNT2 during heart remodeling at the juvenile to adult transition. Promotes e…	http://smart.embl.de/smart/DD2.cgi?smart=486:RRM(55|131)+RRM(153|228)+RRM(422|475)+
CELF5	9606.ENSP00000292672	CUGBP, Elav-like family member 5; RNA-binding protein implicated in the regulation of pre- mRNA alternative splicing. Mediates exon inclusion and/or exclusion in pre-mRNA that are subject to tissue-specific and developmentally regulated alternative splicing. Specifically activates exon 5 inclusion of cardiac isoforms of TNNT2 during heart remodeling at the juvenile to adult transition. Binds to m…	http://smart.embl.de/smart/DD2.cgi?smart=485:RRM(46|122)+RRM(135|210)+RRM(401|474)+
CELF6	9606.ENSP00000287202	CUGBP, Elav-like family member 6; RNA-binding protein implicated in the regulation of pre- mRNA alternative splicing. Mediates exon inclusion and/or exclusion in pre-mRNA that are subject to tissue-specific and developmentally regulated alternative splicing. Specifically activates exon 5 inclusion of TNNT2 in a muscle-specific splicing enhancer (MSE)-dependent manner. Promotes also exon exclusion…	http://smart.embl.de/smart/DD2.cgi?smart=481:RRM(47|123)+RRM(135|210)+RRM(397|470)+
CNOT4	9606.ENSP00000445508	CCR4-NOT transcription complex, subunit 4; Has E3 ubiquitin ligase activity. Involved in activation of the JAK/STAT pathway	http://smart.embl.de/smart/DD2.cgi?smart=713:RING(14|56)+COIL(68|102)+RRM(110|189)+
CPEB2	9606.ENSP00000443985	Cytoplasmic polyadenylation element binding protein 2; May play a role in translational regulation of stored mRNAs in transcriptionally inactive haploid spermatids. Binds to poly(U) RNA oligomers (By similarity)	http://smart.embl.de/smart/DD2.cgi?smart=1034:RRM(778|850)+RRM(886|959)+
CPEB4	9606.ENSP00000265085	Cytoplasmic polyadenylation element binding protein 4	http://smart.embl.de/smart/DD2.cgi?smart=729:RRM(473|545)+RRM(581|654)+
DAZAP1	9606.ENSP00000233078	DAZ associated protein 1; RNA-binding protein, which may be required during spermatogenesis	http://smart.embl.de/smart/DD2.cgi?smart=407:RRM(11|83)+RRM(114|186)+
ELAVL1	9606.ENSP00000385269	ELAV (embryonic lethal, abnormal vision, Drosophila)-like 1 (Hu antigen R); RNA-binding protein that binds to the 3'-UTR region of mRNAs and increases their stability (PubMed:14517288, PubMed:18285462). Involved in embryonic stem cells (ESCs) differentiation: preferentially binds mRNAs that are not methylated by N6-methyladenosine (m6A), stabilizing them, promoting ESCs differentiation (By simila…	http://smart.embl.de/smart/DD2.cgi?smart=326:RRM(21|94)+RRM(107|182)+RRM(245|318)+
ENOX1	9606.ENSP00000261488	ecto-NOX disulfide-thiol exchanger 1; Probably acts as a terminal oxidase of plasma electron transport from cytosolic NAD(P)H via hydroquinones to acceptors at the cell surface. Hydroquinone oxidase activity alternates with a protein disulfide-thiol interchange/oxidoreductase activity which may control physical membrane displacements associated with vesicle budding or cell enlargement. The activi…	http://smart.embl.de/smart/DD2.cgi?smart=643:RRM(143|209)+COIL(307|342)+COIL(425|528)+
ESRP2	9606.ENSP00000418748	Epithelial splicing regulatory protein 2; mRNA splicing factor that regulates the formation of epithelial cell-specific isoforms. Specifically regulates the expression of FGFR2-IIIb, an epithelial cell-specific isoform of FGFR2. Also regulates the splicing of CD44, CTNND1, ENAH, 3 transcripts that undergo changes in splicing during the epithelial-to-mesenchymal transition (EMT). Acts by directly …	http://smart.embl.de/smart/DD2.cgi?smart=717:RRM(248|320)+RRM(349|424)+RRM(466|541)+
FMR1	9606.ENSP00000359506	Fragile X mental retardation 1; Translation repressor. Component of the CYFIP1-EIF4E- FMR1 complex which binds to the mRNA cap and mediates translational repression. In the CYFIP1-EIF4E-FMR1 complex this subunit mediates translation repression (By similarity). RNA- binding protein that plays a role in intracellular RNA transport and in the regulation of translation of target mRNAs. Associated wit…	http://smart.embl.de/smart/DD2.cgi?smart=632:Pfam_Agenet(59|120)+KH(217|283)+KH(284|422)+Pfam_FXR1P_C(427|577)+
FUS	9606.ENSP00000254108	Fused in sarcoma; Binds both single-stranded and double-stranded DNA and promotes ATP-independent annealing of complementary single- stranded DNAs and D-loop formation in superhelical double-stranded DNA. May play a role in maintenance of genomic integrity	http://smart.embl.de/smart/DD2.cgi?smart=526:RRM(286|367)+ZnF_RBZ(424|450)+
FXR2	9606.ENSP00000250113	Fragile X mental retardation, autosomal homolog 2; RNA-binding protein	http://smart.embl.de/smart/DD2.cgi?smart=673:Pfam_Agenet(69|130)+KH(227|294)+KH(295|366)+Pfam_FXR1P_C(371|528)+
HNRNPA1	9606.ENSP00000341826	Heterogeneous nuclear ribonucleoprotein A1; Involved in the packaging of pre-mRNA into hnRNP particles, transport of poly(A) mRNA from the nucleus to the cytoplasm and may modulate splice site selection. May play a role in HCV RNA replication	http://smart.embl.de/smart/DD2.cgi?smart=372:RRM(15|87)+RRM(106|178)+
HNRNPA1L2	9606.ENSP00000341285	Heterogeneous nuclear ribonucleoprotein A1-like 2; Involved in the packaging of pre-mRNA into hnRNP particles, transport of poly(A) mRNA from the nucleus to the cytoplasm and may modulate splice site selection	http://smart.embl.de/smart/DD2.cgi?smart=320:RRM(15|87)+RRM(106|178)+Pfam_HnRNPA1(257|292)+
HNRNPA2B1	9606.ENSP00000346694	Heterogeneous nuclear ribonucleoprotein A2/B1; Heterogeneous nuclear ribonucleoprotein (hnRNP) that associates with nascent pre-mRNAs, packaging them into hnRNP particles. The hnRNP particle arrangement on nascent hnRNA is non- random and sequence-dependent and serves to condense and stabilize the transcripts and minimize tangling and knotting. Packaging plays a role in various processes such as …	http://smart.embl.de/smart/DD2.cgi?smart=353:RRM(22|94)+RRM(113|185)+
HNRNPC	9606.ENSP00000319690	Heterogeneous nuclear ribonucleoprotein C (C1/C2); Binds pre-mRNA and nucleates the assembly of 40S hnRNP particles (PubMed:8264621). Specifically recognizes and binds N6- methyladenosine (m6A)-containing RNAs, a modification present at internal sites of mRNAs that affects mRNA splicing, processing and stability. M6A alters the local structure in mRNAs and long non- coding RNAs (lncRNAs) via a me…	http://smart.embl.de/smart/DD2.cgi?smart=306:RRM(17|83)+COIL(190|238)+	Q96IY5	Q96IY5	Q96IY5	Q96IY5	Q9BTS3	Q9BTS3	Q9BTS3	Q9BTS3	SNRPC	SNRPC	UPI000000CBC4	UPI000000CBC5	UPI000013C6E4	UPI00001FCFDF	UPI0000369BAA	UPI000040777A	UPI00006E1C9A	UPI0000D4C9C7	UPI0000D4E3FC	UPI00017A7CB4	UPI00021CF097	UPI00021CF098	UPI00021CF099	UPI00021CF09A	UPI00021CF09B	UPI00021CF09C	UPI00021CF09D	UPI00021CF09E	UPI00021CF09F	XP_006720188.1	XP_006720188.1	XP_006720188.1	XP_011535010.1	XP_011535010.1	XP_011535010.1	XP_011535011.1	XP_011535011.1	XP_011535011.1	XP_011535012.1	XP_011535012.1	XP_011535012.1	XP_011535013.1	XP_011535013.1	XP_011535013.1	XP_011535014.1	XP_011535014.1
HNRNPCL1	9606.ENSP00000365370	Heterogeneous nuclear ribonucleoprotein C-like 1; May play a role in nucleosome assembly by neutralizing basic proteins such as A and B core hnRNPs	http://smart.embl.de/smart/DD2.cgi?smart=293:RRM(17|83)+COIL(176|225)+
HNRNPF	9606.ENSP00000338477	Heterogeneous nuclear ribonucleoprotein F; Component of the heterogeneous nuclear ribonucleoprotein (hnRNP) complexes which provide the substrate for the processing events that pre-mRNAs undergo before becoming functional, translatable mRNAs in the cytoplasm. Plays a role in the regulation of alternative splicing events. Binds G-rich sequences in pre-mRNAs and keeps target RNA in an unfolded state	http://smart.embl.de/smart/DD2.cgi?smart=415:RRM(12|86)+RRM(112|184)+RRM(290|360)+
HNRNPH1	9606.ENSP00000349168	Heterogeneous nuclear ribonucleoprotein H1 (H); This protein is a component of the heterogeneous nuclear ribonucleoprotein (hnRNP) complexes which provide the substrate for the processing events that pre-mRNAs undergo before becoming functional, translatable mRNAs in the cytoplasm. Mediates pre-mRNA alternative splicing regulation. Inhibits, together with CUGBP1, insulin receptor (IR) pre-mRNA ex…	http://smart.embl.de/smart/DD2.cgi?smart=449:RRM(12|86)+RRM(112|184)+RRM(290|360)+	hnRNPH	hnRNPH	hnRNPH	hsa:3187	uc003mke.4	uc003mkf.4	uc003mkf.5	uc003mkg.4	uc003mkh.4	uc011dgn.2	uc021yjd.1
HNRNPH2	9606.ENSP00000361927	Heterogeneous nuclear ribonucleoprotein H2 (H'); This protein is a component of the heterogeneous nuclear ribonucleoprotein (hnRNP) complexes which provide the substrate for the processing events that pre-mRNAs undergo before becoming functional, translatable mRNAs in the cytoplasm. Binds poly(RG)	http://smart.embl.de/smart/DD2.cgi?smart=449:RRM(12|86)+RRM(112|184)+RRM(290|360)+
HNRNPK	9606.ENSP00000365439	Heterogeneous nuclear ribonucleoprotein K; One of the major pre-mRNA-binding proteins. Binds tenaciously to poly(C) sequences. Likely to play a role in the nuclear metabolism of hnRNAs, particularly for pre-mRNAs that contain cytidine-rich sequences. Can also bind poly(C) single- stranded DNA. Plays an important role in p53/TP53 response to DNA damage, acting at the level of both transcription ac…	http://smart.embl.de/smart/DD2.cgi?smart=464:KH(41|109)+KH(143|214)+KH(386|456)+
HNRNPL	9606.ENSP00000221419	Heterogeneous nuclear ribonucleoprotein L; Splicing factor binding to exonic or intronic sites and acting as either an activator or repressor of exon inclusion. Exhibits a binding preference for CA-rich elements (PubMed:11809897, PubMed:22570490, PubMed:24164894, PubMed:25623890, PubMed:26051023). Component of the heterogeneous nuclear ribonucleoprotein (hnRNP) complexes and associated with most …	http://smart.embl.de/smart/DD2.cgi?smart=589:RRM(103|172)+RRM(194|264)+RRM(383|452)+
HNRNPM	9606.ENSP00000325376	Heterogeneous nuclear ribonucleoprotein M; Pre-mRNA binding protein in vivo, binds avidly to poly(G) and poly(U) RNA homopolymers in vitro. Involved in splicing. Acts as a receptor for carcinoembryonic antigen in Kupffer cells, may initiate a series of signaling events leading to tyrosine phosphorylation of proteins and induction of IL-1 alpha, IL-6, IL-10 and tumor necrosis factor alpha cytokines	http://smart.embl.de/smart/DD2.cgi?smart=730:Pfam_HnRNP_M(41|70)+RRM(72|145)+RRM(205|277)+RRM(654|725)+
HNRPLL	9606.ENSP00000387088	Heterogeneous nuclear ribonucleoprotein L-like; RNA-binding protein that functions as regulator of alternative splicing for multiple target mRNAs, including PTPRC/CD45 and STAT5A. Required for alternative splicing of PTPRC	http://smart.embl.de/smart/DD2.cgi?smart=537:RRM(72|141)+RRM(162|235)+RRM(331|400)+
IGF2BP2	9606.ENSP00000371634	Insulin-like growth factor 2 mRNA binding protein 2; RNA-binding factor that recruits target transcripts to cytoplasmic protein-RNA complexes (mRNPs). This transcript 'caging' into mRNPs allows mRNA transport and transient storage. It also modulates the rate and location at which target transcripts encounter the translational apparatus and shields them from endonuclease attacks or microRNA-mediat…	http://smart.embl.de/smart/DD2.cgi?smart=599:RRM(4|72)+RRM(83|153)+KH(192|263)+KH(273|346)+KH(426|497)+KH(508|580)+
IGF2BP3	9606.ENSP00000258729	Insulin-like growth factor 2 mRNA binding protein 3; RNA-binding factor that may recruits target transcripts to cytoplasmic protein-RNA complexes (mRNPs). This transcript 'caging' into mRNPs allows mRNA transport and transient storage. It also modulates the rate and location at which target transcripts encounter the translational apparatus and shields them from endonuclease attacks or microRNA-me…	http://smart.embl.de/smart/DD2.cgi?smart=579:RRM(3|71)+RRM(82|152)+KH(194|265)+KH(275|348)+KH(404|475)+KH(486|558)+
KHDRBS1	9606.ENSP00000313829	KH domain containing, RNA binding, signal transduction associated 1; Recruited and tyrosine phosphorylated by several receptor systems, for example the T-cell, leptin and insulin receptors. Once phosphorylated, functions as an adapter protein in signal transduction cascades by binding to SH2 and SH3 domain- containing proteins. Role in G2-M progression in the cell cycle. Represses CBP-dependent t…	http://smart.embl.de/smart/DD2.cgi?smart=443:KH(154|252)+
KHDRBS2	9606.ENSP00000281156	KH domain containing, RNA binding, signal transduction associated 2; RNA-binding protein that plays a role in the regulation of alternative splicing and influences mRNA splice site selection and exon inclusion. Its phosphorylation by FYN inhibits its ability to regulate splice site selection. Induces an increased concentration-dependent incorporation of exon in CD44 pre-mRNA by direct binding to …	http://smart.embl.de/smart/DD2.cgi?smart=349:KH(58|156)+
KHDRBS3	9606.ENSP00000348108	KH domain containing, RNA binding, signal transduction associated 3; RNA-binding protein that plays a role in the regulation of alternative splicing and influences mRNA splice site selection and exon inclusion. May play a role as a negative regulator of cell growth. Inhibits cell proliferation. Involved in splice site selection of vascular endothelial growth factor. Induces an increased concentra…	http://smart.embl.de/smart/DD2.cgi?smart=346:KH(54|152)+
LIN28A	9606.ENSP00000254231	Lin-28 homolog A (C. elegans); 'Translational enhancer' that drives specific mRNAs to polysomes and increases the efficiency of protein synthesis. Its association with the translational machinery and target mRNAs results in an increased number of initiation events per molecule of mRNA and, indirectly, in mRNA stabilization. Binds IGF2 mRNA, MYOD1 mRNA, ARBP/36B4 ribosomal protein mRNA and its own…	http://smart.embl.de/smart/DD2.cgi?smart=209:CSP(41|112)+ZnF_C2HC(138|154)+ZnF_C2HC(160|176)+
MATR3	9606.ENSP00000354346	Matrin 3; May play a role in transcription or may interact with other nuclear matrix proteins to form the internal fibrogranular network. In association with the SFPQ-NONO heteromer may play a role in nuclear retention of defective RNAs	http://smart.embl.de/smart/DD2.cgi?smart=847:ZnF_U1(288|322)+ZnF_C2H2(291|315)+RRM(399|469)+RRM(497|567)+COIL(708|733)+ZnF_U1(798|833)+	VCPDM	VCPDM	VCPDM	VCPDM	hsa:9782	matrin 3	myopathy, distal 2	uc003ldr.3	uc003lds.3	uc003ldt.3	uc003ldu.3	uc003ldx.3	uc003ldx.3	uc003ldz.3	uc003leb.3	uc010jfa.3	uc010jfb.3	uc011czb.2
MBNL1	9606.ENSP00000282486	Muscleblind-like splicing regulator 1; Mediates pre-mRNA alternative splicing regulation. Acts either as activator or repressor of splicing on specific pre-mRNA targets. Inhibits cardiac troponin-T (TNNT2) pre-mRNA exon inclusion but induces insulin receptor (IR) pre-mRNA exon inclusion in muscle. Antagonizes the alternative splicing activity pattern of CELF proteins. Regulates the TNNT2 exon 5 s…	http://smart.embl.de/smart/DD2.cgi?smart=388:ZnF_C3H1(14|40)+ZnF_C3H1(47|72)+ZnF_C3H1(179|206)+ZnF_C3H1(216|240)+
MSI1	9606.ENSP00000257552	Musashi homolog 1 (Drosophila); RNA binding protein that regulates the expression of target mRNAs at the translation level. Regulates expression of the NOTCH1 antagonist NUMB. Binds RNA containing the sequence 5'- GUUAGUUAGUUAGUU-3' and other sequences containing the pattern 5'- [GA]U(1-3)AGU-3'. May play a role in the proliferation and maintenance of stem cells in the central nervous system (By …	http://smart.embl.de/smart/DD2.cgi?smart=362:RRM(21|93)+RRM(110|182)+
NOVA1	9606.ENSP00000438875	Neuro-oncological ventral antigen 1; May regulate RNA splicing or metabolism in a specific subset of developing neurons	http://smart.embl.de/smart/DD2.cgi?smart=507:KH(48|121)+KH(170|242)+KH(420|493)+
PABPC1	9606.ENSP00000313007	poly(A) binding protein, cytoplasmic 1; Binds the poly(A) tail of mRNA, including that of its own transcript. May be involved in cytoplasmic regulatory processes of mRNA metabolism such as pre-mRNA splicing. Its function in translational initiation regulation can either be enhanced by PAIP1 or repressed by PAIP2. Can probably bind to cytoplasmic RNA sequences other than poly(A) in vivo. Involved …	http://smart.embl.de/smart/DD2.cgi?smart=636:RRM(12|85)+RRM(100|171)+RRM(192|264)+RRM(295|366)+PolyA(554|617)+
PABPC3	9606.ENSP00000281589	poly(A) binding protein, cytoplasmic 3; Binds the poly(A) tail of mRNA. May be involved in cytoplasmic regulatory processes of mRNA metabolism. Binds poly(A) with a slightly lower affinity as compared to PABPC1	http://smart.embl.de/smart/DD2.cgi?smart=631:RRM(12|85)+RRM(100|171)+RRM(192|264)+RRM(295|366)+PolyA(549|612)+
PABPC4	9606.ENSP00000361949	poly(A) binding protein, cytoplasmic 4 (inducible form); Binds the poly(A) tail of mRNA. May be involved in cytoplasmic regulatory processes of mRNA metabolism. Can probably bind to cytoplasmic RNA sequences other than poly(A) in vivo (By similarity)	http://smart.embl.de/smart/DD2.cgi?smart=660:RRM(12|85)+RRM(100|171)+RRM(192|264)+RRM(295|366)+PolyA(579|642)+
PABPC5	9606.ENSP00000308012	poly(A) binding protein, cytoplasmic 5; Binds the poly(A) tail of mRNA. May be involved in cytoplasmic regulatory processes of mRNA metabolism. Can probably bind to cytoplasmic RNA sequences other than poly(A) in vivo (By similarity)	http://smart.embl.de/smart/DD2.cgi?smart=382:RRM(19|92)+RRM(107|178)+RRM(200|272)+RRM(303|374)+
PABPN1	9606.ENSP00000216727	poly(A) binding protein, nuclear 1; Involved in the 3'-end formation of mRNA precursors (pre-mRNA) by the addition of a poly(A) tail of 200-250 nt to the upstream cleavage product. Stimulates poly(A) polymerase (PAPOLA) conferring processivity on the poly(A) tail elongation reaction and controls also the poly(A) tail length. Increases the affinity of poly(A) polymerase for RNA. Is also present at…	http://smart.embl.de/smart/DD2.cgi?smart=306:COIL(116|151)+RRM(173|245)+
PCBP1	9606.ENSP00000305556	poly(rC) binding protein 1; Single-stranded nucleic acid binding protein that binds preferentially to oligo dC. In case of infection by poliovirus, plays a role in initiation of viral RNA replication in concert with the viral protein 3CD (PubMed:12414943)	http://smart.embl.de/smart/DD2.cgi?smart=356:KH(12|80)+KH(96|167)+KH(278|348)+
PCBP2	9606.ENSP00000352438	poly(rC) binding protein 2; Single-stranded nucleic acid binding protein that binds preferentially to oligo dC. Major cellular poly(rC)-binding protein. Binds also poly(rU). Negatively regulates cellular antiviral responses mediated by MAVS signaling (PubMed:19881509). It acts as an adapter between MAVS and the E3 ubiquitin ligase ITCH, therefore triggering MAVS ubiquitination and degradation (Pu…	http://smart.embl.de/smart/DD2.cgi?smart=366:KH(12|80)+KH(96|167)+KH(287|357)+
PCBP3	9606.ENSP00000383168	poly(rC) binding protein 3; Single-stranded nucleic acid binding protein that binds preferentially to oligo dC	http://smart.embl.de/smart/DD2.cgi?smart=371:KH(44|112)+KH(128|199)+KH(292|362)+
PPRC1	9606.ENSP00000278070	Peroxisome proliferator-activated receptor gamma, coactivator-related 1; Acts as a coactivator during transcriptional activation of nuclear genes related to mitochondrial biogenesis and cell growth. Involved in the transcription coactivation of CREB and NRF1 target genes	http://smart.embl.de/smart/DD2.cgi?smart=1664:RRM(1544|1615)+
PTBP1	9606.ENSP00000349428	Polypyrimidine tract binding protein 1; Plays a role in pre-mRNA splicing and in the regulation of alternative splicing events. Activates exon skipping of its own pre-mRNA during muscle cell differentiation. Binds to the polypyrimidine tract of introns. May promote RNA looping when bound to two separate polypyrimidine tracts in the same pre-mRNA. May promote the binding of U2 snRNP to pre-mRNA. C…	http://smart.embl.de/smart/DD2.cgi?smart=557:RRM(60|129)+RRM(185|254)+RRM(364|433)+RRM(481|551)+
RALY	9606.ENSP00000246194	RNA binding protein, autoantigenic (hnRNP-associated with lethal yellow homolog (mouse)); Probable-RNA binding protein. Could be a heterogeneous nuclear ribonucleoprotein (hnRNP). May be involved in pre-mRNA splicing (By similarity)	http://smart.embl.de/smart/DD2.cgi?smart=306:RRM(22|88)+
RBFOX1	9606.ENSP00000309117	RNA binding protein, fox-1 homolog (C. elegans) 1; RNA-binding protein that regulates alternative splicing events by binding to 5'-UGCAUGU-3' elements. Regulates alternative splicing of tissue-specific exons and of differentially spliced exons during erythropoiesis	http://smart.embl.de/smart/DD2.cgi?smart=418:RRM(138|209)+Pfam_Fox-1_C(272|363)+
RBM24	9606.ENSP00000368341	RNA binding motif protein 24; Plays a role in myogenic differentiation by regulating MYOG levels. Binds to the 3'-UTR of MYOG mRNA and regulates its stability	http://smart.embl.de/smart/DD2.cgi?smart=236:RRM(12|84)+
RBM28	9606.ENSP00000223073	RNA binding motif protein 28; Nucleolar component of the spliceosomal ribonucleoprotein complexes	http://smart.embl.de/smart/DD2.cgi?smart=759:RRM(5|76)+RRM(115|187)+COIL(213|233)+RRM(336|415)+RRM(488|576)+
RBM38	9606.ENSP00000348538	RNA binding motif protein 38; RNA-binding protein that specifically bind the 3'-UTR of CDKN1A transcripts, leading to maintain the stability of CDKN1A transcripts, thereby acting as a mediator of the p53/TP53 family to regulate CDKN1A. CDKN1A is a cyclin-dependent kinase inhibitor transcriptionally regulated by the p53/TP53 family to induce cell cycle arrest. Isoform 1, but not isoform 2, has the…	http://smart.embl.de/smart/DD2.cgi?smart=239:RRM(35|107)+
RBM4	9606.ENSP00000309166	RNA binding motif protein 4; RNA-binding factor involved in multiple aspects of cellular processes like alternative splicing of pre-mRNA and translation regulation. Modulates alternative 5'-splice site and exon selection. Acts as a muscle cell differentiation-promoting factor. Activates exon skipping of the PTB pre-mRNA during muscle cell differentiation. Antagonizes the activity of the splicing …	http://smart.embl.de/smart/DD2.cgi?smart=364:RRM(3|68)+RRM(79|144)+ZnF_C2HC(161|177)+
RBM41	9606.ENSP00000361557	RNA binding motif protein 41; May bind RNA	http://smart.embl.de/smart/DD2.cgi?smart=413:RRM(310|383)+
RBM6	9606.ENSP00000266022	RNA binding motif protein 6; Specifically binds poly(G) RNA homopolymers in vitro	http://smart.embl.de/smart/DD2.cgi?smart=1123:RRM(457|532)+RRM(657|736)+ZnF_C2H2(955|980)+G_patch(1049|1095)+
RBM8A	9606.ENSP00000333001	RNA binding motif protein 8A; Core component of the splicing-dependent multiprotein exon junction complex (EJC) deposited at splice junctions on mRNAs. The EJC is a dynamic structure consisting of core proteins and several peripheral nuclear and cytoplasmic associated factors that join the complex only transiently either during EJC assembly or during subsequent mRNA metabolism. The EJC marks the …	http://smart.embl.de/smart/DD2.cgi?smart=174:RRM(74|147)+
RBMS1	9606.ENSP00000294904	RNA binding motif, single stranded interacting protein 1; Single-stranded DNA binding protein that interacts with the region upstream of the MYC gene. Binds specifically to the DNA sequence motif 5'-[AT]CT[AT][AT]T-3'. Probably has a role in DNA replication	http://smart.embl.de/smart/DD2.cgi?smart=406:RRM(63|131)+RRM(142|213)+
RBMS3	9606.ENSP00000373277	RNA binding motif, single stranded interacting protein 3; Binds poly(A) and poly(U) oligoribonucleotides	http://smart.embl.de/smart/DD2.cgi?smart=437:RRM(62|130)+RRM(141|213)+
SAMD4A	9606.ENSP00000350261	Sterile alpha motif domain containing 4A; Acts as a translational repressor of SRE-containing messengers	http://smart.embl.de/smart/DD2.cgi?smart=717:SAM(319|382)+
SART3	9606.ENSP00000228284	Squamous cell carcinoma antigen recognized by T cells 3; U6 snRNP-binding protein that functions as a recycling factor of the splicing machinery. Promotes the initial reassembly of U4 and U6 snRNPs following their ejection from the spliceosome during its maturation (PubMed:12032085). Also binds U6atac snRNPs and may function as a recycling factor for U4atac/U6atac spliceosomal snRNP, an initial s…	http://smart.embl.de/smart/DD2.cgi?smart=963:HAT(126|158)+HAT(164|195)+HAT(201|237)+HAT(324|356)+HAT(359|391)+HAT(394|430)+HAT(487|520)+COIL(559|619)+RRM(705|778)+RRM(802|874)+Pfam_Lsm_interact(942|962)+
SFPQ	9606.ENSP00000349748	Splicing factor proline/glutamine-rich; DNA- and RNA binding protein, involved in several nuclear processes. Essential pre-mRNA splicing factor required early in spliceosome formation and for splicing catalytic step II, probably as a heteromer with NONO. Binds to pre-mRNA in spliceosome C complex, and specifically binds to intronic polypyrimidine tracts. Involved in regulation of signal-induced a…	http://smart.embl.de/smart/DD2.cgi?smart=707:RRM(298|365)+RRM(372|448)+COIL(497|596)+
SNRNP70	9606.ENSP00000472998	Small nuclear ribonucleoprotein 70kDa (U1); Component of the spliceosomal U1 snRNP, which is essential for recognition of the pre-mRNA 5' splice-site and the subsequent assembly of the spliceosome. SNRNP70 binds to the loop I region of U1-snRNA. The truncated isoforms cannot bind U1-snRNA	http://smart.embl.de/smart/DD2.cgi?smart=437:Pfam_U1snRNP70_N(1|95)+RRM(104|177)+COIL(286|309)+
SNRPA	9606.ENSP00000243563	Small nuclear ribonucleoprotein polypeptide A; Component of the spliceosomal U1 snRNP, which is essential for recognition of the pre-mRNA 5' splice-site and the subsequent assembly of the spliceosome. U1 snRNP is the first snRNP to interact with pre-mRNA. This interaction is required for the subsequent binding of U2 snRNP and the U4/U6/U5 tri-snRNP. SNRPA binds stem loop II of U1 snRNA. In a snRN…	http://smart.embl.de/smart/DD2.cgi?smart=282:RRM(11|85)+RRM(209|278)+
SRSF1	9606.ENSP00000258962	Serine/arginine-rich splicing factor 1; Plays a role in preventing exon skipping, ensuring the accuracy of splicing and regulating alternative splicing. Interacts with other spliceosomal components, via the RS domains, to form a bridge between the 5'- and 3'-splice site binding components, U1 snRNP and U2AF. Can stimulate binding of U1 snRNP to a 5'-splice site-containing pre-mRNA. Binds to purin…	http://smart.embl.de/smart/DD2.cgi?smart=248:RRM(17|87)+RRM(122|188)+
SRSF10	9606.ENSP00000420195	Serine/arginine-rich splicing factor 10; Splicing factor that in its dephosphorylated form acts as a general repressor of pre-mRNA splicing (PubMed:11684676, PubMed:12419250, PubMed:14765198). Seems to interfere with the U1 snRNP 5'-splice recognition of SNRNP70 (PubMed:14765198). Required for splicing repression in M-phase cells and after heat shock (PubMed:14765198). Also acts as a splicing fac…	http://smart.embl.de/smart/DD2.cgi?smart=262:RRM(11|84)+
SRSF2	9606.ENSP00000353089	Serine/arginine-rich splicing factor 2; Necessary for the splicing of pre-mRNA. It is required for formation of the earliest ATP-dependent splicing complex and interacts with spliceosomal components bound to both the 5'- and 3'-splice sites during spliceosome assembly. It also is required for ATP-dependent interactions of both U1 and U2 snRNPs with pre- mRNA. Interacts with other spliceosomal com…	http://smart.embl.de/smart/DD2.cgi?smart=221:RRM(15|88)+
SRSF3	9606.ENSP00000362820	Serine/arginine-rich splicing factor 3; Splicing factor that specifically promotes exon- inclusion during alternative splicing (PubMed:26876937). Interaction with YTHDC1, a RNA-binding protein that recognizes and binds N6-methyladenosine (m6A)-containing RNAs, promotes recruitment of SRSF3 to its mRNA-binding elements adjacent to m6A sites, leading to exon-inclusion during alternative splicing (P…	http://smart.embl.de/smart/DD2.cgi?smart=164:RRM(11|79)+
SRSF5	9606.ENSP00000377892	Serine/arginine-rich splicing factor 5; Plays a role in constitutive splicing and can modulate the selection of alternative splice sites	http://smart.embl.de/smart/DD2.cgi?smart=272:RRM(5|70)+RRM(109|177)+
SRSF7	9606.ENSP00000325905	Serine/arginine-rich splicing factor 7; Required for pre-mRNA splicing. Can also modulate alternative splicing in vitro. Represses the splicing of MAPT/Tau exon 10. May function as export adapter involved in mRNA nuclear export such as of histone H2A. Binds mRNA which is thought to be transferred to the NXF1-NXT1 heterodimer for export (TAP/NXF1 pathway); enhances NXF1-NXT1 RNA-binding activity. …	http://smart.embl.de/smart/DD2.cgi?smart=238:RRM(12|80)+ZnF_C2HC(105|121)+
SRSF9	9606.ENSP00000229390	Serine/arginine-rich splicing factor 9; Plays a role in constitutive splicing and can modulate the selection of alternative splice sites. Represses the splicing of MAPT/Tau exon 10	http://smart.embl.de/smart/DD2.cgi?smart=221:RRM(15|85)+RRM(112|178)+
TARDBP	9606.ENSP00000240185	TAR DNA binding protein; DNA and RNA-binding protein which regulates transcription and splicing. Involved in the regulation of CFTR splicing. It promotes CFTR exon 9 skipping by binding to the UG repeated motifs in the polymorphic region near the 3'-splice site of this exon. The resulting aberrant splicing is associated with pathological features typical of cystic fibrosis. May also be involved i…	http://smart.embl.de/smart/DD2.cgi?smart=414:RRM(105|176)+RRM(192|258)+
TIA1	9606.ENSP00000401371	TIA1 cytotoxic granule-associated RNA binding protein; Involved in alternative pre-RNA splicing and regulation of mRNA translation by binding to AU-rich elements (AREs) located in mRNA 3' untranslated regions (3' UTRs). Possesses nucleolytic activity against cytotoxic lymphocyte target cells. May be involved in apoptosis	http://smart.embl.de/smart/DD2.cgi?smart=386:RRM(8|79)+RRM(107|180)+RRM(215|282)+
TRA2A	9606.ENSP00000297071	Transformer 2 alpha homolog (Drosophila); Sequence-specific RNA-binding protein which participates in the control of pre-mRNA splicing	http://smart.embl.de/smart/DD2.cgi?smart=282:RRM(120|193)+
TRA2B	9606.ENSP00000416959	Transformer 2 beta homolog (Drosophila); Sequence-specific RNA-binding protein which participates in the control of pre-mRNA splicing. Can either activate or suppress exon inclusion. Acts additively with RBMX to promote exon 7 inclusion of the survival motor neuron SMN2. Activates the splicing of MAPT/Tau exon 10. Alters pre-mRNA splicing patterns by antagonizing the effects of splicing regulator…	http://smart.embl.de/smart/DD2.cgi?smart=288:RRM(119|192)+
U2AF2	9606.ENSP00000307863	U2 small nuclear RNA auxiliary factor 2; Necessary for the splicing of pre-mRNA. By recruiting PRPF19 and the PRP19C/Prp19 complex/NTC/Nineteen complex to the RNA polymerase II C-terminal domain (CTD), and thereby pre-mRNA, may couple transcription to splicing (PubMed:21536736). Induces cardiac troponin-T (TNNT2) pre-mRNA exon inclusion in muscle. Regulates the TNNT2 exon 5 inclusion through comp…	http://smart.embl.de/smart/DD2.cgi?smart=475:RRM(150|227)+RRM(260|333)+RRM(377|462)+
YBX1	9606.ENSP00000361626	Y box binding protein 1; Mediates pre-mRNA alternative splicing regulation. Binds to splice sites in pre-mRNA and regulates splice site selection. Binds and stabilizes cytoplasmic mRNA. Contributes to the regulation of translation by modulating the interaction between the mRNA and eukaryotic initiation factors (By similarity). Regulates the transcription of numerous genes. Its transcriptional act…	http://smart.embl.de/smart/DD2.cgi?smart=324:CSP(60|128)+
ZC3H10	9606.ENSP00000257940	Zinc finger CCCH-type containing 10	http://smart.embl.de/smart/DD2.cgi?smart=434:ZnF_C3H1(36|62)+ZnF_C3H1(75|98)+ZnF_C3H1(134|160)+COIL(234|280)+
ZC3H14	9606.ENSP00000251038	Zinc finger CCCH-type containing 14; Involved in poly(A) tail length control in neuronal cells. Binds the polyadenosine RNA oligonucleotides	http://smart.embl.de/smart/DD2.cgi?smart=736:ZnF_C3H1(596|619)+ZnF_C3H1(621|640)+ZnF_C3H1(677|699)+
ZCRB1	9606.ENSP00000266529	Zinc finger CCHC-type and RNA binding motif 1	http://smart.embl.de/smart/DD2.cgi?smart=217:RRM(11|84)+ZnF_C2HC(106|122)+
ZNF638	9606.ENSP00000264447	Zinc finger protein 638; Early regulator of adipogenesis that works as a transcription cofactor of CEBPs, controlling the expression of PPARG and probably of other proadipogenic genes, such as SREBF1 (By similarity). Binds to cytidine clusters in double-stranded DNA (PubMed:8647861). May also regulate alternative splicing of target genes during adipogenesis (By similarity)	http://smart.embl.de/smart/DD2.cgi?smart=1978:ZnF_U1(423|457)+ZnF_C2H2(426|450)+RRM(677|747)+RRM(906|975)+ZnF_U1(1925|1959)+ZnF_C2H2(1928|1952)+
[truncated: 14 more columns]

## Sheet: Biological Process
#pathway ID	pathway description	observed gene count	false discovery rate	matching proteins in your network (IDs)	matching proteins in your network (labels)
GO.0006397	mRNA processing	45	1.28e-52	ENSP00000216727,ENSP00000221419,ENSP00000223073,ENSP00000228284,ENSP00000229390,ENSP00000240185,ENSP00000243563,ENSP00000246194,ENSP00000254108,ENSP00000258962,ENSP00000266529,ENSP00000282486,ENSP00000282641,ENSP00000287202,ENSP00000292672,ENSP00000297071,ENSP00000305556,ENSP00000307863,ENSP00000309117,ENSP00000309166,ENSP00000313007,ENSP00000313829,ENSP00000319690,ENSP00000325376,ENSP00000325905…	A1CF,CELF1,CELF5,CELF6,ESRP2,FUS,HNRNPA1L2,HNRNPA2B1,HNRNPC,HNRNPF,HNRNPH1,HNRNPH2,HNRNPK,HNRNPL,HNRNPM,HNRPLL,KHDRBS1,MBNL1,NOVA1,PABPC1,PABPN1,PCBP1,PCBP2,RALY,RBFOX1,RBM28,RBM38,RBM4,SART3,SFPQ,SNRNP70,SNRPA,SRSF1,SRSF10,SRSF2,SRSF3,SRSF5,SRSF7,SRSF9,TARDBP,TRA2A,TRA2B,U2AF2,YBX1,ZCRB1
GO.0016071	mRNA metabolic process	48	3.89e-51	ENSP00000216727,ENSP00000221419,ENSP00000223073,ENSP00000228284,ENSP00000229390,ENSP00000240185,ENSP00000243563,ENSP00000246194,ENSP00000254108,ENSP00000258962,ENSP00000266529,ENSP00000281589,ENSP00000282486,ENSP00000282641,ENSP00000287202,ENSP00000292672,ENSP00000297071,ENSP00000305556,ENSP00000307863,ENSP00000309117,ENSP00000309166,ENSP00000313007,ENSP00000313829,ENSP00000319690,ENSP00000325376…	A1CF,CELF1,CELF5,CELF6,CNOT4,ESRP2,FUS,HNRNPA1L2,HNRNPA2B1,HNRNPC,HNRNPF,HNRNPH1,HNRNPH2,HNRNPK,HNRNPL,HNRNPM,HNRPLL,KHDRBS1,MBNL1,NOVA1,PABPC1,PABPC3,PABPN1,PCBP1,PCBP2,PCBP3,RALY,RBFOX1,RBM28,RBM38,RBM4,SART3,SFPQ,SNRNP70,SNRPA,SRSF1,SRSF10,SRSF2,SRSF3,SRSF5,SRSF7,SRSF9,TARDBP,TRA2A,TRA2B,U2AF2,YBX1,ZCRB1
GO.0006396	RNA processing	48	6.4e-47	ENSP00000216727,ENSP00000221419,ENSP00000223073,ENSP00000228284,ENSP00000229390,ENSP00000240185,ENSP00000243563,ENSP00000246194,ENSP00000254108,ENSP00000254231,ENSP00000258962,ENSP00000264447,ENSP00000266022,ENSP00000266529,ENSP00000282641,ENSP00000287202,ENSP00000292672,ENSP00000294904,ENSP00000297071,ENSP00000305556,ENSP00000307863,ENSP00000309117,ENSP00000309166,ENSP00000313007,ENSP00000313829…	A1CF,CELF1,CELF5,CELF6,ESRP2,FUS,HNRNPA1L2,HNRNPA2B1,HNRNPC,HNRNPF,HNRNPH1,HNRNPH2,HNRNPK,HNRNPL,HNRNPM,HNRPLL,KHDRBS1,LIN28A,PABPC1,PABPC4,PABPN1,PCBP1,PCBP2,RALY,RBFOX1,RBM28,RBM38,RBM4,RBM6,RBMS1,SART3,SFPQ,SNRNP70,SNRPA,SRSF1,SRSF10,SRSF2,SRSF3,SRSF5,SRSF7,SRSF9,TARDBP,TRA2A,TRA2B,U2AF2,YBX1,ZCRB1,ZNF638
GO.0008380	RNA splicing	39	1.79e-45	ENSP00000216727,ENSP00000221419,ENSP00000223073,ENSP00000228284,ENSP00000229390,ENSP00000240185,ENSP00000243563,ENSP00000246194,ENSP00000254108,ENSP00000258962,ENSP00000264447,ENSP00000266529,ENSP00000297071,ENSP00000305556,ENSP00000307863,ENSP00000309117,ENSP00000309166,ENSP00000313007,ENSP00000319690,ENSP00000325376,ENSP00000325905,ENSP00000338477,ENSP00000341285,ENSP00000346694,ENSP00000348538…	CELF1,ESRP2,FUS,HNRNPA1L2,HNRNPA2B1,HNRNPC,HNRNPF,HNRNPH1,HNRNPH2,HNRNPK,HNRNPL,HNRNPM,PABPC1,PABPN1,PCBP1,PCBP2,RALY,RBFOX1,RBM28,RBM38,RBM4,SART3,SFPQ,SNRNP70,SNRPA,SRSF1,SRSF10,SRSF2,SRSF3,SRSF5,SRSF7,SRSF9,TARDBP,TRA2A,TRA2B,U2AF2,YBX1,ZCRB1,ZNF638
GO.0000398	mRNA splicing, via spliceosome	32	7.78e-40	ENSP00000216727,ENSP00000221419,ENSP00000228284,ENSP00000229390,ENSP00000243563,ENSP00000246194,ENSP00000254108,ENSP00000258962,ENSP00000282486,ENSP00000297071,ENSP00000305556,ENSP00000307863,ENSP00000313007,ENSP00000319690,ENSP00000325376,ENSP00000325905,ENSP00000338477,ENSP00000346694,ENSP00000349168,ENSP00000349748,ENSP00000352438,ENSP00000353089,ENSP00000361626,ENSP00000361927,ENSP00000362820…	CELF1,FUS,HNRNPA2B1,HNRNPC,HNRNPF,HNRNPH1,HNRNPH2,HNRNPK,HNRNPL,HNRNPM,MBNL1,NOVA1,PABPC1,PABPN1,PCBP1,PCBP2,RALY,SART3,SFPQ,SNRNP70,SNRPA,SRSF1,SRSF10,SRSF2,SRSF3,SRSF5,SRSF7,SRSF9,TRA2A,TRA2B,U2AF2,YBX1
GO.0043484	regulation of RNA splicing	21	9.87e-30	ENSP00000229390,ENSP00000233078,ENSP00000258962,ENSP00000287202,ENSP00000307863,ENSP00000309117,ENSP00000309166,ENSP00000325905,ENSP00000338477,ENSP00000346694,ENSP00000348538,ENSP00000349168,ENSP00000349428,ENSP00000353089,ENSP00000365439,ENSP00000387088,ENSP00000401371,ENSP00000416959,ENSP00000418748,ENSP00000420195,ENSP00000435926	CELF1,CELF6,DAZAP1,ESRP2,HNRNPA2B1,HNRNPF,HNRNPH1,HNRNPK,HNRPLL,PTBP1,RBFOX1,RBM38,RBM4,SRSF1,SRSF10,SRSF2,SRSF7,SRSF9,TIA1,TRA2B,U2AF2
GO.0050684	regulation of mRNA processing	18	3.52e-23	ENSP00000216727,ENSP00000229390,ENSP00000233078,ENSP00000251038,ENSP00000258962,ENSP00000282486,ENSP00000287202,ENSP00000307863,ENSP00000309166,ENSP00000313007,ENSP00000325905,ENSP00000346694,ENSP00000349428,ENSP00000353089,ENSP00000401371,ENSP00000416959,ENSP00000420195,ENSP00000472998	CELF6,DAZAP1,HNRNPA2B1,MBNL1,PABPC1,PABPN1,PTBP1,RBM4,SNRNP70,SRSF1,SRSF10,SRSF2,SRSF7,SRSF9,TIA1,TRA2B,U2AF2,ZC3H14
GO.0016070	RNA metabolic process	54	7.55e-22	ENSP00000216727,ENSP00000221419,ENSP00000223073,ENSP00000228284,ENSP00000229390,ENSP00000240185,ENSP00000243563,ENSP00000246194,ENSP00000254108,ENSP00000254231,ENSP00000258962,ENSP00000264447,ENSP00000266022,ENSP00000266529,ENSP00000278070,ENSP00000281156,ENSP00000281589,ENSP00000282641,ENSP00000287202,ENSP00000292672,ENSP00000294904,ENSP00000297071,ENSP00000305556,ENSP00000307863,ENSP00000309117…	A1CF,CELF1,CELF5,CELF6,CNOT4,ESRP2,FUS,HNRNPA1L2,HNRNPA2B1,HNRNPC,HNRNPF,HNRNPH1,HNRNPH2,HNRNPK,HNRNPL,HNRNPM,HNRPLL,KHDRBS1,KHDRBS2,KHDRBS3,LIN28A,PABPC1,PABPC3,PABPC4,PABPN1,PCBP1,PCBP2,PCBP3,PPRC1,RALY,RBFOX1,RBM28,RBM38,RBM4,RBM6,RBMS1,SART3,SFPQ,SNRNP70,SNRPA,SRSF1,SRSF10,SRSF2,SRSF3,SRSF5,SRSF7,SRSF9,TARDBP,TRA2A,TRA2B,U2AF2,YBX1,ZCRB1,ZNF638
GO.0048024	regulation of mRNA splicing, via spliceosome	15	2.06e-21	ENSP00000229390,ENSP00000233078,ENSP00000258962,ENSP00000282486,ENSP00000287202,ENSP00000307863,ENSP00000309166,ENSP00000325905,ENSP00000346694,ENSP00000349428,ENSP00000353089,ENSP00000401371,ENSP00000416959,ENSP00000420195,ENSP00000472998	CELF6,DAZAP1,HNRNPA2B1,MBNL1,PTBP1,RBM4,SNRNP70,SRSF1,SRSF10,SRSF2,SRSF7,SRSF9,TIA1,TRA2B,U2AF2
GO.0010467	gene expression	55	2.75e-20	ENSP00000216727,ENSP00000221419,ENSP00000223073,ENSP00000228284,ENSP00000229390,ENSP00000240185,ENSP00000243563,ENSP00000246194,ENSP00000254108,ENSP00000254231,ENSP00000258729,ENSP00000258962,ENSP00000264447,ENSP00000266022,ENSP00000266529,ENSP00000278070,ENSP00000281156,ENSP00000282641,ENSP00000287202,ENSP00000292672,ENSP00000294904,ENSP00000297071,ENSP00000305556,ENSP00000307863,ENSP00000309117…	A1CF,CELF1,CELF5,CELF6,CNOT4,ELAVL1,ESRP2,FUS,HNRNPA1L2,HNRNPA2B1,HNRNPC,HNRNPF,HNRNPH1,HNRNPH2,HNRNPK,HNRNPL,HNRNPM,HNRPLL,IGF2BP2,IGF2BP3,KHDRBS1,KHDRBS2,KHDRBS3,LIN28A,PABPC1,PABPC4,PABPN1,PCBP1,PCBP2,PPRC1,RALY,RBFOX1,RBM28,RBM38,RBM4,RBM6,RBMS1,SART3,SFPQ,SNRNP70,SNRPA,SRSF1,SRSF10,SRSF2,SRSF3,SRSF5,SRSF7,SRSF9,TARDBP,TRA2A,TRA2B,U2AF2,YBX1,ZCRB1,ZNF638
GO.0010608	posttranscriptional regulation of gene expression	22	2.18e-18	ENSP00000240185,ENSP00000250113,ENSP00000251038,ENSP00000258729,ENSP00000258962,ENSP00000309166,ENSP00000313007,ENSP00000313829,ENSP00000319690,ENSP00000348538,ENSP00000350261,ENSP00000354346,ENSP00000355089,ENSP00000359506,ENSP00000361626,ENSP00000368341,ENSP00000371634,ENSP00000373277,ENSP00000385269,ENSP00000401371,ENSP00000435926,ENSP00000443985	CELF1,CELF4,CPEB2,ELAVL1,FMR1,FXR2,HNRNPC,IGF2BP2,IGF2BP3,KHDRBS1,MATR3,PABPC1,RBM24,RBM38,RBM4,RBMS3,SAMD4A,SRSF1,TARDBP,TIA1,YBX1,ZC3H14
GO.0050658	RNA transport	16	2.9e-16	ENSP00000216727,ENSP00000229390,ENSP00000258729,ENSP00000258962,ENSP00000307863,ENSP00000309117,ENSP00000325905,ENSP00000341285,ENSP00000341826,ENSP00000346694,ENSP00000353089,ENSP00000359506,ENSP00000362820,ENSP00000371634,ENSP00000377892,ENSP00000420195	FMR1,HNRNPA1,HNRNPA1L2,HNRNPA2B1,IGF2BP2,IGF2BP3,PABPN1,RBFOX1,SRSF1,SRSF10,SRSF2,SRSF3,SRSF5,SRSF7,SRSF9,U2AF2
GO.0006403	RNA localization	16	7.39e-16	ENSP00000216727,ENSP00000229390,ENSP00000258729,ENSP00000258962,ENSP00000307863,ENSP00000309117,ENSP00000325905,ENSP00000341285,ENSP00000341826,ENSP00000346694,ENSP00000353089,ENSP00000359506,ENSP00000362820,ENSP00000371634,ENSP00000377892,ENSP00000420195	FMR1,HNRNPA1,HNRNPA1L2,HNRNPA2B1,IGF2BP2,IGF2BP3,PABPN1,RBFOX1,SRSF1,SRSF10,SRSF2,SRSF3,SRSF5,SRSF7,SRSF9,U2AF2
GO.0034641	cellular nitrogen compound metabolic process	55	3.35e-15	ENSP00000216727,ENSP00000221419,ENSP00000223073,ENSP00000228284,ENSP00000229390,ENSP00000240185,ENSP00000243563,ENSP00000246194,ENSP00000254108,ENSP00000254231,ENSP00000258729,ENSP00000258962,ENSP00000264447,ENSP00000266022,ENSP00000266529,ENSP00000278070,ENSP00000281156,ENSP00000281589,ENSP00000282641,ENSP00000287202,ENSP00000292672,ENSP00000294904,ENSP00000297071,ENSP00000305556,ENSP00000307863…	A1CF,CELF1,CELF5,CELF6,CNOT4,ESRP2,FUS,HNRNPA1L2,HNRNPA2B1,HNRNPC,HNRNPF,HNRNPH1,HNRNPH2,HNRNPK,HNRNPL,HNRNPM,HNRPLL,IGF2BP3,KHDRBS1,KHDRBS2,KHDRBS3,LIN28A,PABPC1,PABPC3,PABPC4,PABPN1,PCBP1,PCBP2,PCBP3,PPRC1,RALY,RBFOX1,RBM28,RBM38,RBM4,RBM6,RBMS1,SART3,SFPQ,SNRNP70,SNRPA,SRSF1,SRSF10,SRSF2,SRSF3,SRSF5,SRSF7,SRSF9,TARDBP,TRA2A,TRA2B,U2AF2,YBX1,ZCRB1,ZNF638
GO.0051028	mRNA transport	14	2.92e-14	ENSP00000216727,ENSP00000229390,ENSP00000258729,ENSP00000258962,ENSP00000307863,ENSP00000325905,ENSP00000341285,ENSP00000341826,ENSP00000353089,ENSP00000359506,ENSP00000362820,ENSP00000371634,ENSP00000377892,ENSP00000420195	FMR1,HNRNPA1,HNRNPA1L2,IGF2BP2,IGF2BP3,PABPN1,SRSF1,SRSF10,SRSF2,SRSF3,SRSF5,SRSF7,SRSF9,U2AF2
GO.1903312	negative regulation of mRNA metabolic process	9	3.61e-12	ENSP00000229390,ENSP00000251038,ENSP00000307863,ENSP00000313007,ENSP00000325905,ENSP00000346694,ENSP00000349428,ENSP00000355089,ENSP00000420195	CELF4,HNRNPA2B1,PABPC1,PTBP1,SRSF10,SRSF7,SRSF9,U2AF2,ZC3H14
GO.0006417	regulation of translation	16	3.8e-12	ENSP00000250113,ENSP00000254231,ENSP00000258729,ENSP00000258962,ENSP00000309166,ENSP00000313007,ENSP00000313829,ENSP00000350261,ENSP00000355089,ENSP00000359506,ENSP00000371634,ENSP00000373277,ENSP00000385269,ENSP00000401371,ENSP00000435926,ENSP00000443985	CELF1,CELF4,CPEB2,ELAVL1,FMR1,FXR2,IGF2BP2,IGF2BP3,KHDRBS1,LIN28A,PABPC1,RBM4,RBMS3,SAMD4A,SRSF1,TIA1
GO.0050686	negative regulation of mRNA processing	8	1.03e-10	ENSP00000229390,ENSP00000251038,ENSP00000307863,ENSP00000325905,ENSP00000346694,ENSP00000349428,ENSP00000355089,ENSP00000420195	CELF4,HNRNPA2B1,PTBP1,SRSF10,SRSF7,SRSF9,U2AF2,ZC3H14
GO.0043488	regulation of mRNA stability	9	1.73e-10	ENSP00000240185,ENSP00000251038,ENSP00000258962,ENSP00000313007,ENSP00000319690,ENSP00000348538,ENSP00000361626,ENSP00000368341,ENSP00000385269	ELAVL1,HNRNPC,PABPC1,RBM24,RBM38,SRSF1,TARDBP,YBX1,ZC3H14
GO.0044260	cellular macromolecule metabolic process	55	2.25e-10	ENSP00000216727,ENSP00000221419,ENSP00000223073,ENSP00000228284,ENSP00000229390,ENSP00000240185,ENSP00000243563,ENSP00000246194,ENSP00000254108,ENSP00000254231,ENSP00000258729,ENSP00000258962,ENSP00000264447,ENSP00000266022,ENSP00000266529,ENSP00000278070,ENSP00000281156,ENSP00000281589,ENSP00000282641,ENSP00000287202,ENSP00000292672,ENSP00000294904,ENSP00000297071,ENSP00000305556,ENSP00000307863…	A1CF,CELF1,CELF5,CELF6,CNOT4,ESRP2,FUS,HNRNPA1L2,HNRNPA2B1,HNRNPC,HNRNPF,HNRNPH1,HNRNPH2,HNRNPK,HNRNPL,HNRNPM,HNRPLL,IGF2BP3,KHDRBS1,KHDRBS2,KHDRBS3,LIN28A,PABPC1,PABPC3,PABPC4,PABPN1,PCBP1,PCBP2,PCBP3,PPRC1,RALY,RBFOX1,RBM28,RBM38,RBM4,RBM6,RBMS1,SART3,SFPQ,SNRNP70,SNRPA,SRSF1,SRSF10,SRSF2,SRSF3,SRSF5,SRSF7,SRSF9,TARDBP,TRA2A,TRA2B,U2AF2,YBX1,ZCRB1,ZNF638
GO.0048025	negative regulation of mRNA splicing, via spliceosome	7	2.3e-10	ENSP00000229390,ENSP00000307863,ENSP00000325905,ENSP00000346694,ENSP00000349428,ENSP00000355089,ENSP00000420195	CELF4,HNRNPA2B1,PTBP1,SRSF10,SRSF7,SRSF9,U2AF2
GO.0006405	RNA export from nucleus	10	2.69e-10	ENSP00000216727,ENSP00000229390,ENSP00000258962,ENSP00000307863,ENSP00000325905,ENSP00000341826,ENSP00000353089,ENSP00000362820,ENSP00000377892,ENSP00000420195	HNRNPA1,PABPN1,SRSF1,SRSF10,SRSF2,SRSF3,SRSF5,SRSF7,SRSF9,U2AF2
GO.0031123	RNA 3 -end processing	10	2.98e-10	ENSP00000216727,ENSP00000229390,ENSP00000254231,ENSP00000258962,ENSP00000307863,ENSP00000313007,ENSP00000325905,ENSP00000353089,ENSP00000362820,ENSP00000377892	LIN28A,PABPC1,PABPN1,SRSF1,SRSF2,SRSF3,SRSF5,SRSF7,SRSF9,U2AF2
GO.0043170	macromolecule metabolic process	57	3.12e-10	ENSP00000216727,ENSP00000221419,ENSP00000223073,ENSP00000228284,ENSP00000229390,ENSP00000240185,ENSP00000243563,ENSP00000246194,ENSP00000254108,ENSP00000254231,ENSP00000258729,ENSP00000258962,ENSP00000264447,ENSP00000266022,ENSP00000266529,ENSP00000278070,ENSP00000281156,ENSP00000281589,ENSP00000282641,ENSP00000287202,ENSP00000292672,ENSP00000294904,ENSP00000297071,ENSP00000305556,ENSP00000307863…	A1CF,CELF1,CELF5,CELF6,CNOT4,ELAVL1,ESRP2,FUS,HNRNPA1L2,HNRNPA2B1,HNRNPC,HNRNPF,HNRNPH1,HNRNPH2,HNRNPK,HNRNPL,HNRNPM,HNRPLL,IGF2BP2,IGF2BP3,KHDRBS1,KHDRBS2,KHDRBS3,LIN28A,PABPC1,PABPC3,PABPC4,PABPN1,PCBP1,PCBP2,PCBP3,PPRC1,RALY,RBFOX1,RBM28,RBM38,RBM4,RBM6,RBMS1,SART3,SFPQ,SNRNP70,SNRPA,SRSF1,SRSF10,SRSF2,SRSF3,SRSF5,SRSF7,SRSF9,TARDBP,TRA2A,TRA2B,U2AF2,YBX1,ZCRB1,ZNF638
GO.0031124	mRNA 3 -end processing	9	5.73e-10	ENSP00000216727,ENSP00000229390,ENSP00000258962,ENSP00000307863,ENSP00000313007,ENSP00000325905,ENSP00000353089,ENSP00000362820,ENSP00000377892	PABPC1,PABPN1,SRSF1,SRSF2,SRSF3,SRSF5,SRSF7,SRSF9,U2AF2
GO.0017148	negative regulation of translation	10	7.95e-10	ENSP00000250113,ENSP00000258729,ENSP00000309166,ENSP00000350261,ENSP00000355089,ENSP00000359506,ENSP00000371634,ENSP00000401371,ENSP00000435926,ENSP00000443985	CELF1,CELF4,CPEB2,FMR1,FXR2,IGF2BP2,IGF2BP3,RBM4,SAMD4A,TIA1
GO.0033120	positive regulation of RNA splicing	7	1.26e-09	ENSP00000233078,ENSP00000307863,ENSP00000355089,ENSP00000365439,ENSP00000387088,ENSP00000416959,ENSP00000472998	CELF4,DAZAP1,HNRNPK,HNRPLL,SNRNP70,TRA2B,U2AF2
GO.0006376	mRNA splice site selection	7	1.67e-09	ENSP00000229390,ENSP00000258962,ENSP00000282486,ENSP00000355089,ENSP00000377892,ENSP00000420195,ENSP00000435926	CELF1,CELF4,MBNL1,SRSF1,SRSF10,SRSF5,SRSF9
GO.0006369	termination of RNA polymerase II transcription	8	2.05e-09	ENSP00000216727,ENSP00000229390,ENSP00000258962,ENSP00000307863,ENSP00000325905,ENSP00000353089,ENSP00000362820,ENSP00000377892	PABPN1,SRSF1,SRSF2,SRSF3,SRSF5,SRSF7,SRSF9,U2AF2
GO.0010468	regulation of gene expression	41	2.12e-09	ENSP00000216727,ENSP00000228284,ENSP00000229390,ENSP00000233078,ENSP00000240185,ENSP00000250113,ENSP00000251038,ENSP00000258729,ENSP00000258962,ENSP00000264447,ENSP00000278070,ENSP00000281156,ENSP00000287202,ENSP00000307863,ENSP00000309117,ENSP00000309166,ENSP00000313007,ENSP00000313829,ENSP00000319690,ENSP00000325905,ENSP00000338477,ENSP00000346694,ENSP00000348108,ENSP00000348538,ENSP00000349168…	CELF1,CELF6,CPEB2,DAZAP1,ELAVL1,ESRP2,FMR1,FXR2,HNRNPA2B1,HNRNPC,HNRNPF,HNRNPH1,HNRNPK,HNRPLL,IGF2BP2,IGF2BP3,KHDRBS1,KHDRBS2,KHDRBS3,MATR3,PABPC1,PABPN1,PPRC1,RBFOX1,RBM24,RBM38,RBM4,RBMS3,SAMD4A,SART3,SFPQ,SRSF1,SRSF10,SRSF2,SRSF7,SRSF9,TARDBP,TRA2B,U2AF2,ZC3H14,ZNF638
GO.0006406	mRNA export from nucleus	9	2.33e-09	ENSP00000216727,ENSP00000229390,ENSP00000258962,ENSP00000307863,ENSP00000325905,ENSP00000353089,ENSP00000362820,ENSP00000377892,ENSP00000420195	PABPN1,SRSF1,SRSF10,SRSF2,SRSF3,SRSF5,SRSF7,SRSF9,U2AF2
GO.0071427	mRNA-containing ribonucleoprotein complex export from nucleus	9	2.33e-09	ENSP00000216727,ENSP00000229390,ENSP00000258962,ENSP00000307863,ENSP00000325905,ENSP00000353089,ENSP00000362820,ENSP00000377892,ENSP00000420195	PABPN1,SRSF1,SRSF10,SRSF2,SRSF3,SRSF5,SRSF7,SRSF9,U2AF2
GO.0000381	regulation of alternative mRNA splicing, via spliceosome	7	4.7e-09	ENSP00000282486,ENSP00000287202,ENSP00000309166,ENSP00000349428,ENSP00000353089,ENSP00000355089,ENSP00000416959	CELF4,CELF6,MBNL1,PTBP1,RBM4,SRSF2,TRA2B
GO.0071166	ribonucleoprotein complex localization	9	9.14e-09	ENSP00000216727,ENSP00000229390,ENSP00000258962,ENSP00000307863,ENSP00000325905,ENSP00000353089,ENSP00000362820,ENSP00000377892,ENSP00000420195	PABPN1,SRSF1,SRSF10,SRSF2,SRSF3,SRSF5,SRSF7,SRSF9,U2AF2
GO.0051171	regulation of nitrogen compound metabolic process	39	7.44e-08	ENSP00000216727,ENSP00000229390,ENSP00000233078,ENSP00000240185,ENSP00000250113,ENSP00000251038,ENSP00000254108,ENSP00000254231,ENSP00000258729,ENSP00000258962,ENSP00000264447,ENSP00000278070,ENSP00000281156,ENSP00000287202,ENSP00000307863,ENSP00000309117,ENSP00000309166,ENSP00000313007,ENSP00000313829,ENSP00000325905,ENSP00000338477,ENSP00000346694,ENSP00000348108,ENSP00000348538,ENSP00000349168…	CELF1,CELF6,CPEB2,DAZAP1,ELAVL1,ESRP2,FMR1,FUS,FXR2,HNRNPA2B1,HNRNPF,HNRNPH1,HNRNPK,HNRPLL,IGF2BP2,IGF2BP3,KHDRBS1,KHDRBS2,KHDRBS3,LIN28A,NOVA1,PABPC1,PABPN1,PPRC1,RBFOX1,RBM38,RBM4,RBMS3,SAMD4A,SFPQ,SRSF1,SRSF10,SRSF7,SRSF9,TARDBP,TRA2B,U2AF2,ZC3H14,ZNF638
GO.0000380	alternative mRNA splicing, via spliceosome	5	9.76e-08	ENSP00000325376,ENSP00000341826,ENSP00000349428,ENSP00000349748,ENSP00000355089	CELF4,HNRNPA1,HNRNPM,PTBP1,SFPQ
GO.0051172	negative regulation of nitrogen compound metabolic process	23	1.58e-07	ENSP00000229390,ENSP00000240185,ENSP00000250113,ENSP00000251038,ENSP00000258729,ENSP00000307863,ENSP00000309166,ENSP00000313007,ENSP00000313829,ENSP00000325905,ENSP00000346694,ENSP00000349428,ENSP00000349748,ENSP00000350261,ENSP00000353089,ENSP00000359506,ENSP00000361626,ENSP00000365439,ENSP00000371634,ENSP00000401371,ENSP00000420195,ENSP00000435926,ENSP00000443985	CELF1,CPEB2,FMR1,FXR2,HNRNPA2B1,HNRNPK,IGF2BP2,IGF2BP3,KHDRBS1,PABPC1,PTBP1,RBM4,SAMD4A,SFPQ,SRSF10,SRSF2,SRSF7,SRSF9,TARDBP,TIA1,U2AF2,YBX1,ZC3H14
GO.0010629	negative regulation of gene expression	23	1.74e-07	ENSP00000229390,ENSP00000240185,ENSP00000250113,ENSP00000251038,ENSP00000254231,ENSP00000258729,ENSP00000307863,ENSP00000309166,ENSP00000313007,ENSP00000313829,ENSP00000325905,ENSP00000346694,ENSP00000349428,ENSP00000349748,ENSP00000350261,ENSP00000359506,ENSP00000361626,ENSP00000365439,ENSP00000371634,ENSP00000401371,ENSP00000420195,ENSP00000435926,ENSP00000443985	CELF1,CPEB2,FMR1,FXR2,HNRNPA2B1,HNRNPK,IGF2BP2,IGF2BP3,KHDRBS1,LIN28A,PABPC1,PTBP1,RBM4,SAMD4A,SFPQ,SRSF10,SRSF7,SRSF9,TARDBP,TIA1,U2AF2,YBX1,ZC3H14
GO.0000245	spliceosomal complex assembly	7	1.8e-07	ENSP00000229390,ENSP00000258962,ENSP00000282486,ENSP00000355089,ENSP00000377892,ENSP00000420195,ENSP00000435926	CELF1,CELF4,MBNL1,SRSF1,SRSF10,SRSF5,SRSF9
GO.0048255	mRNA stabilization	6	3.24e-07	ENSP00000240185,ENSP00000313007,ENSP00000319690,ENSP00000348538,ENSP00000361626,ENSP00000385269	ELAVL1,HNRNPC,PABPC1,RBM38,TARDBP,YBX1
GO.0044238	primary metabolic process	55	2.06e-06	ENSP00000216727,ENSP00000221419,ENSP00000223073,ENSP00000228284,ENSP00000229390,ENSP00000240185,ENSP00000243563,ENSP00000246194,ENSP00000254108,ENSP00000254231,ENSP00000258729,ENSP00000258962,ENSP00000264447,ENSP00000266022,ENSP00000266529,ENSP00000278070,ENSP00000281156,ENSP00000281589,ENSP00000282641,ENSP00000287202,ENSP00000292672,ENSP00000294904,ENSP00000297071,ENSP00000305556,ENSP00000307863…	A1CF,CELF1,CELF5,CELF6,CNOT4,ESRP2,FUS,HNRNPA1L2,HNRNPA2B1,HNRNPC,HNRNPF,HNRNPH1,HNRNPH2,HNRNPK,HNRNPL,HNRNPM,HNRPLL,IGF2BP3,KHDRBS1,KHDRBS2,KHDRBS3,LIN28A,PABPC1,PABPC3,PABPC4,PABPN1,PCBP1,PCBP2,PCBP3,PPRC1,RALY,RBFOX1,RBM28,RBM38,RBM4,RBM6,RBMS1,SART3,SFPQ,SNRNP70,SNRPA,SRSF1,SRSF10,SRSF2,SRSF3,SRSF5,SRSF7,SRSF9,TARDBP,TRA2A,TRA2B,U2AF2,YBX1,ZCRB1,ZNF638
GO.0060255	regulation of macromolecule metabolic process	42	3.97e-06	ENSP00000216727,ENSP00000228284,ENSP00000229390,ENSP00000233078,ENSP00000240185,ENSP00000250113,ENSP00000251038,ENSP00000254108,ENSP00000258729,ENSP00000258962,ENSP00000264447,ENSP00000278070,ENSP00000281156,ENSP00000287202,ENSP00000307863,ENSP00000309117,ENSP00000309166,ENSP00000313007,ENSP00000313829,ENSP00000319690,ENSP00000325905,ENSP00000338477,ENSP00000346694,ENSP00000348108,ENSP00000348538…	CELF1,CELF6,CPEB2,DAZAP1,ELAVL1,ESRP2,FMR1,FUS,FXR2,HNRNPA2B1,HNRNPC,HNRNPF,HNRNPH1,HNRNPK,HNRPLL,IGF2BP2,IGF2BP3,KHDRBS1,KHDRBS2,KHDRBS3,MATR3,NOVA1,PABPC1,PABPN1,PPRC1,RBFOX1,RBM24,RBM38,RBM4,RBMS3,SAMD4A,SART3,SFPQ,SRSF1,SRSF10,SRSF7,SRSF9,TARDBP,TRA2B,U2AF2,ZC3H14,ZNF638
GO.0008152	metabolic process	58	4.27e-06	ENSP00000216727,ENSP00000221419,ENSP00000223073,ENSP00000228284,ENSP00000229390,ENSP00000240185,ENSP00000243563,ENSP00000246194,ENSP00000254108,ENSP00000254231,ENSP00000258729,ENSP00000258962,ENSP00000261488,ENSP00000264447,ENSP00000266022,ENSP00000266529,ENSP00000278070,ENSP00000281156,ENSP00000281589,ENSP00000282641,ENSP00000287202,ENSP00000292672,ENSP00000294904,ENSP00000297071,ENSP00000305556…	A1CF,CELF1,CELF5,CELF6,CNOT4,ELAVL1,ENOX1,ESRP2,FUS,HNRNPA1L2,HNRNPA2B1,HNRNPC,HNRNPF,HNRNPH1,HNRNPH2,HNRNPK,HNRNPL,HNRNPM,HNRPLL,IGF2BP2,IGF2BP3,KHDRBS1,KHDRBS2,KHDRBS3,LIN28A,PABPC1,PABPC3,PABPC4,PABPN1,PCBP1,PCBP2,PCBP3,PPRC1,RALY,RBFOX1,RBM28,RBM38,RBM4,RBM6,RBMS1,SART3,SFPQ,SNRNP70,SNRPA,SRSF1,SRSF10,SRSF2,SRSF3,SRSF5,SRSF7,SRSF9,TARDBP,TRA2A,TRA2B,U2AF2,YBX1,ZCRB1,ZNF638
GO.0070935	3 -UTR-mediated mRNA stabilization	4	9.4e-06	ENSP00000240185,ENSP00000319690,ENSP00000348538,ENSP00000385269	ELAVL1,HNRNPC,RBM38,TARDBP
GO.0051252	regulation of RNA metabolic process	32	1.78e-05	ENSP00000216727,ENSP00000229390,ENSP00000233078,ENSP00000240185,ENSP00000251038,ENSP00000254108,ENSP00000254231,ENSP00000258962,ENSP00000264447,ENSP00000278070,ENSP00000281156,ENSP00000287202,ENSP00000307863,ENSP00000309117,ENSP00000309166,ENSP00000313007,ENSP00000313829,ENSP00000325905,ENSP00000338477,ENSP00000346694,ENSP00000348108,ENSP00000348538,ENSP00000349168,ENSP00000349748,ENSP00000365439…	CELF1,CELF6,DAZAP1,ESRP2,FUS,HNRNPA2B1,HNRNPF,HNRNPH1,HNRNPK,HNRPLL,KHDRBS1,KHDRBS2,KHDRBS3,LIN28A,NOVA1,PABPC1,PABPN1,PPRC1,RBFOX1,RBM38,RBM4,SFPQ,SRSF1,SRSF10,SRSF7,SRSF9,TARDBP,TIA1,TRA2B,U2AF2,ZC3H14,ZNF638
GO.0022618	ribonucleoprotein complex assembly	8	2.48e-05	ENSP00000228284,ENSP00000229390,ENSP00000258962,ENSP00000282486,ENSP00000355089,ENSP00000377892,ENSP00000420195,ENSP00000435926	CELF1,CELF4,MBNL1,SART3,SRSF1,SRSF10,SRSF5,SRSF9
GO.0050685	positive regulation of mRNA processing	5	2.58e-05	ENSP00000233078,ENSP00000313007,ENSP00000355089,ENSP00000416959,ENSP00000472998	CELF4,DAZAP1,PABPC1,SNRNP70,TRA2B
GO.0048026	positive regulation of mRNA splicing, via spliceosome	4	4.13e-05	ENSP00000233078,ENSP00000355089,ENSP00000416959,ENSP00000472998	CELF4,DAZAP1,SNRNP70,TRA2B
GO.0080090	regulation of primary metabolic process	40	5.43e-05	ENSP00000216727,ENSP00000228284,ENSP00000229390,ENSP00000233078,ENSP00000240185,ENSP00000250113,ENSP00000251038,ENSP00000254108,ENSP00000254231,ENSP00000258729,ENSP00000258962,ENSP00000264447,ENSP00000278070,ENSP00000281156,ENSP00000287202,ENSP00000307863,ENSP00000309117,ENSP00000309166,ENSP00000313007,ENSP00000313829,ENSP00000325905,ENSP00000338477,ENSP00000346694,ENSP00000348108,ENSP00000348538…	CELF1,CELF6,CPEB2,DAZAP1,ELAVL1,ESRP2,FMR1,FUS,FXR2,HNRNPA2B1,HNRNPF,HNRNPH1,HNRNPK,HNRPLL,IGF2BP2,IGF2BP3,KHDRBS1,KHDRBS2,KHDRBS3,LIN28A,NOVA1,PABPC1,PABPN1,PPRC1,RBFOX1,RBM38,RBM4,RBMS3,SAMD4A,SART3,SFPQ,SRSF1,SRSF10,SRSF7,SRSF9,TARDBP,TRA2B,U2AF2,ZC3H14,ZNF638
GO.0045727	positive regulation of translation	6	5.69e-05	ENSP00000254231,ENSP00000313007,ENSP00000313829,ENSP00000350261,ENSP00000373277,ENSP00000385269	ELAVL1,KHDRBS1,LIN28A,PABPC1,RBMS3,SAMD4A
GO.0010605	negative regulation of macromolecule metabolic process	24	9.68e-05	ENSP00000229390,ENSP00000240185,ENSP00000250113,ENSP00000251038,ENSP00000254231,ENSP00000258729,ENSP00000307863,ENSP00000309166,ENSP00000313007,ENSP00000313829,ENSP00000325905,ENSP00000346694,ENSP00000349428,ENSP00000349748,ENSP00000350261,ENSP00000353089,ENSP00000359506,ENSP00000361626,ENSP00000365439,ENSP00000371634,ENSP00000401371,ENSP00000420195,ENSP00000435926,ENSP00000443985	CELF1,CPEB2,FMR1,FXR2,HNRNPA2B1,HNRNPK,IGF2BP2,IGF2BP3,KHDRBS1,LIN28A,PABPC1,PTBP1,RBM4,SAMD4A,SFPQ,SRSF10,SRSF2,SRSF7,SRSF9,TARDBP,TIA1,U2AF2,YBX1,ZC3H14
GO.0031323	regulation of cellular metabolic process	40	0.000137	ENSP00000216727,ENSP00000228284,ENSP00000229390,ENSP00000233078,ENSP00000240185,ENSP00000250113,ENSP00000251038,ENSP00000254108,ENSP00000254231,ENSP00000258729,ENSP00000258962,ENSP00000264447,ENSP00000278070,ENSP00000281156,ENSP00000287202,ENSP00000307863,ENSP00000309117,ENSP00000309166,ENSP00000313007,ENSP00000313829,ENSP00000325905,ENSP00000338477,ENSP00000346694,ENSP00000348108,ENSP00000348538…	CELF1,CELF6,CPEB2,DAZAP1,ELAVL1,ESRP2,FMR1,FUS,FXR2,HNRNPA2B1,HNRNPF,HNRNPH1,HNRNPK,HNRPLL,IGF2BP2,IGF2BP3,KHDRBS1,KHDRBS2,KHDRBS3,LIN28A,NOVA1,PABPC1,PABPN1,PPRC1,RBFOX1,RBM38,RBM4,RBMS3,SAMD4A,SART3,SFPQ,SRSF1,SRSF10,SRSF7,SRSF9,TARDBP,TRA2B,U2AF2,ZC3H14,ZNF638
GO.0031324	negative regulation of cellular metabolic process	23	0.000406	ENSP00000229390,ENSP00000240185,ENSP00000250113,ENSP00000251038,ENSP00000258729,ENSP00000307863,ENSP00000309166,ENSP00000313007,ENSP00000313829,ENSP00000325905,ENSP00000346694,ENSP00000349428,ENSP00000349748,ENSP00000350261,ENSP00000353089,ENSP00000359506,ENSP00000361626,ENSP00000365439,ENSP00000371634,ENSP00000401371,ENSP00000420195,ENSP00000435926,ENSP00000443985	CELF1,CPEB2,FMR1,FXR2,HNRNPA2B1,HNRNPK,IGF2BP2,IGF2BP3,KHDRBS1,PABPC1,PTBP1,RBM4,SAMD4A,SFPQ,SRSF10,SRSF2,SRSF7,SRSF9,TARDBP,TIA1,U2AF2,YBX1,ZC3H14
GO.0010558	negative regulation of macromolecule biosynthetic process	17	0.000768	ENSP00000240185,ENSP00000250113,ENSP00000258729,ENSP00000309166,ENSP00000313829,ENSP00000346694,ENSP00000349748,ENSP00000350261,ENSP00000353089,ENSP00000355089,ENSP00000359506,ENSP00000361626,ENSP00000365439,ENSP00000371634,ENSP00000401371,ENSP00000435926,ENSP00000443985	CELF1,CELF4,CPEB2,FMR1,FXR2,HNRNPA2B1,HNRNPK,IGF2BP2,IGF2BP3,KHDRBS1,RBM4,SAMD4A,SFPQ,SRSF2,TARDBP,TIA1,YBX1
GO.0031327	negative regulation of cellular biosynthetic process	17	0.00137	ENSP00000240185,ENSP00000250113,ENSP00000258729,ENSP00000309166,ENSP00000313829,ENSP00000346694,ENSP00000349748,ENSP00000350261,ENSP00000353089,ENSP00000355089,ENSP00000359506,ENSP00000361626,ENSP00000365439,ENSP00000371634,ENSP00000401371,ENSP00000435926,ENSP00000443985	CELF1,CELF4,CPEB2,FMR1,FXR2,HNRNPA2B1,HNRNPK,IGF2BP2,IGF2BP3,KHDRBS1,RBM4,SAMD4A,SFPQ,SRSF2,TARDBP,TIA1,YBX1
GO.0022613	ribonucleoprotein complex biogenesis	8	0.00353	ENSP00000228284,ENSP00000229390,ENSP00000258962,ENSP00000282486,ENSP00000355089,ENSP00000377892,ENSP00000420195,ENSP00000435926	CELF1,CELF4,MBNL1,SART3,SRSF1,SRSF10,SRSF5,SRSF9
GO.0051253	negative regulation of RNA metabolic process	15	0.00357	ENSP00000229390,ENSP00000240185,ENSP00000251038,ENSP00000307863,ENSP00000313007,ENSP00000313829,ENSP00000325905,ENSP00000346694,ENSP00000349428,ENSP00000349748,ENSP00000353089,ENSP00000355089,ENSP00000361626,ENSP00000365439,ENSP00000420195	CELF4,HNRNPA2B1,HNRNPK,KHDRBS1,PABPC1,PTBP1,SFPQ,SRSF10,SRSF2,SRSF7,SRSF9,TARDBP,U2AF2,YBX1,ZC3H14
GO.2000113	negative regulation of cellular macromolecule biosynthetic process	15	0.00756	ENSP00000250113,ENSP00000258729,ENSP00000309166,ENSP00000313829,ENSP00000346694,ENSP00000349748,ENSP00000350261,ENSP00000355089,ENSP00000359506,ENSP00000361626,ENSP00000365439,ENSP00000371634,ENSP00000401371,ENSP00000435926,ENSP00000443985	CELF1,CELF4,CPEB2,FMR1,FXR2,HNRNPA2B1,HNRNPK,IGF2BP2,IGF2BP3,KHDRBS1,RBM4,SAMD4A,SFPQ,TIA1,YBX1
GO.0010556	regulation of macromolecule biosynthetic process	28	0.00805	ENSP00000240185,ENSP00000250113,ENSP00000254108,ENSP00000254231,ENSP00000258729,ENSP00000258962,ENSP00000264447,ENSP00000278070,ENSP00000281156,ENSP00000309166,ENSP00000313007,ENSP00000313829,ENSP00000346694,ENSP00000348108,ENSP00000349428,ENSP00000349748,ENSP00000350261,ENSP00000353089,ENSP00000355089,ENSP00000359506,ENSP00000365439,ENSP00000371634,ENSP00000373277,ENSP00000385269,ENSP00000401371…	CELF1,CELF4,CPEB2,ELAVL1,FMR1,FUS,FXR2,HNRNPA2B1,HNRNPK,IGF2BP2,IGF2BP3,KHDRBS1,KHDRBS2,KHDRBS3,LIN28A,PABPC1,PPRC1,PTBP1,RBM4,RBMS3,SAMD4A,SFPQ,SRSF1,SRSF10,SRSF2,TARDBP,TIA1,ZNF638
GO.0010628	positive regulation of gene expression	17	0.0123	ENSP00000233078,ENSP00000240185,ENSP00000254231,ENSP00000278070,ENSP00000307863,ENSP00000313007,ENSP00000313829,ENSP00000349428,ENSP00000350261,ENSP00000355089,ENSP00000361626,ENSP00000365439,ENSP00000373277,ENSP00000385269,ENSP00000387088,ENSP00000416959,ENSP00000472998	CELF4,DAZAP1,ELAVL1,HNRNPK,HNRPLL,KHDRBS1,LIN28A,PABPC1,PPRC1,PTBP1,RBMS3,SAMD4A,SNRNP70,TARDBP,TRA2B,U2AF2,YBX1
GO.0031047	gene silencing by RNA	4	0.0147	ENSP00000254231,ENSP00000309166,ENSP00000313007,ENSP00000435926	CELF1,LIN28A,PABPC1,RBM4
GO.0031326	regulation of cellular biosynthetic process	28	0.0181	ENSP00000240185,ENSP00000250113,ENSP00000254108,ENSP00000254231,ENSP00000258729,ENSP00000258962,ENSP00000264447,ENSP00000278070,ENSP00000281156,ENSP00000309166,ENSP00000313007,ENSP00000313829,ENSP00000346694,ENSP00000348108,ENSP00000349428,ENSP00000349748,ENSP00000350261,ENSP00000353089,ENSP00000355089,ENSP00000359506,ENSP00000365439,ENSP00000371634,ENSP00000373277,ENSP00000385269,ENSP00000401371…	CELF1,CELF4,CPEB2,ELAVL1,FMR1,FUS,FXR2,HNRNPA2B1,HNRNPK,IGF2BP2,IGF2BP3,KHDRBS1,KHDRBS2,KHDRBS3,LIN28A,PABPC1,PPRC1,PTBP1,RBM4,RBMS3,SAMD4A,SFPQ,SRSF1,SRSF10,SRSF2,TARDBP,TIA1,ZNF638
GO.0051173	positive regulation of nitrogen compound metabolic process	17	0.0192	ENSP00000233078,ENSP00000240185,ENSP00000254231,ENSP00000278070,ENSP00000307863,ENSP00000313007,ENSP00000313829,ENSP00000349428,ENSP00000350261,ENSP00000355089,ENSP00000361626,ENSP00000365439,ENSP00000373277,ENSP00000385269,ENSP00000387088,ENSP00000416959,ENSP00000472998	CELF4,DAZAP1,ELAVL1,HNRNPK,HNRPLL,KHDRBS1,LIN28A,PABPC1,PPRC1,PTBP1,RBMS3,SAMD4A,SNRNP70,TARDBP,TRA2B,U2AF2,YBX1
GO.0051147	regulation of muscle cell differentiation	5	0.0378	ENSP00000309166,ENSP00000348538,ENSP00000349428,ENSP00000361626,ENSP00000368341	PTBP1,RBM24,RBM38,RBM4,YBX1

## Sheet: KEGG Pathways
#pathway ID	pathway description	observed gene count	false discovery rate	matching proteins in your network (IDs)	matching proteins in your network (labels)
3040	Spliceosome	18	3.23e-21	ENSP00000229390,ENSP00000243563,ENSP00000258962,ENSP00000297071,ENSP00000305556,ENSP00000307863,ENSP00000319690,ENSP00000325376,ENSP00000325905,ENSP00000333001,ENSP00000341285,ENSP00000353089,ENSP00000362820,ENSP00000365439,ENSP00000377892,ENSP00000416959,ENSP00000420195,ENSP00000472998	HNRNPA1L2,HNRNPC,HNRNPK,HNRNPM,PCBP1,RBM8A,SNRNP70,SNRPA,SRSF1,SRSF10,SRSF2,SRSF3,SRSF5,SRSF7,SRSF9,TRA2A,TRA2B,U2AF2
3015	mRNA surveillance pathway	8	2.52e-07	ENSP00000216727,ENSP00000233078,ENSP00000257552,ENSP00000281589,ENSP00000308012,ENSP00000313007,ENSP00000333001,ENSP00000361949	DAZAP1,MSI1,PABPC1,PABPC3,PABPC4,PABPC5,PABPN1,RBM8A
3013	RNA transport	7	0.000219	ENSP00000250113,ENSP00000281589,ENSP00000308012,ENSP00000313007,ENSP00000333001,ENSP00000359506,ENSP00000361949	FMR1,FXR2,PABPC1,PABPC3,PABPC4,PABPC5,RBM8A
5168	Herpes simplex infection	7	0.000419	ENSP00000229390,ENSP00000258962,ENSP00000325905,ENSP00000353089,ENSP00000362820,ENSP00000365439,ENSP00000377892	HNRNPK,SRSF1,SRSF2,SRSF3,SRSF5,SRSF7,SRSF9
3018	RNA degradation	5	0.000523	ENSP00000281589,ENSP00000308012,ENSP00000313007,ENSP00000361949,ENSP00000445508	CNOT4,PABPC1,PABPC3,PABPC4,PABPC5

## Sheet: Molecular Function
#pathway ID	pathway description	observed gene count	false discovery rate	matching proteins in your network (IDs)	matching proteins in your network (labels)
GO.0044822	poly(A) RNA binding	69	1.61e-71	ENSP00000216727,ENSP00000221419,ENSP00000223073,ENSP00000228284,ENSP00000229390,ENSP00000233078,ENSP00000240185,ENSP00000243563,ENSP00000246194,ENSP00000250113,ENSP00000251038,ENSP00000254108,ENSP00000254231,ENSP00000257552,ENSP00000257940,ENSP00000258729,ENSP00000258962,ENSP00000264447,ENSP00000265085,ENSP00000266022,ENSP00000266529,ENSP00000278070,ENSP00000282486,ENSP00000294904,ENSP00000297071…	ANKHD1,CELF1,CELF4,CNOT4,CPEB2,CPEB4,DAZAP1,ELAVL1,ESRP2,FMR1,FUS,FXR2,HNRNPA1,HNRNPA2B1,HNRNPC,HNRNPCL1,HNRNPF,HNRNPH1,HNRNPH2,HNRNPK,HNRNPL,HNRNPM,HNRPLL,IGF2BP2,IGF2BP3,KHDRBS1,KHDRBS3,LIN28A,MATR3,MBNL1,MSI1,PABPC1,PABPC4,PABPN1,PCBP1,PCBP2,PCBP3,PPRC1,PTBP1,RALY,RBM24,RBM28,RBM38,RBM4,RBM6,RBMS1,RBMS3,SAMD4A,SART3,SFPQ,SNRNP70,SNRPA,SRSF1,SRSF10,SRSF2,SRSF3,SRSF5,SRSF7,SRSF9,TARDBP,TIA1,TRA2…
GO.0003723	RNA binding	69	1.74e-63	ENSP00000216727,ENSP00000221419,ENSP00000223073,ENSP00000228284,ENSP00000229390,ENSP00000240185,ENSP00000246194,ENSP00000250113,ENSP00000251038,ENSP00000254108,ENSP00000257940,ENSP00000258729,ENSP00000258962,ENSP00000264447,ENSP00000265085,ENSP00000266022,ENSP00000266529,ENSP00000278070,ENSP00000281156,ENSP00000281589,ENSP00000282486,ENSP00000282641,ENSP00000287202,ENSP00000292672,ENSP00000294904…	A1CF,ANKHD1,CELF1,CELF5,CELF6,CNOT4,CPEB4,ELAVL1,ESRP2,FMR1,FUS,FXR2,HNRNPA1,HNRNPA1L2,HNRNPC,HNRNPCL1,HNRNPF,HNRNPH1,HNRNPH2,HNRNPK,HNRNPL,HNRNPM,HNRPLL,IGF2BP2,IGF2BP3,KHDRBS1,KHDRBS2,KHDRBS3,MATR3,MBNL1,PABPC1,PABPC3,PABPC4,PABPC5,PABPN1,PCBP1,PCBP2,PCBP3,PPRC1,PTBP1,RALY,RBFOX1,RBM24,RBM28,RBM38,RBM4,RBM41,RBM6,RBMS1,RBMS3,SAMD4A,SART3,SFPQ,SNRNP70,SRSF1,SRSF10,SRSF3,SRSF5,SRSF7,SRSF9,TARDBP,…
GO.0000166	nucleotide binding	63	5.83e-42	ENSP00000216727,ENSP00000221419,ENSP00000223073,ENSP00000228284,ENSP00000229390,ENSP00000233078,ENSP00000240185,ENSP00000243563,ENSP00000246194,ENSP00000254108,ENSP00000257552,ENSP00000258729,ENSP00000258962,ENSP00000261488,ENSP00000264447,ENSP00000265085,ENSP00000266022,ENSP00000266529,ENSP00000278070,ENSP00000281589,ENSP00000282641,ENSP00000287202,ENSP00000292672,ENSP00000294904,ENSP00000297071…	A1CF,CELF1,CELF4,CELF5,CELF6,CNOT4,CPEB2,CPEB4,DAZAP1,ELAVL1,ENOX1,ESRP2,FUS,HNRNPA1,HNRNPA1L2,HNRNPA2B1,HNRNPC,HNRNPCL1,HNRNPF,HNRNPH1,HNRNPH2,HNRNPL,HNRNPM,HNRPLL,IGF2BP2,IGF2BP3,MATR3,MSI1,PABPC1,PABPC3,PABPC4,PABPC5,PABPN1,PPRC1,PTBP1,RALY,RBFOX1,RBM24,RBM28,RBM38,RBM4,RBM41,RBM6,RBMS1,RBMS3,SART3,SFPQ,SNRNP70,SNRPA,SRSF1,SRSF10,SRSF2,SRSF3,SRSF5,SRSF7,SRSF9,TARDBP,TIA1,TRA2A,TRA2B,U2AF2,ZCRB…
GO.0003676	nucleic acid binding	70	2.21e-39	ENSP00000216727,ENSP00000221419,ENSP00000223073,ENSP00000228284,ENSP00000229390,ENSP00000240185,ENSP00000246194,ENSP00000250113,ENSP00000251038,ENSP00000254108,ENSP00000257940,ENSP00000258729,ENSP00000258962,ENSP00000261488,ENSP00000264447,ENSP00000265085,ENSP00000266022,ENSP00000266529,ENSP00000278070,ENSP00000281156,ENSP00000281589,ENSP00000282486,ENSP00000282641,ENSP00000287202,ENSP00000292672…	A1CF,ANKHD1,CELF1,CELF5,CELF6,CNOT4,CPEB4,ELAVL1,ENOX1,ESRP2,FMR1,FUS,FXR2,HNRNPA1,HNRNPA1L2,HNRNPC,HNRNPCL1,HNRNPF,HNRNPH1,HNRNPH2,HNRNPK,HNRNPL,HNRNPM,HNRPLL,IGF2BP2,IGF2BP3,KHDRBS1,KHDRBS2,KHDRBS3,MATR3,MBNL1,PABPC1,PABPC3,PABPC4,PABPC5,PABPN1,PCBP1,PCBP2,PCBP3,PPRC1,PTBP1,RALY,RBFOX1,RBM24,RBM28,RBM38,RBM4,RBM41,RBM6,RBMS1,RBMS3,SAMD4A,SART3,SFPQ,SNRNP70,SRSF1,SRSF10,SRSF3,SRSF5,SRSF7,SRSF9,T…
GO.0003729	mRNA binding	21	1.89e-26	ENSP00000240185,ENSP00000250113,ENSP00000254231,ENSP00000258729,ENSP00000258962,ENSP00000309166,ENSP00000319690,ENSP00000348538,ENSP00000355089,ENSP00000359506,ENSP00000365439,ENSP00000368341,ENSP00000371634,ENSP00000373277,ENSP00000385269,ENSP00000387088,ENSP00000416959,ENSP00000418748,ENSP00000435926,ENSP00000438875,ENSP00000443985	CELF1,CELF4,CPEB2,ELAVL1,ESRP2,FMR1,FXR2,HNRNPC,HNRNPK,HNRPLL,IGF2BP2,IGF2BP3,LIN28A,NOVA1,RBM24,RBM38,RBM4,RBMS3,SRSF1,TARDBP,TRA2B
GO.0003727	single-stranded RNA binding	15	3.13e-21	ENSP00000251038,ENSP00000257552,ENSP00000281156,ENSP00000281589,ENSP00000282641,ENSP00000313007,ENSP00000313829,ENSP00000319690,ENSP00000338477,ENSP00000341826,ENSP00000349168,ENSP00000349428,ENSP00000361949,ENSP00000401371,ENSP00000443985	A1CF,CPEB2,HNRNPA1,HNRNPC,HNRNPF,HNRNPH1,KHDRBS1,KHDRBS2,MSI1,PABPC1,PABPC3,PABPC4,PTBP1,TIA1,ZC3H14
GO.0008187	poly-pyrimidine tract binding	9	3.39e-16	ENSP00000257552,ENSP00000281156,ENSP00000313007,ENSP00000313829,ENSP00000319690,ENSP00000349168,ENSP00000349428,ENSP00000361949,ENSP00000443985	CPEB2,HNRNPC,HNRNPH1,KHDRBS1,KHDRBS2,MSI1,PABPC1,PABPC4,PTBP1
GO.0003730	mRNA 3 -UTR binding	11	1.6e-15	ENSP00000240185,ENSP00000258729,ENSP00000309166,ENSP00000319690,ENSP00000348538,ENSP00000365439,ENSP00000368341,ENSP00000371634,ENSP00000373277,ENSP00000385269,ENSP00000443985	CPEB2,ELAVL1,HNRNPC,HNRNPK,IGF2BP2,IGF2BP3,RBM24,RBM38,RBM4,RBMS3,TARDBP
GO.0008143	poly(A) binding	7	6.75e-12	ENSP00000251038,ENSP00000281156,ENSP00000281589,ENSP00000313007,ENSP00000313829,ENSP00000361949,ENSP00000401371	KHDRBS1,KHDRBS2,PABPC1,PABPC3,PABPC4,TIA1,ZC3H14
GO.0008266	poly(U) RNA binding	7	6.75e-12	ENSP00000257552,ENSP00000281156,ENSP00000313007,ENSP00000313829,ENSP00000319690,ENSP00000349168,ENSP00000361949	HNRNPC,HNRNPH1,KHDRBS1,KHDRBS2,MSI1,PABPC1,PABPC4
GO.0045182	translation regulator activity	7	1.07e-08	ENSP00000258729,ENSP00000313007,ENSP00000350261,ENSP00000355089,ENSP00000371634,ENSP00000435926,ENSP00000443985	CELF1,CELF4,CPEB2,IGF2BP2,IGF2BP3,PABPC1,SAMD4A
GO.0043566	structure-specific DNA binding	9	4.73e-05	ENSP00000240185,ENSP00000264447,ENSP00000294904,ENSP00000305556,ENSP00000319690,ENSP00000341826,ENSP00000346694,ENSP00000361626,ENSP00000365439	HNRNPA1,HNRNPA2B1,HNRNPC,HNRNPK,PCBP1,RBMS1,TARDBP,YBX1,ZNF638
GO.0036002	pre-mRNA binding	4	7.29e-05	ENSP00000309166,ENSP00000346694,ENSP00000349428,ENSP00000353089	HNRNPA2B1,PTBP1,RBM4,SRSF2
GO.0090079	translation regulator activity, nucleic acid binding	4	7.29e-05	ENSP00000313007,ENSP00000355089,ENSP00000435926,ENSP00000443985	CELF1,CELF4,CPEB2,PABPC1
GO.0003697	single-stranded DNA binding	6	8.51e-05	ENSP00000294904,ENSP00000305556,ENSP00000341826,ENSP00000346694,ENSP00000361626,ENSP00000365439	HNRNPA1,HNRNPA2B1,HNRNPK,PCBP1,RBMS1,YBX1
GO.0030371	translation repressor activity	4	0.000113	ENSP00000350261,ENSP00000355089,ENSP00000435926,ENSP00000443985	CELF1,CELF4,CPEB2,SAMD4A
GO.0000900	translation repressor activity, nucleic acid binding	3	0.000679	ENSP00000355089,ENSP00000435926,ENSP00000443985	CELF1,CELF4,CPEB2
GO.0042835	BRE binding	2	0.00303	ENSP00000355089,ENSP00000435926	CELF1,CELF4
GO.0017091	AU-rich element binding	3	0.0104	ENSP00000385269,ENSP00000401371,ENSP00000443985	CPEB2,ELAVL1,TIA1
GO.0048027	mRNA 5 -UTR binding	2	0.0394	ENSP00000258729,ENSP00000371634	IGF2BP2,IGF2BP3
GO.0097157	pre-mRNA intronic binding	2	0.0394	ENSP00000309166,ENSP00000346694	HNRNPA2B1,RBM4

## Sheet: Cellular Component
#pathway ID	pathway description	observed gene count	false discovery rate	matching proteins in your network (IDs)	matching proteins in your network (labels)
GO.0030529	ribonucleoprotein complex	35	8.03e-29	ENSP00000216727,ENSP00000221419,ENSP00000223073,ENSP00000243563,ENSP00000246194,ENSP00000250113,ENSP00000254108,ENSP00000254231,ENSP00000257552,ENSP00000258962,ENSP00000266529,ENSP00000282486,ENSP00000305556,ENSP00000307863,ENSP00000309166,ENSP00000313007,ENSP00000319690,ENSP00000325376,ENSP00000338477,ENSP00000341285,ENSP00000341826,ENSP00000346694,ENSP00000349168,ENSP00000352438,ENSP00000353089…	CELF1,FUS,FXR2,HNRNPA1,HNRNPA1L2,HNRNPA2B1,HNRNPC,HNRNPCL1,HNRNPF,HNRNPH1,HNRNPH2,HNRNPK,HNRNPL,HNRNPM,HNRPLL,LIN28A,MBNL1,MSI1,PABPC1,PABPC4,PABPN1,PCBP1,PCBP2,PCBP3,RALY,RBM28,RBM4,SNRNP70,SNRPA,SRSF1,SRSF2,TIA1,U2AF2,YBX1,ZCRB1
GO.0005634	nucleus	68	2.56e-20	ENSP00000223073,ENSP00000228284,ENSP00000229390,ENSP00000233078,ENSP00000243563,ENSP00000246194,ENSP00000250113,ENSP00000251038,ENSP00000254108,ENSP00000254231,ENSP00000257552,ENSP00000258729,ENSP00000258962,ENSP00000264447,ENSP00000265085,ENSP00000266022,ENSP00000266529,ENSP00000278070,ENSP00000281156,ENSP00000282486,ENSP00000282641,ENSP00000287202,ENSP00000292672,ENSP00000294904,ENSP00000297071…	A1CF,CELF1,CELF4,CELF5,CELF6,CNOT4,CPEB2,CPEB4,DAZAP1,ELAVL1,ESRP2,FMR1,FUS,FXR2,HNRNPA1,HNRNPA1L2,HNRNPA2B1,HNRNPC,HNRNPCL1,HNRNPF,HNRNPH1,HNRNPH2,HNRNPK,HNRNPM,HNRPLL,IGF2BP2,IGF2BP3,KHDRBS1,KHDRBS2,KHDRBS3,LIN28A,MATR3,MBNL1,MSI1,NOVA1,PABPC1,PABPC4,PCBP1,PCBP2,PCBP3,PPRC1,PTBP1,RALY,RBFOX1,RBM24,RBM28,RBM38,RBM4,RBM6,RBMS1,SART3,SFPQ,SNRNP70,SNRPA,SRSF1,SRSF10,SRSF3,SRSF5,SRSF7,SRSF9,TIA1,TRA…
GO.0005681	spliceosomal complex	18	1.52e-19	ENSP00000223073,ENSP00000243563,ENSP00000246194,ENSP00000258962,ENSP00000266529,ENSP00000307863,ENSP00000313007,ENSP00000319690,ENSP00000325376,ENSP00000338477,ENSP00000341285,ENSP00000341826,ENSP00000346694,ENSP00000349168,ENSP00000353089,ENSP00000361626,ENSP00000365439,ENSP00000472998	HNRNPA1,HNRNPA1L2,HNRNPA2B1,HNRNPC,HNRNPF,HNRNPH1,HNRNPK,HNRNPM,PABPC1,RALY,RBM28,SNRNP70,SNRPA,SRSF1,SRSF2,U2AF2,YBX1,ZCRB1
GO.0031981	nuclear lumen	48	8.83e-17	ENSP00000216727,ENSP00000221419,ENSP00000223073,ENSP00000228284,ENSP00000229390,ENSP00000233078,ENSP00000243563,ENSP00000251038,ENSP00000254108,ENSP00000254231,ENSP00000258962,ENSP00000264447,ENSP00000266529,ENSP00000278070,ENSP00000282486,ENSP00000282641,ENSP00000297071,ENSP00000305556,ENSP00000307863,ENSP00000309166,ENSP00000313829,ENSP00000319690,ENSP00000325376,ENSP00000325905,ENSP00000338477…	A1CF,CELF1,DAZAP1,ELAVL1,ESRP2,FMR1,FUS,HNRNPA1,HNRNPA2B1,HNRNPC,HNRNPF,HNRNPH1,HNRNPH2,HNRNPK,HNRNPL,HNRNPM,KHDRBS1,KHDRBS3,LIN28A,MATR3,MBNL1,NOVA1,PABPN1,PCBP1,PCBP2,PPRC1,PTBP1,RBM28,RBM38,RBM4,SART3,SFPQ,SNRNP70,SNRPA,SRSF1,SRSF10,SRSF2,SRSF3,SRSF5,SRSF7,SRSF9,TIA1,TRA2A,U2AF2,YBX1,ZC3H14,ZCRB1,ZNF638
GO.0005654	nucleoplasm	44	2.9e-16	ENSP00000216727,ENSP00000221419,ENSP00000228284,ENSP00000229390,ENSP00000233078,ENSP00000243563,ENSP00000251038,ENSP00000254108,ENSP00000258962,ENSP00000264447,ENSP00000266529,ENSP00000278070,ENSP00000282486,ENSP00000282641,ENSP00000305556,ENSP00000307863,ENSP00000309166,ENSP00000313829,ENSP00000319690,ENSP00000325376,ENSP00000325905,ENSP00000338477,ENSP00000341826,ENSP00000346694,ENSP00000348108…	A1CF,CELF1,DAZAP1,ELAVL1,ESRP2,FMR1,FUS,HNRNPA1,HNRNPA2B1,HNRNPC,HNRNPF,HNRNPH1,HNRNPH2,HNRNPK,HNRNPL,HNRNPM,KHDRBS1,KHDRBS3,MATR3,MBNL1,PABPN1,PCBP1,PCBP2,PPRC1,PTBP1,RBM38,RBM4,SART3,SFPQ,SNRNP70,SNRPA,SRSF1,SRSF10,SRSF2,SRSF3,SRSF5,SRSF7,SRSF9,TIA1,U2AF2,YBX1,ZC3H14,ZCRB1,ZNF638
GO.0044428	nuclear part	49	2.9e-16	ENSP00000221419,ENSP00000223073,ENSP00000228284,ENSP00000229390,ENSP00000233078,ENSP00000243563,ENSP00000246194,ENSP00000251038,ENSP00000254108,ENSP00000254231,ENSP00000258962,ENSP00000264447,ENSP00000266529,ENSP00000278070,ENSP00000282486,ENSP00000282641,ENSP00000297071,ENSP00000305556,ENSP00000307863,ENSP00000309166,ENSP00000313007,ENSP00000313829,ENSP00000319690,ENSP00000325376,ENSP00000325905…	A1CF,CELF1,DAZAP1,ELAVL1,ESRP2,FMR1,FUS,HNRNPA1,HNRNPA1L2,HNRNPA2B1,HNRNPC,HNRNPF,HNRNPH1,HNRNPH2,HNRNPK,HNRNPL,HNRNPM,KHDRBS1,KHDRBS3,LIN28A,MATR3,MBNL1,NOVA1,PABPC1,PCBP1,PCBP2,PPRC1,PTBP1,RALY,RBM28,RBM38,RBM4,SART3,SFPQ,SNRNP70,SNRPA,SRSF1,SRSF10,SRSF3,SRSF5,SRSF7,SRSF9,TIA1,TRA2A,U2AF2,YBX1,ZC3H14,ZCRB1,ZNF638
GO.0070013	intracellular organelle lumen	49	1.34e-14	ENSP00000216727,ENSP00000221419,ENSP00000223073,ENSP00000228284,ENSP00000229390,ENSP00000233078,ENSP00000243563,ENSP00000251038,ENSP00000254108,ENSP00000254231,ENSP00000258962,ENSP00000264447,ENSP00000266529,ENSP00000278070,ENSP00000282486,ENSP00000282641,ENSP00000297071,ENSP00000305556,ENSP00000307863,ENSP00000308012,ENSP00000309166,ENSP00000313829,ENSP00000319690,ENSP00000325376,ENSP00000325905…	A1CF,CELF1,DAZAP1,ELAVL1,ESRP2,FMR1,FUS,HNRNPA1,HNRNPA2B1,HNRNPC,HNRNPF,HNRNPH1,HNRNPH2,HNRNPK,HNRNPL,HNRNPM,KHDRBS1,KHDRBS3,LIN28A,MATR3,MBNL1,NOVA1,PABPC5,PABPN1,PCBP1,PCBP2,PPRC1,PTBP1,RBM28,RBM38,RBM4,SART3,SFPQ,SNRNP70,SNRPA,SRSF1,SRSF10,SRSF2,SRSF3,SRSF5,SRSF7,SRSF9,TIA1,TRA2A,U2AF2,YBX1,ZC3H14,ZCRB1,ZNF638
GO.0043231	intracellular membrane-bounded organelle	69	5.23e-11	ENSP00000223073,ENSP00000228284,ENSP00000229390,ENSP00000233078,ENSP00000243563,ENSP00000246194,ENSP00000250113,ENSP00000251038,ENSP00000254108,ENSP00000254231,ENSP00000257552,ENSP00000258729,ENSP00000258962,ENSP00000264447,ENSP00000265085,ENSP00000266022,ENSP00000266529,ENSP00000278070,ENSP00000281156,ENSP00000282486,ENSP00000282641,ENSP00000287202,ENSP00000292672,ENSP00000294904,ENSP00000297071…	A1CF,CELF1,CELF4,CELF5,CELF6,CNOT4,CPEB2,CPEB4,DAZAP1,ELAVL1,ESRP2,FMR1,FUS,FXR2,HNRNPA1,HNRNPA1L2,HNRNPA2B1,HNRNPC,HNRNPCL1,HNRNPF,HNRNPH1,HNRNPH2,HNRNPK,HNRNPM,HNRPLL,IGF2BP2,IGF2BP3,KHDRBS1,KHDRBS2,KHDRBS3,LIN28A,MATR3,MBNL1,MSI1,NOVA1,PABPC1,PABPC4,PABPC5,PCBP1,PCBP2,PCBP3,PPRC1,PTBP1,RALY,RBFOX1,RBM24,RBM28,RBM38,RBM4,RBM6,RBMS1,SART3,SFPQ,SNRNP70,SNRPA,SRSF1,SRSF10,SRSF3,SRSF5,SRSF7,SRSF9,T…
GO.0071013	catalytic step 2 spliceosome	10	7.02e-11	ENSP00000246194,ENSP00000258962,ENSP00000313007,ENSP00000319690,ENSP00000325376,ENSP00000338477,ENSP00000341826,ENSP00000346694,ENSP00000349168,ENSP00000365439	HNRNPA1,HNRNPA2B1,HNRNPC,HNRNPF,HNRNPH1,HNRNPK,HNRNPM,PABPC1,RALY,SRSF1
GO.0010494	cytoplasmic stress granule	8	7.4e-11	ENSP00000254231,ENSP00000282486,ENSP00000309166,ENSP00000313007,ENSP00000359506,ENSP00000361626,ENSP00000361949,ENSP00000401371	FMR1,LIN28A,MBNL1,PABPC1,PABPC4,RBM4,TIA1,YBX1
GO.0016607	nuclear speck	12	7.32e-10	ENSP00000228284,ENSP00000240185,ENSP00000251038,ENSP00000258962,ENSP00000264447,ENSP00000307863,ENSP00000309166,ENSP00000353089,ENSP00000362820,ENSP00000377892,ENSP00000420195,ENSP00000472998	RBM4,SART3,SNRNP70,SRSF1,SRSF10,SRSF2,SRSF3,SRSF5,TARDBP,U2AF2,ZC3H14,ZNF638
GO.0043227	membrane-bounded organelle	70	2.14e-09	ENSP00000223073,ENSP00000228284,ENSP00000229390,ENSP00000233078,ENSP00000243563,ENSP00000246194,ENSP00000250113,ENSP00000251038,ENSP00000254108,ENSP00000254231,ENSP00000257552,ENSP00000258729,ENSP00000258962,ENSP00000264447,ENSP00000265085,ENSP00000266022,ENSP00000266529,ENSP00000278070,ENSP00000281156,ENSP00000281589,ENSP00000282486,ENSP00000282641,ENSP00000287202,ENSP00000292672,ENSP00000294904…	A1CF,CELF1,CELF4,CELF5,CELF6,CNOT4,CPEB2,CPEB4,DAZAP1,ELAVL1,ESRP2,FMR1,FUS,FXR2,HNRNPA1,HNRNPA1L2,HNRNPA2B1,HNRNPC,HNRNPCL1,HNRNPF,HNRNPH1,HNRNPH2,HNRNPK,HNRNPM,HNRPLL,IGF2BP2,IGF2BP3,KHDRBS1,KHDRBS2,KHDRBS3,LIN28A,MATR3,MBNL1,MSI1,NOVA1,PABPC1,PABPC3,PABPC4,PABPC5,PCBP1,PCBP2,PCBP3,PPRC1,PTBP1,RALY,RBFOX1,RBM24,RBM28,RBM38,RBM4,RBM6,RBMS1,SART3,SFPQ,SNRNP70,SNRPA,SRSF1,SRSF10,SRSF3,SRSF5,SRSF7,…
GO.0016604	nuclear body	14	3.33e-09	ENSP00000228284,ENSP00000240185,ENSP00000251038,ENSP00000258962,ENSP00000264447,ENSP00000307863,ENSP00000309166,ENSP00000325376,ENSP00000349748,ENSP00000353089,ENSP00000362820,ENSP00000377892,ENSP00000420195,ENSP00000472998	HNRNPM,RBM4,SART3,SFPQ,SNRNP70,SRSF1,SRSF10,SRSF2,SRSF3,SRSF5,TARDBP,U2AF2,ZC3H14,ZNF638
GO.0043229	intracellular organelle	68	1.22e-08	ENSP00000223073,ENSP00000228284,ENSP00000229390,ENSP00000233078,ENSP00000243563,ENSP00000246194,ENSP00000250113,ENSP00000251038,ENSP00000254108,ENSP00000254231,ENSP00000257552,ENSP00000258729,ENSP00000258962,ENSP00000264447,ENSP00000265085,ENSP00000266022,ENSP00000266529,ENSP00000278070,ENSP00000281156,ENSP00000282486,ENSP00000282641,ENSP00000287202,ENSP00000292672,ENSP00000294904,ENSP00000297071…	A1CF,CELF1,CELF4,CELF5,CELF6,CNOT4,CPEB2,CPEB4,DAZAP1,ELAVL1,ESRP2,FUS,FXR2,HNRNPA1,HNRNPA1L2,HNRNPA2B1,HNRNPC,HNRNPCL1,HNRNPF,HNRNPH1,HNRNPH2,HNRNPK,HNRNPM,HNRPLL,IGF2BP2,IGF2BP3,KHDRBS1,KHDRBS2,KHDRBS3,LIN28A,MATR3,MBNL1,MSI1,NOVA1,PABPC1,PABPC4,PABPC5,PCBP1,PCBP2,PCBP3,PPRC1,PTBP1,RALY,RBFOX1,RBM24,RBM28,RBM38,RBM4,RBM6,RBMS1,SART3,SFPQ,SNRNP70,SNRPA,SRSF1,SRSF10,SRSF3,SRSF5,SRSF7,SRSF9,TIA1,T…
GO.0043226	organelle	69	1.61e-07	ENSP00000223073,ENSP00000228284,ENSP00000229390,ENSP00000233078,ENSP00000243563,ENSP00000246194,ENSP00000250113,ENSP00000251038,ENSP00000254108,ENSP00000254231,ENSP00000257552,ENSP00000258729,ENSP00000258962,ENSP00000264447,ENSP00000265085,ENSP00000266022,ENSP00000266529,ENSP00000278070,ENSP00000281156,ENSP00000281589,ENSP00000282486,ENSP00000282641,ENSP00000287202,ENSP00000292672,ENSP00000294904…	A1CF,CELF1,CELF4,CELF5,CELF6,CNOT4,CPEB2,CPEB4,DAZAP1,ELAVL1,ESRP2,FUS,FXR2,HNRNPA1,HNRNPA1L2,HNRNPA2B1,HNRNPC,HNRNPCL1,HNRNPF,HNRNPH1,HNRNPH2,HNRNPK,HNRNPM,HNRPLL,IGF2BP2,IGF2BP3,KHDRBS1,KHDRBS2,KHDRBS3,LIN28A,MATR3,MBNL1,MSI1,NOVA1,PABPC1,PABPC3,PABPC4,PABPC5,PCBP1,PCBP2,PCBP3,PPRC1,PTBP1,RALY,RBFOX1,RBM24,RBM28,RBM38,RBM4,RBM6,RBMS1,SART3,SFPQ,SNRNP70,SNRPA,SRSF1,SRSF10,SRSF3,SRSF5,SRSF7,SRSF9…
GO.0044424	intracellular part	70	2.63e-07	ENSP00000223073,ENSP00000228284,ENSP00000229390,ENSP00000233078,ENSP00000243563,ENSP00000246194,ENSP00000250113,ENSP00000251038,ENSP00000254108,ENSP00000254231,ENSP00000257552,ENSP00000258729,ENSP00000258962,ENSP00000264447,ENSP00000265085,ENSP00000266022,ENSP00000266529,ENSP00000278070,ENSP00000281156,ENSP00000281589,ENSP00000282486,ENSP00000282641,ENSP00000287202,ENSP00000292672,ENSP00000294904…	A1CF,ANKHD1,CELF1,CELF4,CELF5,CELF6,CNOT4,CPEB4,DAZAP1,ELAVL1,ESRP2,FUS,FXR2,HNRNPA1,HNRNPA1L2,HNRNPA2B1,HNRNPC,HNRNPCL1,HNRNPF,HNRNPH1,HNRNPH2,HNRNPK,HNRNPM,HNRPLL,IGF2BP2,IGF2BP3,KHDRBS2,KHDRBS3,LIN28A,MATR3,MBNL1,MSI1,NOVA1,PABPC1,PABPC3,PABPC4,PABPC5,PCBP1,PCBP2,PCBP3,PPRC1,PTBP1,RALY,RBFOX1,RBM24,RBM28,RBM38,RBM4,RBM6,RBMS1,RBMS3,SAMD4A,SART3,SFPQ,SNRNP70,SNRPA,SRSF1,SRSF10,SRSF3,SRSF5,SRSF7…
GO.0005622	intracellular	70	1.09e-06	ENSP00000223073,ENSP00000228284,ENSP00000229390,ENSP00000233078,ENSP00000243563,ENSP00000246194,ENSP00000250113,ENSP00000251038,ENSP00000254108,ENSP00000254231,ENSP00000257552,ENSP00000258729,ENSP00000258962,ENSP00000264447,ENSP00000265085,ENSP00000266022,ENSP00000266529,ENSP00000278070,ENSP00000281156,ENSP00000281589,ENSP00000282486,ENSP00000282641,ENSP00000287202,ENSP00000292672,ENSP00000294904…	A1CF,ANKHD1,CELF1,CELF4,CELF5,CELF6,CNOT4,CPEB4,DAZAP1,ELAVL1,ESRP2,FUS,FXR2,HNRNPA1,HNRNPA1L2,HNRNPA2B1,HNRNPC,HNRNPCL1,HNRNPF,HNRNPH1,HNRNPH2,HNRNPK,HNRNPM,HNRPLL,IGF2BP2,IGF2BP3,KHDRBS2,KHDRBS3,LIN28A,MATR3,MBNL1,MSI1,NOVA1,PABPC1,PABPC3,PABPC4,PABPC5,PCBP1,PCBP2,PCBP3,PPRC1,PTBP1,RALY,RBFOX1,RBM24,RBM28,RBM38,RBM4,RBM6,RBMS1,RBMS3,SAMD4A,SART3,SFPQ,SNRNP70,SNRPA,SRSF1,SRSF10,SRSF3,SRSF5,SRSF7…
GO.0032991	macromolecular complex	39	1.86e-06	ENSP00000216727,ENSP00000221419,ENSP00000223073,ENSP00000240185,ENSP00000243563,ENSP00000246194,ENSP00000250113,ENSP00000254108,ENSP00000254231,ENSP00000257552,ENSP00000258962,ENSP00000266529,ENSP00000282486,ENSP00000282641,ENSP00000305556,ENSP00000307863,ENSP00000309166,ENSP00000313007,ENSP00000313829,ENSP00000319690,ENSP00000325376,ENSP00000338477,ENSP00000341285,ENSP00000341826,ENSP00000346694…	A1CF,CELF1,FUS,FXR2,HNRNPA1,HNRNPA1L2,HNRNPA2B1,HNRNPC,HNRNPCL1,HNRNPF,HNRNPH1,HNRNPH2,HNRNPK,HNRNPL,HNRNPM,HNRPLL,KHDRBS1,LIN28A,MBNL1,MSI1,PABPC1,PABPC4,PABPN1,PCBP1,PCBP2,PCBP3,RALY,RBM28,RBM4,SFPQ,SNRNP70,SNRPA,SRSF1,SRSF2,TARDBP,TIA1,U2AF2,YBX1,ZCRB1
GO.0044446	intracellular organelle part	52	2.06e-06	ENSP00000221419,ENSP00000223073,ENSP00000228284,ENSP00000229390,ENSP00000233078,ENSP00000243563,ENSP00000246194,ENSP00000250113,ENSP00000251038,ENSP00000254108,ENSP00000254231,ENSP00000258962,ENSP00000264447,ENSP00000266529,ENSP00000278070,ENSP00000282486,ENSP00000282641,ENSP00000297071,ENSP00000305556,ENSP00000307863,ENSP00000308012,ENSP00000309117,ENSP00000309166,ENSP00000313007,ENSP00000313829…	A1CF,CELF1,DAZAP1,ELAVL1,ESRP2,FMR1,FUS,FXR2,HNRNPA1,HNRNPA1L2,HNRNPA2B1,HNRNPC,HNRNPF,HNRNPH1,HNRNPH2,HNRNPK,HNRNPL,HNRNPM,KHDRBS1,KHDRBS3,LIN28A,MATR3,MBNL1,NOVA1,PABPC1,PABPC5,PCBP1,PCBP2,PPRC1,PTBP1,RALY,RBFOX1,RBM28,RBM38,RBM4,SART3,SFPQ,SNRNP70,SNRPA,SRSF1,SRSF10,SRSF3,SRSF5,SRSF7,SRSF9,TIA1,TRA2A,U2AF2,YBX1,ZC3H14,ZCRB1,ZNF638
GO.0005844	polysome	5	1.09e-05	ENSP00000250113,ENSP00000254108,ENSP00000257552,ENSP00000359506,ENSP00000443985	CPEB2,FMR1,FUS,FXR2,MSI1
GO.0044464	cell part	71	2.84e-05	ENSP00000223073,ENSP00000228284,ENSP00000229390,ENSP00000233078,ENSP00000243563,ENSP00000246194,ENSP00000250113,ENSP00000251038,ENSP00000254108,ENSP00000254231,ENSP00000257552,ENSP00000258729,ENSP00000258962,ENSP00000261488,ENSP00000264447,ENSP00000265085,ENSP00000266022,ENSP00000266529,ENSP00000278070,ENSP00000281156,ENSP00000281589,ENSP00000282486,ENSP00000282641,ENSP00000287202,ENSP00000292672…	A1CF,ANKHD1,CELF1,CELF4,CELF5,CELF6,CNOT4,CPEB4,DAZAP1,ELAVL1,ENOX1,ESRP2,FUS,FXR2,HNRNPA1,HNRNPA1L2,HNRNPA2B1,HNRNPC,HNRNPCL1,HNRNPF,HNRNPH1,HNRNPH2,HNRNPK,HNRNPM,HNRPLL,IGF2BP2,IGF2BP3,KHDRBS2,KHDRBS3,LIN28A,MATR3,MBNL1,MSI1,NOVA1,PABPC1,PABPC3,PABPC4,PABPC5,PCBP1,PCBP2,PCBP3,PPRC1,PTBP1,RALY,RBFOX1,RBM24,RBM28,RBM38,RBM4,RBM6,RBMS1,RBMS3,SAMD4A,SART3,SFPQ,SNRNP70,SNRPA,SRSF1,SRSF10,SRSF3,SRSF5…
GO.0005623	cell	71	3.06e-05	ENSP00000223073,ENSP00000228284,ENSP00000229390,ENSP00000233078,ENSP00000243563,ENSP00000246194,ENSP00000250113,ENSP00000251038,ENSP00000254108,ENSP00000254231,ENSP00000257552,ENSP00000258729,ENSP00000258962,ENSP00000261488,ENSP00000264447,ENSP00000265085,ENSP00000266022,ENSP00000266529,ENSP00000278070,ENSP00000281156,ENSP00000281589,ENSP00000282486,ENSP00000282641,ENSP00000287202,ENSP00000292672…	A1CF,ANKHD1,CELF1,CELF4,CELF5,CELF6,CNOT4,CPEB4,DAZAP1,ELAVL1,ENOX1,ESRP2,FUS,FXR2,HNRNPA1,HNRNPA1L2,HNRNPA2B1,HNRNPC,HNRNPCL1,HNRNPF,HNRNPH1,HNRNPH2,HNRNPK,HNRNPM,HNRPLL,IGF2BP2,IGF2BP3,KHDRBS2,KHDRBS3,LIN28A,MATR3,MBNL1,MSI1,NOVA1,PABPC1,PABPC3,PABPC4,PABPC5,PCBP1,PCBP2,PCBP3,PPRC1,PTBP1,RALY,RBFOX1,RBM24,RBM28,RBM38,RBM4,RBM6,RBMS1,RBMS3,SAMD4A,SART3,SFPQ,SNRNP70,SNRPA,SRSF1,SRSF10,SRSF3,SRSF5…
GO.0036464	cytoplasmic ribonucleoprotein granule	7	3.06e-05	ENSP00000254231,ENSP00000282486,ENSP00000309166,ENSP00000313007,ENSP00000361626,ENSP00000361949,ENSP00000401371	LIN28A,MBNL1,PABPC1,PABPC4,RBM4,TIA1,YBX1
GO.0005730	nucleolus	12	0.00443	ENSP00000223073,ENSP00000229390,ENSP00000243563,ENSP00000251038,ENSP00000254231,ENSP00000297071,ENSP00000309166,ENSP00000325376,ENSP00000349428,ENSP00000359506,ENSP00000377892,ENSP00000438875	FMR1,HNRNPM,LIN28A,NOVA1,PTBP1,RBM28,RBM4,SNRPA,SRSF5,SRSF9,TRA2A,ZC3H14
GO.0005737	cytoplasm	53	0.00669	ENSP00000216727,ENSP00000221419,ENSP00000228284,ENSP00000233078,ENSP00000240185,ENSP00000243563,ENSP00000250113,ENSP00000251038,ENSP00000254108,ENSP00000254231,ENSP00000257552,ENSP00000258729,ENSP00000258962,ENSP00000264447,ENSP00000265085,ENSP00000281589,ENSP00000282486,ENSP00000282641,ENSP00000287202,ENSP00000292672,ENSP00000297183,ENSP00000305556,ENSP00000308012,ENSP00000309117,ENSP00000309166…	A1CF,ANKHD1,CELF1,CELF4,CELF5,CELF6,CNOT4,CPEB2,CPEB4,DAZAP1,ELAVL1,FUS,FXR2,HNRNPA1,HNRNPA1L2,HNRNPA2B1,HNRNPC,HNRNPK,HNRNPL,IGF2BP2,IGF2BP3,KHDRBS1,LIN28A,MBNL1,MSI1,PABPC1,PABPC3,PABPC4,PABPC5,PABPN1,PCBP1,PCBP2,PCBP3,RBFOX1,RBM24,RBM38,RBM4,RBMS3,SAMD4A,SART3,SFPQ,SNRPA,SRSF1,SRSF10,SRSF2,SRSF3,SRSF5,SRSF7,TARDBP,TIA1,YBX1,ZC3H14,ZNF638
GO.0042382	paraspeckles	2	0.0121	ENSP00000325376,ENSP00000349748	HNRNPM,SFPQ
GO.0005575	cellular_component	70	0.013	ENSP00000223073,ENSP00000228284,ENSP00000229390,ENSP00000233078,ENSP00000243563,ENSP00000246194,ENSP00000250113,ENSP00000251038,ENSP00000254108,ENSP00000254231,ENSP00000257552,ENSP00000258729,ENSP00000258962,ENSP00000261488,ENSP00000264447,ENSP00000265085,ENSP00000266022,ENSP00000266529,ENSP00000278070,ENSP00000281156,ENSP00000281589,ENSP00000282486,ENSP00000282641,ENSP00000287202,ENSP00000292672…	A1CF,ANKHD1,CELF1,CELF4,CELF5,CELF6,CNOT4,CPEB4,DAZAP1,ELAVL1,ENOX1,ESRP2,FUS,FXR2,HNRNPA1,HNRNPA1L2,HNRNPA2B1,HNRNPC,HNRNPCL1,HNRNPF,HNRNPH1,HNRNPH2,HNRNPK,HNRNPM,IGF2BP2,IGF2BP3,KHDRBS2,KHDRBS3,LIN28A,MATR3,MBNL1,MSI1,NOVA1,PABPC1,PABPC3,PABPC4,PABPC5,PCBP1,PCBP2,PCBP3,PPRC1,PTBP1,RALY,RBFOX1,RBM24,RBM28,RBM38,RBM4,RBM6,RBMS1,RBMS3,SAMD4A,SART3,SFPQ,SNRNP70,SNRPA,SRSF1,SRSF10,SRSF3,SRSF5,SRSF7,…

## Sheet: InterPro
#pathway ID	pathway description	observed gene count	false discovery rate	matching proteins in your network (IDs)	matching proteins in your network (labels)
IPR000504	RNA recognition motif domain	52	8.71e-94	ENSP00000216727,ENSP00000221419,ENSP00000223073,ENSP00000229390,ENSP00000233078,ENSP00000240185,ENSP00000254108,ENSP00000257552,ENSP00000258729,ENSP00000258962,ENSP00000261488,ENSP00000265085,ENSP00000266529,ENSP00000281589,ENSP00000282641,ENSP00000294904,ENSP00000297071,ENSP00000307863,ENSP00000308012,ENSP00000309117,ENSP00000309166,ENSP00000313007,ENSP00000319690,ENSP00000325376,ENSP00000325905…	A1CF,CELF1,CELF4,CNOT4,CPEB4,DAZAP1,ELAVL1,ENOX1,FUS,HNRNPA1,HNRNPA1L2,HNRNPA2B1,HNRNPC,HNRNPF,HNRNPH1,HNRNPH2,HNRNPL,HNRNPM,HNRPLL,IGF2BP2,IGF2BP3,MSI1,PABPC1,PABPC3,PABPC4,PABPC5,PABPN1,PTBP1,RBFOX1,RBM24,RBM28,RBM38,RBM4,RBM41,RBM8A,RBMS1,RBMS3,SFPQ,SNRNP70,SRSF1,SRSF10,SRSF2,SRSF3,SRSF5,SRSF7,SRSF9,TARDBP,TIA1,TRA2A,TRA2B,U2AF2,ZCRB1
IPR012677	Nucleotide-binding alpha-beta plait domain	52	7.46e-92	ENSP00000216727,ENSP00000221419,ENSP00000223073,ENSP00000229390,ENSP00000233078,ENSP00000240185,ENSP00000254108,ENSP00000257552,ENSP00000258729,ENSP00000258962,ENSP00000261488,ENSP00000265085,ENSP00000266529,ENSP00000281589,ENSP00000282641,ENSP00000294904,ENSP00000297071,ENSP00000307863,ENSP00000308012,ENSP00000309117,ENSP00000309166,ENSP00000313007,ENSP00000319690,ENSP00000325376,ENSP00000325905…	A1CF,CELF1,CELF4,CNOT4,CPEB4,DAZAP1,ELAVL1,ENOX1,FUS,HNRNPA1,HNRNPA1L2,HNRNPA2B1,HNRNPC,HNRNPF,HNRNPH1,HNRNPH2,HNRNPL,HNRNPM,HNRPLL,IGF2BP2,IGF2BP3,MSI1,PABPC1,PABPC3,PABPC4,PABPC5,PABPN1,PTBP1,RBFOX1,RBM24,RBM28,RBM38,RBM4,RBM41,RBM8A,RBMS1,RBMS3,SFPQ,SNRNP70,SRSF1,SRSF10,SRSF2,SRSF3,SRSF5,SRSF7,SRSF9,TARDBP,TIA1,TRA2A,TRA2B,U2AF2,ZCRB1
IPR004087	K Homology domain	8	3.82e-12	ENSP00000258729,ENSP00000281156,ENSP00000305556,ENSP00000313829,ENSP00000348108,ENSP00000352438,ENSP00000365439,ENSP00000371634	HNRNPK,IGF2BP2,IGF2BP3,KHDRBS1,KHDRBS2,KHDRBS3,PCBP1,PCBP2
IPR004088	K Homology domain, type 1	8	4.94e-12	ENSP00000258729,ENSP00000281156,ENSP00000305556,ENSP00000313829,ENSP00000348108,ENSP00000352438,ENSP00000365439,ENSP00000371634	HNRNPK,IGF2BP2,IGF2BP3,KHDRBS1,KHDRBS2,KHDRBS3,PCBP1,PCBP2
IPR006515	Polyadenylate binding protein, human types 1, 2, 3, 4	4	2.92e-07	ENSP00000281589,ENSP00000308012,ENSP00000313007,ENSP00000361949	PABPC1,PABPC3,PABPC4,PABPC5
IPR002004	Polyadenylate-binding protein/Hyperplastic disc protein	3	5.46e-05	ENSP00000281589,ENSP00000313007,ENSP00000361949	PABPC1,PABPC3,PABPC4
IPR012996	Zinc finger, CHHC-type	3	5.46e-05	ENSP00000338477,ENSP00000349168,ENSP00000361927	HNRNPF,HNRNPH1,HNRNPH2
IPR006536	HnRNP-L/PTB/hephaestus splicing factor	3	0.000191	ENSP00000221419,ENSP00000349428,ENSP00000387088	HNRNPL,HNRPLL,PTBP1
IPR002343	Paraneoplastic encephalomyelitis antigen	3	0.00147	ENSP00000294904,ENSP00000373277,ENSP00000385269	ELAVL1,RBMS1,RBMS3
IPR001878	Zinc finger, CCHC-type	3	0.0354	ENSP00000266529,ENSP00000309166,ENSP00000325905	RBM4,SRSF7,ZCRB1

## Sheet: Pfam
#pathway ID	pathway description	observed gene count	false discovery rate	matching proteins in your network (IDs)	matching proteins in your network (labels)
PF00076	RNA recognition motif. (a.k.a. RRM, RBD, or RNP domain)	47	6.21e-85	ENSP00000216727,ENSP00000221419,ENSP00000223073,ENSP00000229390,ENSP00000233078,ENSP00000240185,ENSP00000254108,ENSP00000257552,ENSP00000258729,ENSP00000258962,ENSP00000261488,ENSP00000266529,ENSP00000281589,ENSP00000282641,ENSP00000294904,ENSP00000297071,ENSP00000308012,ENSP00000309117,ENSP00000309166,ENSP00000313007,ENSP00000319690,ENSP00000325376,ENSP00000325905,ENSP00000333001,ENSP00000338477…	A1CF,CELF1,CELF4,CNOT4,DAZAP1,ELAVL1,ENOX1,FUS,HNRNPA1,HNRNPA1L2,HNRNPA2B1,HNRNPC,HNRNPF,HNRNPH1,HNRNPL,HNRNPM,IGF2BP2,IGF2BP3,MSI1,PABPC1,PABPC3,PABPC4,PABPC5,PABPN1,PTBP1,RBFOX1,RBM28,RBM38,RBM4,RBM41,RBM8A,RBMS1,RBMS3,SFPQ,SNRNP70,SRSF1,SRSF10,SRSF2,SRSF3,SRSF5,SRSF7,SRSF9,TARDBP,TIA1,TRA2A,TRA2B,ZCRB1
PF00013	KH domain	6	1.4e-08	ENSP00000258729,ENSP00000281156,ENSP00000305556,ENSP00000352438,ENSP00000365439,ENSP00000371634	HNRNPK,IGF2BP2,IGF2BP3,KHDRBS2,PCBP1,PCBP2
PF00658	Poly-adenylate binding protein, unique domain	3	4.47e-05	ENSP00000281589,ENSP00000313007,ENSP00000361949	PABPC1,PABPC3,PABPC4
PF08080	RNPHF zinc finger	3	4.47e-05	ENSP00000338477,ENSP00000349168,ENSP00000361927	HNRNPF,HNRNPH1,HNRNPH2
